# Supplementary material for: Deciphering the oviductal extracellular vesicles content across the estrous cycle: implications for the gametes-oviduct interactions and the environment of the potential embryo
Source: BMC Genomics. 2018 Aug 22;19:622. doi: 10.1186/s12864-018-4982-5 (PMC6103977; doi:10.1186/s12864-018-4982-5)
Supplement: Supplementary file 1 — Proteomic and Transcriptomic data of oEVs content. Contains: Table S0. All transcripts data; Table S1. Differentially expressed transcripts (DET) S2 vs S1; Table S2. DET S3 vs S1; Table S3. DET S4 vs S1; Table S4. All DET (FDR 0.001); Table S5. Top 500 mRNA TPM; Table S6. All proteins MS data; Table S7. Differentially expressed proteins (DEP); Table S8. All proteins annotation; Table S9. Small ncRNA; Table S10. miRNA; Table S11. Overlap transcripts and proteins. (XLSX 7063 kb) [file 12864_2018_4982_MOESM1_ESM.xlsx]

## Sheet: Index Additional File 1
Index Additional File 1
	Table Number/sheet	Description of table content
	Table S0.	All transcripts/genes indentified in oviductal extracellular vesicles across the bovine estrus cycle (oEVs) by RNA-seq
	Table S1.	Differential transcripts in oEVS stage 2 (S2) versus stage 1(S1)
	Table S2.	Differential transcripts in oEVS stage 3 (S3) versus stage 1(S1)
	Table S3.	Differential transcripts in oEVS stage 4 (S4) versus stage 1(S1)
	Table S4.	All differential transcripts in oEVS combined, non-redundant, with false discovery rate (FDR)< 0.001
	Table S5.	Top 500 Transcripts indentified in oEVs based on transcripts per million distribution (TPM)
	Table S6.	All proteins indentified in oEVs by Mass Spectometry (MS)
	Table S7.	All differential proteins (DEP) identified across the bovine estrous cycle by Mass Spectometry (p-value <0.05, ratio <0.5 or >2)
	Table S8.	Annotation of all proteins identified in oEVs across the bovine estrous cycle by Mass Spectometry
	Table S9.	All small ncRNA indentified in oEVs across the bovine estrous cycle by small RNA-seq
	Table S10.	All miRNAs identified in oEVs across the bovine estrous cycle.
	Table S11.	Overlap of transcripts and proteins identified in oEVs across the bovine estrous cycle.

## Sheet: Table S0. All transcripts
Supplemental Table S0: All transcripts/genes identified in oviductal EVs.
Bta gene ID	Bta gene symbol	Alias	Bta gene description	Gene type	Hsa gene ID	Hsa gene symbol	Hsa alias	Hsa gene description	Ortholog description
513856	A2M	-	alpha-2-macroglobulin	protein-coding	2	A2M	A2MD|CPAMD5|FWP007|S863-7	alpha-2-macroglobulin	Gene symbol match
516769	A2ML1	-	alpha-2-macroglobulin like 1	protein-coding	144568	A2ML1	CPAMD9|p170	alpha-2-macroglobulin like 1	Gene symbol match
618369	A4GALT	-	alpha 1,4-galactosyltransferase	protein-coding	53947	A4GALT	A14GALT|A4GALT1|Gb3S|P(k)|P1|P1PK|PK	alpha 1,4-galactosyltransferase (P blood group)	Gene symbol match
506561	AAAS	Aladin	aladin WD repeat nucleoporin	protein-coding	8086	AAAS	AAA|AAASb|ADRACALA|ADRACALIN|ALADIN|GL003	aladin WD repeat nucleoporin	Gene symbol match
505842	AACS	-	acetoacetyl-CoA synthetase	protein-coding	65985	AACS	ACSF1|SUR-5	acetoacetyl-CoA synthetase	Gene symbol match
508929	AADAT	-	aminoadipate aminotransferase	protein-coding	51166	AADAT	KAT2|KATII|KYAT2	aminoadipate aminotransferase	Gene symbol match
616897	AAED1	C8H9orf21|C9orf21	AhpC/TSA antioxidant enzyme domain containing 1	protein-coding	195827	AAED1	C9orf21	AhpC/TSA antioxidant enzyme domain containing 1	Gene symbol match
507035	AAGAB	-	alpha- and gamma-adaptin binding protein	protein-coding	79719	AAGAB	KPPP1|PPKP1|PPKP1A|p34	alpha and gamma adaptin binding protein	Gene symbol match
532546	AAK1	-	AP2 associated kinase 1	protein-coding	22848	AAK1	-	AP2 associated kinase 1	Gene symbol match
533224	AAMDC	C11orf67|C29H11orf67	adipogenesis associated Mth938 domain containing	protein-coding	28971	AAMDC	C11orf67|CK067|PTD015	adipogenesis associated Mth938 domain containing	Gene symbol match
767919	AAMP	-	angio associated migratory cell protein	protein-coding	14	AAMP	-	angio associated migratory cell protein	Gene symbol match
533351	AAR2	C13H20orf4|C20orf4	AAR2 splicing factor homolog	protein-coding	25980	AAR2	C20orf4|CGI-23	AAR2 splicing factor homolog	Gene symbol match
616184	AARD	C14H8orf85	alanine and arginine rich domain containing protein	protein-coding	441376	AARD	C8orf85	alanine and arginine rich domain containing protein	Gene symbol match
510933	AARS	AlaRS	alanyl-tRNA synthetase	protein-coding	16	AARS	CMT2N|EIEE29	alanyl-tRNA synthetase	Gene symbol match
786099	AARS2	-	alanyl-tRNA synthetase 2, mitochondrial	protein-coding	57505	AARS2	AARSL|COXPD8|LKENP|MT-ALARS|MTALARS	alanyl-tRNA synthetase 2, mitochondrial	Gene symbol match
100125882	AARSD1	-	alanyl-tRNA synthetase domain containing 1	protein-coding	80755	AARSD1	-	alanyl-tRNA synthetase domain containing 1	Gene symbol match
782093	AASDH	-	aminoadipate-semialdehyde dehydrogenase	protein-coding	132949	AASDH	ACSF4|LYS2|NRPS1098|NRPS998	aminoadipate-semialdehyde dehydrogenase	Gene symbol match
519816	AASDHPPT	-	aminoadipate-semialdehyde dehydrogenase-phosphopantetheinyl transferase	protein-coding	60496	AASDHPPT	AASD-PPT|ACPS|CGI-80|LYS2|LYS5	aminoadipate-semialdehyde dehydrogenase-phosphopantetheinyl transferase	Gene symbol match
520865	AASS	-	aminoadipate-semialdehyde synthase	protein-coding	10157	AASS	LKR/SDH|LKRSDH|LORSDH	aminoadipate-semialdehyde synthase	Gene symbol match
786013	AATF	-	apoptosis antagonizing transcription factor	protein-coding	26574	AATF	BFR2|CHE-1|CHE1|DED	apoptosis antagonizing transcription factor	Gene symbol match
511515	AATK	-	apoptosis associated tyrosine kinase	protein-coding	9625	AATK	AATYK|AATYK1|LMR1|LMTK1|PPP1R77|p35BP	apoptosis associated tyrosine kinase	Gene symbol match
280969	ABAT	GABA-AT|GABA-T|L-AIBAT	4-aminobutyrate aminotransferase	protein-coding	18	ABAT	GABA-AT|GABAT|NPD009	4-aminobutyrate aminotransferase	Gene symbol match
535379	ABCA1	ABC-1	ATP binding cassette subfamily A member 1	protein-coding	19	ABCA1	ABC-1|ABC1|CERP|HDLDT1|TGD	ATP binding cassette subfamily A member 1	Gene symbol match
100299651	ABCA2	-	ATP binding cassette subfamily A member 2	protein-coding	20	ABCA2	ABC2	ATP binding cassette subfamily A member 2	Gene symbol match
505787	ABCA3	-	ATP binding cassette subfamily A member 3	protein-coding	21	ABCA3	ABC-C|ABC3|EST111653|LBM180|SMDP3	ATP binding cassette subfamily A member 3	Gene symbol match
510497	ABCA5	-	ATP binding cassette subfamily A member 5	protein-coding	23461	ABCA5	ABC13|EST90625	ATP binding cassette subfamily A member 5	Gene symbol match
789800	ABCB10	-	ATP binding cassette subfamily B member 10	protein-coding	23456	ABCB10	EST20237|M-ABC2|MTABC2	ATP binding cassette subfamily B member 10	Gene symbol match
783257	ABCB6	-	ATP binding cassette subfamily B member 6 (Langereis blood group)	protein-coding	10058	ABCB6	ABC|LAN|MTABC3|PRP|umat	ATP binding cassette subfamily B member 6 (Langereis blood group)	Gene symbol match
533669	ABCB7	-	ATP binding cassette subfamily B member 7	protein-coding	22	ABCB7	ABC7|ASAT|Atm1p|EST140535	ATP binding cassette subfamily B member 7	Gene symbol match
511548	ABCB8	-	ATP binding cassette subfamily B member 8	protein-coding	11194	ABCB8	EST328128|M-ABC1|MABC1	ATP binding cassette subfamily B member 8	Gene symbol match
281588	ABCC1	-	ATP binding cassette subfamily C member 1	protein-coding	4363	ABCC1	ABC29|ABCC|GS-X|MRP|MRP1	ATP binding cassette subfamily C member 1	Gene symbol match
508399	ABCC10	-	ATP binding cassette subfamily C member 10	protein-coding	89845	ABCC10	EST182763|MRP7|SIMRP7	ATP binding cassette subfamily C member 10	Gene symbol match
533151	ABCC3	-	ATP binding cassette subfamily C member 3	protein-coding	8714	ABCC3	ABC31|EST90757|MLP2|MOAT-D|MRP3|cMOAT2	ATP binding cassette subfamily C member 3	Gene symbol match
511769	ABCC5	-	ATP binding cassette subfamily C member 5	protein-coding	10057	ABCC5	ABC33|EST277145|MOAT-C|MOATC|MRP5|SMRP|pABC11	ATP binding cassette subfamily C member 5	Gene symbol match
538996	ABCC8	-	ATP binding cassette subfamily C member 8	protein-coding	6833	ABCC8	ABC36|HHF1|HI|HRINS|MRP8|PHHI|SUR|SUR1|SUR1delta2|TNDM2	ATP binding cassette subfamily C member 8	Gene symbol match
515178	ABCD1	-	ATP binding cassette subfamily D member 1	protein-coding	215	ABCD1	ABC42|ALD|ALDP|AMN	ATP binding cassette subfamily D member 1	Gene symbol match
526059	ABCD3	-	ATP binding cassette subfamily D member 3	protein-coding	5825	ABCD3	ABC43|CBAS5|PMP70|PXMP1|ZWS2	ATP binding cassette subfamily D member 3	Gene symbol match
528646	ABCD4	-	ATP-binding cassette, sub-family D (ALD), member 4	protein-coding	5826	ABCD4	ABC41|EST352188|MAHCJ|P70R|P79R|PMP69|PXMP1L	ATP binding cassette subfamily D member 4	Gene symbol match
514991	ABCE1	-	ATP binding cassette subfamily E member 1	protein-coding	6059	ABCE1	ABC38|OABP|RLI|RLI1|RNASEL1|RNASELI|RNS4I	ATP binding cassette subfamily E member 1	Gene symbol match
281589	ABCF1	-	ATP binding cassette subfamily F member 1	protein-coding	23	ABCF1	ABC27|ABC50	ATP binding cassette subfamily F member 1	Gene symbol match
513061	ABCF2	-	ATP binding cassette subfamily F member 2	protein-coding	10061	ABCF2	ABC28|EST133090|HUSSY-18|HUSSY18	ATP binding cassette subfamily F member 2	Gene symbol match
530975	ABCF3	-	ATP binding cassette subfamily F member 3	protein-coding	55324	ABCF3	EST201864	ATP binding cassette subfamily F member 3	Gene symbol match
510745	ABCG1	-	ATP binding cassette subfamily G member 1	protein-coding	9619	ABCG1	ABC8|WHITE1	ATP binding cassette subfamily G member 1	Gene symbol match
536203	ABCG2	-	ATP binding cassette subfamily G member 2 (Junior blood group)	protein-coding	9429	ABCG2	ABC15|ABCP|BCRP|BCRP1|BMDP|CD338|CDw338|EST157481|GOUT1|MRX|MXR|MXR-1|MXR1|UAQTL1	ATP binding cassette subfamily G member 2 (Junior blood group)	Gene symbol match
510774	ABHD1	-	abhydrolase domain containing 1	protein-coding	84696	ABHD1	LABH1	abhydrolase domain containing 1	Gene symbol match
515563	ABHD10	-	abhydrolase domain containing 10	protein-coding	55347	ABHD10	-	abhydrolase domain containing 10	Gene symbol match
510109	ABHD11	-	abhydrolase domain containing 11	protein-coding	83451	ABHD11	PP1226|WBSCR21	abhydrolase domain containing 11	Gene symbol match
768242	ABHD12	-	abhydrolase domain containing 12	protein-coding	26090	ABHD12	ABHD12A|BEM46L2|C20orf22|PHARC|dJ965G21.2	abhydrolase domain containing 12	Gene symbol match
513848	ABHD13	-	abhydrolase domain containing 13	protein-coding	84945	ABHD13	BEM46L1|C13orf6|bA153I24.2	abhydrolase domain containing 13	Gene symbol match
515122	ABHD14A	-	abhydrolase domain containing 14A	protein-coding	25864	ABHD14A	DORZ1	abhydrolase domain containing 14A	Gene symbol match
615289	ABHD14B	-	abhydrolase domain containing 14B	protein-coding	84836	ABHD14B	CIB|HEL-S-299	abhydrolase domain containing 14B	Gene symbol match
513252	ABHD16A	BAT5	abhydrolase domain containing 16A	protein-coding	7920	ABHD16A	BAT5|D6S82E|NG26|PP199	abhydrolase domain containing 16A	Gene symbol match
614425	ABHD17A	FAM108A|FAM108A1	abhydrolase domain containing 17A	protein-coding	81926	ABHD17A	C19orf27|FAM108A1	abhydrolase domain containing 17A	Gene symbol match
781153	ABHD17B	FAM108B1	abhydrolase domain containing 17B	protein-coding	51104	ABHD17B	C9orf77|CGI-67|FAM108B1	abhydrolase domain containing 17B	Gene symbol match
520956	ABHD17C	FAM108C1	abhydrolase domain containing 17C	protein-coding	58489	ABHD17C	FAM108C1	abhydrolase domain containing 17C	Gene symbol match
530484	ABHD18	C17H4orf29	abhydrolase domain containing 18	protein-coding	80167	ABHD18	C4orf29	abhydrolase domain containing 18	Gene symbol match
539795	ABHD3	-	abhydrolase domain containing 3	protein-coding	171586	ABHD3	LABH3	abhydrolase domain containing 3	Gene symbol match
509896	ABHD4	-	abhydrolase domain containing 4	protein-coding	63874	ABHD4	ABH4	abhydrolase domain containing 4	Gene symbol match
535588	ABHD5	-	abhydrolase domain containing 5	protein-coding	51099	ABHD5	CDS|CGI58|IECN2|NCIE2	abhydrolase domain containing 5	Gene symbol match
505283	ABHD6	-	abhydrolase domain containing 6	protein-coding	57406	ABHD6	-	abhydrolase domain containing 6	Gene symbol match
768306	ABHD8	-	abhydrolase domain containing 8	protein-coding	79575	ABHD8	-	abhydrolase domain containing 8	Gene symbol match
540815	ABI1	-	abl interactor 1	protein-coding	10006	ABI1	ABI-1|ABLBP4|E3B1|NAP1BP|SSH3BP|SSH3BP1	abl interactor 1	Gene symbol match
537711	ABI2	-	abl interactor 2	protein-coding	10152	ABI2	ABI-2|ABI2B|AIP-1|AblBP3|SSH3BP2|argBP1|argBPIA|argBPIB	abl interactor 2	Gene symbol match
538604	ABI3BP	-	ABI family member 3 binding protein	protein-coding	25890	ABI3BP	NESHBP|TARSH	ABI family member 3 binding protein	Gene symbol match
540876	ABL1	-	ABL proto-oncogene 1, non-receptor tyrosine kinase	protein-coding	25	ABL1	ABL|JTK7|bcr/abl|c-ABL|c-ABL1|p150|v-abl	ABL proto-oncogene 1, non-receptor tyrosine kinase	Gene symbol match
511845	ABL2	ABLL	ABL proto-oncogene 2, non-receptor tyrosine kinase	protein-coding	27	ABL2	ABLL|ARG	ABL proto-oncogene 2, non-receptor tyrosine kinase	Gene symbol match
504968	ABLIM1	-	actin binding LIM protein 1	protein-coding	3983	ABLIM1	ABLIM|LIMAB1|LIMATIN|abLIM-1	actin binding LIM protein 1	Gene symbol match
618227	ABLIM2	-	actin binding LIM protein family member 2	protein-coding	84448	ABLIM2	-	actin binding LIM protein family member 2	Gene symbol match
613794	ABLIM3	-	actin binding LIM protein family member 3	protein-coding	22885	ABLIM3	HMFN1661	actin binding LIM protein family member 3	Gene symbol match
515340	ABO	-	ABO, alpha 1-3-N-acetylgalactosaminyltransferase and alpha 1-3-galactosyltransferase	protein-coding	28	ABO	A3GALNT|A3GALT1|GTB|NAGAT	ABO, alpha 1-3-N-acetylgalactosaminyltransferase and alpha 1-3-galactosyltransferase	Gene symbol match
515556	ABR	-	active BCR-related	protein-coding	29	ABR	MDB	active BCR-related	Gene symbol match
505914	ABRACL	C9H6orf115	ABRA C-terminal like	protein-coding	58527	ABRACL	C6orf115|Costars|HSPC280|PRO2013	ABRA C-terminal like	Gene symbol match
539270	ABT1	-	activator of basal transcription 1	protein-coding	29777	ABT1	Esf2|hABT1	activator of basal transcription 1	Gene symbol match
507417	ABTB1	-	ankyrin repeat and BTB domain containing 1	protein-coding	80325	ABTB1	BPOZ|BTB3|BTBD21|EF1ABP|PP2259	ankyrin repeat and BTB domain containing 1	Gene symbol match
508324	ACAA1	-	acetyl-CoA acyltransferase 1	protein-coding	30	ACAA1	ACAA|PTHIO|THIO	acetyl-CoA acyltransferase 1	Gene symbol match
522006	ACAA2	-	acetyl-CoA acyltransferase 2	protein-coding	10449	ACAA2	DSAEC	acetyl-CoA acyltransferase 2	Gene symbol match
281590	ACACA	ACC1|ACCA	acetyl-CoA carboxylase alpha	protein-coding	31	ACACA	ACAC|ACACAD|ACC|ACC1|ACCA	acetyl-CoA carboxylase alpha	Gene symbol match
511425	ACAD10	-	acyl-CoA dehydrogenase family, member 10	protein-coding	80724	ACAD10	-	acyl-CoA dehydrogenase family member 10	Gene symbol match
526956	ACAD11	-	acyl-CoA dehydrogenase family member 11	protein-coding	84129	ACAD11	ACAD-11	acyl-CoA dehydrogenase family member 11	Gene symbol match
512070	ACAD8	-	acyl-CoA dehydrogenase family member 8	protein-coding	27034	ACAD8	ACAD-8|ARC42	acyl-CoA dehydrogenase family member 8	Gene symbol match
617428	ACAD9	-	acyl-CoA dehydrogenase family member 9	protein-coding	28976	ACAD9	NPD002	acyl-CoA dehydrogenase family member 9	Gene symbol match
614508	ACADL	-	acyl-CoA dehydrogenase, long chain	protein-coding	33	ACADL	ACAD4|LCAD	acyl-CoA dehydrogenase, long chain	Gene symbol match
505968	ACADM	-	acyl-CoA dehydrogenase, C-4 to C-12 straight chain	protein-coding	34	ACADM	ACAD1|MCAD|MCADH	acyl-CoA dehydrogenase, C-4 to C-12 straight chain	Gene symbol match
511222	ACADS	-	acyl-CoA dehydrogenase, C-2 to C-3 short chain	protein-coding	35	ACADS	ACAD3|SCAD	acyl-CoA dehydrogenase, C-2 to C-3 short chain	Gene symbol match
504301	ACADSB	-	acyl-CoA dehydrogenase, short/branched chain	protein-coding	36	ACADSB	2-MEBCAD|ACAD7|SBCAD	acyl-CoA dehydrogenase, short/branched chain	Gene symbol match
282130	ACADVL	-	acyl-CoA dehydrogenase, very long chain	protein-coding	37	ACADVL	ACAD6|LCACD|VLCAD	acyl-CoA dehydrogenase, very long chain	Gene symbol match
508582	ACAP1	CENTB1	ArfGAP with coiled-coil, ankyrin repeat and PH domains 1	protein-coding	9744	ACAP1	CENTB1	ArfGAP with coiled-coil, ankyrin repeat and PH domains 1	Gene symbol match
515444	ACAP3	CENTB5	ArfGAP with coiled-coil, ankyrin repeat and PH domains 3	protein-coding	116983	ACAP3	CENTB5	ArfGAP with coiled-coil, ankyrin repeat and PH domains 3	Gene symbol match
511082	ACAT1	-	acetyl-CoA acetyltransferase 1	protein-coding	38	ACAT1	ACAT|MAT|T2|THIL	acetyl-CoA acetyltransferase 1	Gene symbol match
512044	ACAT2	-	acetyl-CoA acetyltransferase 2	protein-coding	39	ACAT2	-	acetyl-CoA acetyltransferase 2	Gene symbol match
783375	ACBD3	-	acyl-CoA binding domain containing 3	protein-coding	64746	ACBD3	GCP60|GOCAP1|GOLPH1|PAP7	acyl-CoA binding domain containing 3	Gene symbol match
515848	ACBD4	-	acyl-CoA binding domain containing 4	protein-coding	79777	ACBD4	HMFT0700	acyl-CoA binding domain containing 4	Gene symbol match
353160	ACBD5	-	acyl-CoA binding domain containing 5	protein-coding	91452	ACBD5	-	acyl-CoA binding domain containing 5	Gene symbol match
618245	ACBD6	-	acyl-CoA binding domain containing 6	protein-coding	84320	ACBD6	-	acyl-CoA binding domain containing 6	Gene symbol match
508284	ACBD7	-	acyl-CoA binding domain containing 7	protein-coding	414149	ACBD7	bA455B2.2	acyl-CoA binding domain containing 7	Gene symbol match
505649	ACCS	ACS	1-aminocyclopropane-1-carboxylate synthase homolog (inactive)	protein-coding	84680	ACCS	ACS|PHACS	1-aminocyclopropane-1-carboxylate synthase homolog (inactive)	Gene symbol match
510353	ACD	-	ACD, shelterin complex subunit and telomerase recruitment factor	protein-coding	65057	ACD	PIP1|PTOP|TINT1|TPP1	ACD, shelterin complex subunit and telomerase recruitment factor	Gene symbol match
509484	ACE	-	angiotensin I converting enzyme	protein-coding	1636	ACE	ACE1|CD143|DCP|DCP1	angiotensin I converting enzyme	Gene symbol match
615110	ACER3	PHCA	alkaline ceramidase 3	protein-coding	55331	ACER3	APHC|PHCA	alkaline ceramidase 3	Gene symbol match
534600	ACIN1	-	apoptotic chromatin condensation inducer 1	protein-coding	22985	ACIN1	ACINUS|ACN|fSAP152	apoptotic chromatin condensation inducer 1	Gene symbol match
511135	ACLY	-	ATP citrate lyase	protein-coding	47	ACLY	ACL|ATPCL|CLATP	ATP citrate lyase	Gene symbol match
512995	ACO1	-	aconitase 1	protein-coding	48	ACO1	ACONS|HEL60|IREB1|IREBP|IREBP1|IRP1	aconitase 1	Gene symbol match
280976	ACO2	-	aconitase 2	protein-coding	50	ACO2	ACONM|HEL-S-284|ICRD|OCA8|OPA9	aconitase 2	Gene symbol match
504870	ACOT13	THEM2	acyl-CoA thioesterase 13	protein-coding	55856	ACOT13	HT012|PNAS-27|THEM2	acyl-CoA thioesterase 13	Gene symbol match
785383	ACOT2	-	acyl-CoA thioesterase 2	protein-coding	10965	ACOT2	CTE-IA|CTE1A|MTE1|PTE2|PTE2A|ZAP128	acyl-CoA thioesterase 2	Gene symbol match
511033	ACOT2	-	acyl-CoA thioesterase 2	protein-coding	10965	ACOT2	CTE-IA|CTE1A|MTE1|PTE2|PTE2A|ZAP128	acyl-CoA thioesterase 2	Gene symbol match
511431	ACOT4	-	acyl-CoA thioesterase 4	protein-coding	122970	ACOT4	PTE-Ib|PTE1B|PTE2B	acyl-CoA thioesterase 4	Gene symbol match
514788	ACOT7	-	acyl-CoA thioesterase 7	protein-coding	11332	ACOT7	ACH1|ACT|BACH|CTE-II|LACH|LACH1|hBACH	acyl-CoA thioesterase 7	Gene symbol match
504360	ACOT8	-	acyl-CoA thioesterase 8	protein-coding	10005	ACOT8	HNAACTE|NAP1|PTE-1|PTE-2|PTE1|PTE2|hACTE-III|hTE	acyl-CoA thioesterase 8	Gene symbol match
527845	ACOT9	-	acyl-CoA thioesterase 9	protein-coding	23597	ACOT9	ACATE2|CGI-16|MT-ACT48|MTACT48	acyl-CoA thioesterase 9	Gene symbol match
513996	ACOX1	-	acyl-CoA oxidase 1	protein-coding	51	ACOX1	ACOX|PALMCOX|SCOX	acyl-CoA oxidase 1	Gene symbol match
514969	ACOX2	-	acyl-CoA oxidase 2	protein-coding	8309	ACOX2	BCOX|BRCACOX|BRCOX|CBAS6|THCCox	acyl-CoA oxidase 2	Gene symbol match
510065	ACOX3	-	acyl-CoA oxidase 3, pristanoyl	protein-coding	8310	ACOX3	-	acyl-CoA oxidase 3, pristanoyl	Gene symbol match
535407	ACP2	-	acid phosphatase 2, lysosomal	protein-coding	53	ACP2	LAP	acid phosphatase 2, lysosomal	Gene symbol match
517002	ACP5	TRAP	acid phosphatase 5, tartrate resistant	protein-coding	54	ACP5	HPAP|TRACP5a|TRACP5b|TRAP|TrATPase	acid phosphatase 5, tartrate resistant	Gene symbol match
515738	ACP6	-	acid phosphatase 6, lysophosphatidic	protein-coding	51205	ACP6	ACPL1|LPAP|PACPL1	acid phosphatase 6, lysophosphatidic	Gene symbol match
504700	ACPP	-	acid phosphatase, prostate	protein-coding	55	ACPP	5'-NT|ACP-3|ACP3	acid phosphatase, prostate	Gene symbol match
788015	ACPT	-	acid phosphatase, testicular	protein-coding	93650	ACPT	AI1J	acid phosphatase, testicular	ortholog_one2one
526688	ACSBG2	-	acyl-CoA synthetase bubblegum family member 2	protein-coding	81616	ACSBG2	BGR|BRGL|PRTD-NY3|PRTDNY3	acyl-CoA synthetase bubblegum family member 2	Gene symbol match
768237	ACSF2	-	acyl-CoA synthetase family member 2	protein-coding	80221	ACSF2	ACSMW|AVYV493	acyl-CoA synthetase family member 2	Gene symbol match
509209	ACSF3	-	acyl-CoA synthetase family member 3	protein-coding	197322	ACSF3	-	acyl-CoA synthetase family member 3	Gene symbol match
537161	ACSL1	FACL2	acyl-CoA synthetase long-chain family member 1	protein-coding	2180	ACSL1	ACS1|FACL1|FACL2|LACS|LACS1|LACS2	acyl-CoA synthetase long chain family member 1	Gene symbol match
100138312	ACSL3	-	acyl-CoA synthetase long-chain family member 3	protein-coding	2181	ACSL3	ACS3|FACL3|PRO2194	acyl-CoA synthetase long chain family member 3	Gene symbol match
536628	ACSL4	FACL4	acyl-CoA synthetase long-chain family member 4	protein-coding	2182	ACSL4	ACS4|FACL4|LACS4|MRX63|MRX68	acyl-CoA synthetase long chain family member 4	Gene symbol match
514159	ACSL5	-	acyl-CoA synthetase long-chain family member 5	protein-coding	51703	ACSL5	ACS2|ACS5|FACL5	acyl-CoA synthetase long chain family member 5	Gene symbol match
282576	ACSM1	BUCS1	acyl-CoA synthetase medium-chain family member 1	protein-coding	116285	ACSM1	BUCS1|MACS1	acyl-CoA synthetase medium chain family member 1	Gene symbol match
533798	ACSM3	-	acyl-CoA synthetase medium-chain family member 3	protein-coding	6296	ACSM3	SA|SAH	acyl-CoA synthetase medium chain family member 3	Gene symbol match
282873	ACSS1	ACAS2L	acyl-CoA synthetase short-chain family member 1	protein-coding	84532	ACSS1	ACAS2L|ACECS1|AceCS2L	acyl-CoA synthetase short chain family member 1	Gene symbol match
506459	ACSS2	-	acyl-CoA synthetase short-chain family member 2	protein-coding	55902	ACSS2	ACAS2|ACECS|ACS|ACSA|dJ1161H23.1	acyl-CoA synthetase short chain family member 2	Gene symbol match
531552	ACSS3	-	acyl-CoA synthetase short-chain family member 3	protein-coding	79611	ACSS3	-	acyl-CoA synthetase short chain family member 3	Gene symbol match
515610	ACTA2	-	actin, alpha 2, smooth muscle, aorta	protein-coding	59	ACTA2	AAT6|ACTSA|MYMY5	actin, alpha 2, smooth muscle, aorta	Gene symbol match
280979	ACTB	-	actin beta	protein-coding	60	ACTB	BRWS1|PS1TP5BP1	actin beta	Gene symbol match
404122	ACTG1	-	actin gamma 1	protein-coding	71	ACTG1	ACT|ACTG|BRWS2|DFNA20|DFNA26|HEL-176	actin gamma 1	Gene symbol match
100125416	ACTL6A	-	actin like 6A	protein-coding	86	ACTL6A	ACTL6|ARPN-BETA|Arp4|BAF53A|INO80K	actin like 6A	Gene symbol match
524770	ACTN1	-	actinin alpha 1	protein-coding	87	ACTN1	BDPLT15	actinin alpha 1	Gene symbol match
522269	ACTN4	-	actinin alpha 4	protein-coding	81	ACTN4	ACTININ-4|FSGS|FSGS1	actinin alpha 4	Gene symbol match
511083	ACTR10	-	actin-related protein 10 homolog	protein-coding	55860	ACTR10	ACTR11|Arp10|Arp11|HARP11	actin related protein 10 homolog	Gene symbol match
514371	ACTR1A	-	ARP1 actin-related protein 1 homolog A, centractin alpha	protein-coding	10121	ACTR1A	ARP1|Arp1A|CTRN1	ARP1 actin related protein 1 homolog A	Gene symbol match
100125305	ACTR1B	-	ARP1 actin-related protein 1 homolog B, centractin beta	protein-coding	10120	ACTR1B	ARP1B|CTRN2|PC3	ARP1 actin related protein 1 homolog B	Gene symbol match
538486	ACTR2	ARP2	ARP2 actin related protein 2 homolog	protein-coding	10097	ACTR2	ARP2	ARP2 actin related protein 2 homolog	Gene symbol match
281597	ACTR3	-	ARP3 actin related protein 3 homolog	protein-coding	10096	ACTR3	ARP3	ARP3 actin related protein 3 homolog	Gene symbol match
616404	ACTR3B	-	ARP3 actin related protein 3 homolog B	protein-coding	57180	ACTR3B	ARP11|ARP3BETA	ARP3 actin related protein 3 homolog B	Gene symbol match
100297865	ACTR5	-	ARP5 actin-related protein 5 homolog	protein-coding	79913	ACTR5	Arp5|INO80M	ARP5 actin related protein 5 homolog	Gene symbol match
613596	ACTR6	-	ARP6 actin-related protein 6 homolog	protein-coding	64431	ACTR6	ARP6|CDA12|HSPC281|MSTP136|hARP6|hARPX	ARP6 actin related protein 6 homolog	Gene symbol match
615133	ACTR8	-	ARP8 actin-related protein 8 homolog	protein-coding	93973	ACTR8	ARP8|INO80N|hArp8	ARP8 actin related protein 8 homolog	Gene symbol match
509723	ACTRT3	ARPM1	actin related protein T3	protein-coding	84517	ACTRT3	ARP-T3|ARPM1	actin related protein T3	Gene symbol match
338068	ACVR1	ACVR1A|ActR-IA	activin A receptor type 1	protein-coding	90	ACVR1	ACTRI|ACVR1A|ACVRLK2|ALK2|FOP|SKR1|TSRI	activin A receptor type 1	Gene symbol match
539315	ACVR1B	-	activin A receptor type 1B	protein-coding	91	ACVR1B	ACTRIB|ACVRLK4|ALK4|SKR2	activin A receptor type 1B	Gene symbol match
281598	ACVR2A	ACVR2	activin A receptor type 2A	protein-coding	92	ACVR2A	ACTRII|ACVR2	activin A receptor type 2A	Gene symbol match
534536	ACVRL1	-	activin A receptor like type 1	protein-coding	94	ACVRL1	ACVRLK1|ALK-1|ALK1|HHT|HHT2|ORW2|SKR3|TSR-I	activin A receptor like type 1	Gene symbol match
768058	ACY1	-	aminoacylase 1	protein-coding	95	ACY1	ACY-1|ACY1D|HEL-S-5	aminoacylase 1	Gene symbol match
507844	ACYP1	-	acylphosphatase 1	protein-coding	97	ACYP1	ACYPE	acylphosphatase 1	Gene symbol match
767889	ACYP2	-	acylphosphatase 2	protein-coding	98	ACYP2	ACYM|ACYP	acylphosphatase 2	Gene symbol match
280712	ADA	-	adenosine deaminase	protein-coding	100	ADA	-	adenosine deaminase	Gene symbol match
512667	ADAL	-	adenosine deaminase like	protein-coding	161823	ADAL	-	adenosine deaminase like	Gene symbol match
282132	ADAM10	ADAM 10	ADAM metallopeptidase domain 10	protein-coding	102	ADAM10	AD10|AD18|CD156c|CDw156|HsT18717|MADM|RAK|kuz	ADAM metallopeptidase domain 10	Gene symbol match
784605	ADAM15	-	ADAM metallopeptidase domain 15	protein-coding	8751	ADAM15	MDC15	ADAM metallopeptidase domain 15	Gene symbol match
517541	ADAM17	-	ADAM metallopeptidase domain 17	protein-coding	6868	ADAM17	ADAM18|CD156B|CSVP|NISBD|NISBD1|TACE	ADAM metallopeptidase domain 17	Gene symbol match
510907	ADAM19	-	ADAM metallopeptidase domain 19	protein-coding	8728	ADAM19	FKSG34|MADDAM|MLTNB	ADAM metallopeptidase domain 19	Gene symbol match
523627	ADAM33	-	ADAM metallopeptidase domain 33	protein-coding	80332	ADAM33	C20orf153|DJ964F7.1	ADAM metallopeptidase domain 33	Gene symbol match
281600	ADAM9	-	ADAM metallopeptidase domain 9	protein-coding	8754	ADAM9	CORD9|MCMP|MDC9|Mltng	ADAM metallopeptidase domain 9	Gene symbol match
505890	ADAMDEC1	-	ADAM-like, decysin 1	protein-coding	27299	ADAMDEC1	M12.219	ADAM like decysin 1	Gene symbol match
512171	ADAMTS1	-	ADAM metallopeptidase with thrombospondin type 1 motif 1	protein-coding	9510	ADAMTS1	C3-C5|METH1	ADAM metallopeptidase with thrombospondin type 1 motif 1	Gene symbol match
513140	ADAMTS10	-	ADAM metallopeptidase with thrombospondin type 1 motif 10	protein-coding	81794	ADAMTS10	ADAM-TS10|ADAMTS-10|WMS|WMS1	ADAM metallopeptidase with thrombospondin type 1 motif 10	Gene symbol match
525276	ADAMTS12	-	ADAM metallopeptidase with thrombospondin type 1 motif 12	protein-coding	81792	ADAMTS12	PRO4389	ADAM metallopeptidase with thrombospondin type 1 motif 12	Gene symbol match
510214	ADAMTS14	-	ADAM metallopeptidase with thrombospondin type 1 motif 14	protein-coding	140766	ADAMTS14	-	ADAM metallopeptidase with thrombospondin type 1 motif 14	Gene symbol match
514927	ADAMTS15	-	ADAM metallopeptidase with thrombospondin type 1 motif 15	protein-coding	170689	ADAMTS15	-	ADAM metallopeptidase with thrombospondin type 1 motif 15	Gene symbol match
520133	ADAMTS16	-	ADAM metallopeptidase with thrombospondin type 1 motif 16	protein-coding	170690	ADAMTS16	ADAMTS16s	ADAM metallopeptidase with thrombospondin type 1 motif 16	Gene symbol match
538131	ADAMTS17	-	ADAM metallopeptidase with thrombospondin type 1 motif 17	protein-coding	170691	ADAMTS17	-	ADAM metallopeptidase with thrombospondin type 1 motif 17	Gene symbol match
518395	ADAMTS18	-	ADAM metallopeptidase with thrombospondin type 1 motif 18	protein-coding	170692	ADAMTS18	ADAMTS21|KNO2|MMCAT	ADAM metallopeptidase with thrombospondin type 1 motif 18	Gene symbol match
286805	ADAMTS5	-	ADAM metallopeptidase with thrombospondin type 1 motif 5	protein-coding	11096	ADAMTS5	ADAM-TS 11|ADAM-TS 5|ADAM-TS5|ADAMTS-11|ADAMTS-5|ADAMTS11|ADMP-2	ADAM metallopeptidase with thrombospondin type 1 motif 5	Gene symbol match
540722	ADAMTS6	-	ADAM metallopeptidase with thrombospondin type 1 motif 6	protein-coding	11174	ADAMTS6	ADAM-TS 6|ADAM-TS6|ADAMTS-6	ADAM metallopeptidase with thrombospondin type 1 motif 6	Gene symbol match
537051	ADAMTS9	-	ADAM metallopeptidase with thrombospondin type 1 motif 9	protein-coding	56999	ADAMTS9	-	ADAM metallopeptidase with thrombospondin type 1 motif 9	Gene symbol match
100337439	ADAMTSL5	-	ADAMTS like 5	protein-coding	339366	ADAMTSL5	THSD6	ADAMTS like 5	Gene symbol match
282176	ADAP1	CENTA1	ArfGAP with dual PH domains 1	protein-coding	11033	ADAP1	CENTA1|GCS1L|p42IP4	ArfGAP with dual PH domains 1	Gene symbol match
505134	ADAR	-	adenosine deaminase, RNA specific	protein-coding	103	ADAR	ADAR1|AGS6|DRADA|DSH|DSRAD|G1P1|IFI-4|IFI4|K88DSRBP|P136	adenosine deaminase, RNA specific	Gene symbol match
521761	ADARB1	-	adenosine deaminase, RNA specific B1	protein-coding	104	ADARB1	ADAR2|DRABA2|DRADA2|RED1	adenosine deaminase, RNA specific B1	Gene symbol match
618521	ADAT1	-	adenosine deaminase, tRNA specific 1	protein-coding	23536	ADAT1	HADAT1	adenosine deaminase, tRNA specific 1	Gene symbol match
615418	ADAT2	DEADC1	adenosine deaminase, tRNA specific 2	protein-coding	134637	ADAT2	DEADC1|TAD2|dJ20N2|dJ20N2.1	adenosine deaminase, tRNA specific 2	Gene symbol match
533372	ADCK1	-	aarF domain containing kinase 1	protein-coding	57143	ADCK1	-	aarF domain containing kinase 1	Gene symbol match
539345	ADCK2	-	aarF domain containing kinase 2	protein-coding	90956	ADCK2	AARF	aarF domain containing kinase 2	Gene symbol match
522614	ADCK5	-	aarF domain containing kinase 5	protein-coding	203054	ADCK5	-	aarF domain containing kinase 5	Gene symbol match
510708	ADCY2	-	adenylate cyclase 2	protein-coding	108	ADCY2	AC2|HBAC2	adenylate cyclase 2	Gene symbol match
509936	ADCY6	-	adenylate cyclase 6	protein-coding	112	ADCY6	AC6|LCCS8	adenylate cyclase 6	Gene symbol match
525482	ADCY9	-	adenylate cyclase 9	protein-coding	115	ADCY9	AC9|ACIX	adenylate cyclase 9	Gene symbol match
507193	ADD1	-	adducin 1	protein-coding	118	ADD1	ADDA	adducin 1	Gene symbol match
505225	ADD3	-	adducin 3	protein-coding	120	ADD3	ADDL|CPSQ3	adducin 3	Gene symbol match
528523	ADGB	C6orf103|C9H6orf103	androglobin	protein-coding	79747	ADGB	C6orf103|CAPN16	androglobin	Gene symbol match
518385	ADGRA1	GPR123	adhesion G protein-coupled receptor A1	protein-coding	84435	ADGRA1	GPR123	adhesion G protein-coupled receptor A1	Gene symbol match
541147	ADGRA3	GPR125	adhesion G protein-coupled receptor A3	protein-coding	166647	ADGRA3	GPR125|PGR21|TEM5L	adhesion G protein-coupled receptor A3	Gene symbol match
506672	ADGRB2	BAI2	adhesion G protein-coupled receptor B2	protein-coding	576	ADGRB2	BAI2	adhesion G protein-coupled receptor B2	Gene symbol match
517106	ADGRD2	GPR144	adhesion G protein-coupled receptor D2	protein-coding	347088	ADGRD2	GPR144|PGR24	adhesion G protein-coupled receptor D2	Gene symbol match
338066	ADGRE5	CD97	adhesion G protein-coupled receptor E5	protein-coding	976	ADGRE5	CD97|TM7LN1	adhesion G protein-coupled receptor E5	Gene symbol match
512637	ADGRF1	GPR110	adhesion G protein-coupled receptor F1	protein-coding	266977	ADGRF1	GPR110|KPG_012|PGR19|hGPCR36	adhesion G protein-coupled receptor F1	Gene symbol match
532674	ADGRF5	GPR116	adhesion G protein-coupled receptor F5	protein-coding	221395	ADGRF5	GPR116|KPG_001	adhesion G protein-coupled receptor F5	Gene symbol match
509703	ADGRG1	GPR56	adhesion G protein-coupled receptor G1	protein-coding	9289	ADGRG1	BFPP|BPPR|GPR56|TM7LN4|TM7XN1	adhesion G protein-coupled receptor G1	Gene symbol match
534326	ADGRG6	GPR126	adhesion G protein-coupled receptor G6	protein-coding	57211	ADGRG6	APG1|DREG|GPR126|LCCS9|PR126|PS1TP2|VIGR	adhesion G protein-coupled receptor G6	Gene symbol match
788252	ADGRL1	LPHN1	adhesion G protein-coupled receptor L1	protein-coding	22859	ADGRL1	CIRL1|CL1|LEC2|LPHN1	adhesion G protein-coupled receptor L1	Gene symbol match
281278	ADGRL2	LEC2|LPHN2	adhesion G protein-coupled receptor L2	protein-coding	23266	ADGRL2	CIRL2|CL2|LEC1|LPHH1|LPHN2	adhesion G protein-coupled receptor L2	Gene symbol match
282651	ADGRL3	LEC3|LPHH3|LPHN3	adhesion G protein-coupled receptor L3	protein-coding	23284	ADGRL3	CIRL3|CL3|LEC3|LPHN3	adhesion G protein-coupled receptor L3	Gene symbol match
537034	ADGRV1	GPR98	adhesion G protein-coupled receptor V1	protein-coding	84059	ADGRV1	FEB4|GPR98|MASS1|USH2B|USH2C|VLGR1|VLGR1b	adhesion G protein-coupled receptor V1	Gene symbol match
505515	ADH5	-	alcohol dehydrogenase 5 (class III), chi polypeptide	protein-coding	128	ADH5	ADH-3|ADHX|FALDH|FDH|GSH-FDH|GSNOR|HEL-S-60p	alcohol dehydrogenase 5 (class III), chi polypeptide	Gene symbol match
507711	ADHFE1	-	alcohol dehydrogenase, iron containing 1	protein-coding	137872	ADHFE1	ADH8|HMFT2263|HOT	alcohol dehydrogenase, iron containing 1	Gene symbol match
615764	ADI1	Fe-ARD|MTCBP-1|Ni-ARD	acireductone dioxygenase 1	protein-coding	55256	ADI1	APL1|ARD|Fe-ARD|HMFT1638|MTCBP1|Ni-ARD|SIPL|mtnD	acireductone dioxygenase 1	Gene symbol match
407235	ADIPOR1	-	adiponectin receptor 1	protein-coding	51094	ADIPOR1	ACDCR1|CGI-45|CGI45|PAQR1|TESBP1A	adiponectin receptor 1	Gene symbol match
407234	ADIPOR2	-	adiponectin receptor 2	protein-coding	79602	ADIPOR2	ACDCR2|PAQR2	adiponectin receptor 2	Gene symbol match
613941	ADIRF	C28H10orf116	adipogenesis regulatory factor	protein-coding	10974	ADIRF	AFRO|APM2|C10orf116|apM-2	adipogenesis regulatory factor	Gene symbol match
783572	ADK	-	adenosine kinase	protein-coding	132	ADK	AK	adenosine kinase	Gene symbol match
533757	ADNP	-	activity dependent neuroprotector homeobox	protein-coding	23394	ADNP	ADNP1|HVDAS|MRD28	activity dependent neuroprotector homeobox	Gene symbol match
504380	ADNP2	-	ADNP homeobox 2	protein-coding	22850	ADNP2	ZNF508	ADNP homeobox 2	Gene symbol match
100297937	ADO	-	2-aminoethanethiol dioxygenase	protein-coding	84890	ADO	C10orf22	2-aminoethanethiol dioxygenase	Gene symbol match
282133	ADORA1	-	adenosine A1 receptor	protein-coding	134	ADORA1	RDC7	adenosine A1 receptor	Gene symbol match
529760	ADORA2B	-	adenosine A2b receptor	protein-coding	136	ADORA2B	ADORA2	adenosine A2b receptor	Gene symbol match
518158	ADPGK	ADP-GK	ADP dependent glucokinase	protein-coding	83440	ADPGK	2610017G09Rik|ADP-GK	ADP dependent glucokinase	Gene symbol match
525738	ADPRH	-	ADP-ribosylarginine hydrolase	protein-coding	141	ADPRH	ARH1	ADP-ribosylarginine hydrolase	Gene symbol match
521650	ADPRHL2	-	ADP-ribosylhydrolase like 2	protein-coding	54936	ADPRHL2	ARH3	ADP-ribosylhydrolase like 2	Gene symbol match
534038	ADPRM	C19H17orf48	ADP-ribose/CDP-alcohol diphosphatase, manganese dependent	protein-coding	56985	ADPRM	C17orf48|MDS006|NBLA03831	ADP-ribose/CDP-alcohol diphosphatase, manganese dependent	Gene symbol match
519729	ADRM1	-	adhesion regulating molecule 1	protein-coding	11047	ADRM1	ARM-1|ARM1|GP110	adhesion regulating molecule 1	Gene symbol match
510949	ADSL	-	adenylosuccinate lyase	protein-coding	158	ADSL	AMPS|ASASE|ASL	adenylosuccinate lyase	Gene symbol match
522529	ADSS	ADSS2|AMPASE2	adenylosuccinate synthase	protein-coding	159	ADSS	ADEH|ADSS 2	adenylosuccinate synthase	Gene symbol match
784089	ADSSL1	-	adenylosuccinate synthase like 1	protein-coding	122622	ADSSL1	MPD5	adenylosuccinate synthase like 1	Gene symbol match
317693	AEBP1	-	AE binding protein 1	protein-coding	165	AEBP1	ACLP	AE binding protein 1	Gene symbol match
537791	AEBP2	-	AE binding protein 2	protein-coding	121536	AEBP2	-	AE binding protein 2	Gene symbol match
614749	AEN	-	apoptosis enhancing nuclease	protein-coding	64782	AEN	ISG20L1|pp12744	apoptosis enhancing nuclease	Gene symbol match
505375	AES	-	amino-terminal enhancer of split	protein-coding	166	AES	AES-1|AES-2|ESP1|GRG|GRG5|Grg-5|TLE5	amino-terminal enhancer of split	Gene symbol match
534032	AFAP1	-	actin filament associated protein 1	protein-coding	60312	AFAP1	AFAP|AFAP-110|AFAP110	actin filament associated protein 1	Gene symbol match
615436	AFAP1L2	-	actin filament associated protein 1 like 2	protein-coding	84632	AFAP1L2	CTB-1144G6.4|KIAA1914|XB130	actin filament associated protein 1 like 2	Gene symbol match
504856	AFDN	-	afadin, adherens junction formation factor	protein-coding	4301	AFDN	AF6|MLL-AF6|MLLT4|l-afadin	afadin, adherens junction formation factor	Gene symbol match
781149	AFF1	-	AF4/FMR2 family member 1	protein-coding	4299	AFF1	AF4|MLLT2|PBM1	AF4/FMR2 family member 1	Gene symbol match
787488	AFF3	-	AF4/FMR2 family member 3	protein-coding	3899	AFF3	LAF4|MLLT2-like	AF4/FMR2 family member 3	Gene symbol match
541306	AFF4	-	AF4/FMR2 family member 4	protein-coding	27125	AFF4	AF5Q31|CHOPS|MCEF	AF4/FMR2 family member 4	Gene symbol match
515757	AFG3L2	-	AFG3 like matrix AAA peptidase subunit 2	protein-coding	10939	AFG3L2	SCA28|SPAX5	AFG3 like matrix AAA peptidase subunit 2	Gene symbol match
518864	AFMID	-	arylformamidase	protein-coding	125061	AFMID	FKF|KF|KFA	arylformamidase	Gene symbol match
540837	AFTPH	-	aftiphilin	protein-coding	54812	AFTPH	Nbla10388	aftiphilin	Gene symbol match
511345	AGA	-	aspartylglucosaminidase	protein-coding	175	AGA	AGU|ASRG|GA	aspartylglucosaminidase	Gene symbol match
107131270	AGAP1	-	ArfGAP with GTPase domain, ankyrin repeat and PH domain 1	protein-coding	116987	AGAP1	AGAP-1|CENTG2|GGAP1|cnt-g2	ArfGAP with GTPase domain, ankyrin repeat and PH domain 1	Gene symbol match
616302	AGAP3	CENTG3	ArfGAP with GTPase domain, ankyrin repeat and PH domain 3	protein-coding	116988	AGAP3	AGAP-3|CENTG3|CRAG|MRIP-1|cnt-g3	ArfGAP with GTPase domain, ankyrin repeat and PH domain 3	Gene symbol match
100848075	AGBL2	-	ATP/GTP binding protein like 2	protein-coding	79841	AGBL2	CCP2	ATP/GTP binding protein like 2	Gene symbol match
527479	AGBL3	-	ATP/GTP binding protein like 3	protein-coding	340351	AGBL3	CCP3	ATP/GTP binding protein like 3	Gene symbol match
615787	AGBL4	-	ATP/GTP binding protein like 4	protein-coding	84871	AGBL4	CCP6	ATP/GTP binding protein like 4	Gene symbol match
538585	AGBL5	-	ATP/GTP binding protein like 5	protein-coding	60509	AGBL5	CCP5|RP75	ATP/GTP binding protein like 5	Gene symbol match
536149	AGFG1	HRB	ArfGAP with FG repeats 1	protein-coding	3267	AGFG1	HRB|RAB|RIP	ArfGAP with FG repeats 1	Gene symbol match
510361	AGFG2	HRBL	ArfGAP with FG repeats 2	protein-coding	3268	AGFG2	HRBL|RABR	ArfGAP with FG repeats 2	Gene symbol match
511650	AGGF1	VG5Q	angiogenic factor with G-patch and FHA domains 1	protein-coding	55109	AGGF1	GPATC7|GPATCH7|HSU84971|HUS84971|VG5Q	angiogenic factor with G-patch and FHA domains 1	Gene symbol match
514693	AGK	-	acylglycerol kinase	protein-coding	55750	AGK	CATC5|CTRCT38|MTDPS10|MULK	acylglycerol kinase	Gene symbol match
517397	AGL	-	amylo-alpha-1, 6-glucosidase, 4-alpha-glucanotransferase	protein-coding	178	AGL	GDE	amylo-alpha-1, 6-glucosidase, 4-alpha-glucanotransferase	Gene symbol match
613658	AGMO	TMEM195	alkylglycerol monooxygenase	protein-coding	392636	AGMO	TMEM195	alkylglycerol monooxygenase	Gene symbol match
522972	AGO1	EIF2C1	argonaute 1, RISC catalytic component	protein-coding	26523	AGO1	EIF2C|EIF2C1|GERP95|Q99|hAgo1	argonaute 1, RISC catalytic component	Gene symbol match
404130	AGO2	EIF2C2	argonaute 2, RISC catalytic component	protein-coding	27161	AGO2	CASC7|EIF2C2|LINC00980|PPD|Q10	argonaute 2, RISC catalytic component	Gene symbol match
528046	AGO4	EIF2C4	argonaute 4, RISC catalytic component	protein-coding	192670	AGO4	EIF2C4	argonaute 4, RISC catalytic component	Gene symbol match
282137	AGPAT1	LPAAT	1-acylglycerol-3-phosphate O-acyltransferase 1	protein-coding	10554	AGPAT1	1-AGPAT1|G15|LPAAT-alpha|LPAATA	1-acylglycerol-3-phosphate O-acyltransferase 1	Gene symbol match
512112	AGPAT2	-	1-acylglycerol-3-phosphate O-acyltransferase 2	protein-coding	10555	AGPAT2	1-AGPAT2|BSCL|BSCL1|LPAAB|LPAAT-beta	1-acylglycerol-3-phosphate O-acyltransferase 2	Gene symbol match
506607	AGPAT3	-	1-acylglycerol-3-phosphate O-acyltransferase 3	protein-coding	56894	AGPAT3	LPAAT-GAMMA1|LPAAT3	1-acylglycerol-3-phosphate O-acyltransferase 3	Gene symbol match
507456	AGPAT4	-	1-acylglycerol-3-phosphate O-acyltransferase 4	protein-coding	56895	AGPAT4	1-AGPAT4|LPAAT-delta|dJ473J16.2	1-acylglycerol-3-phosphate O-acyltransferase 4	Gene symbol match
530414	AGPAT5	-	1-acylglycerol-3-phosphate O-acyltransferase 5	protein-coding	55326	AGPAT5	1AGPAT5|LPAATE	1-acylglycerol-3-phosphate O-acyltransferase 5	Gene symbol match
613679	AGPS	-	alkylglycerone phosphate synthase	protein-coding	8540	AGPS	ADAP-S|ADAS|ADHAPS|ADPS|ALDHPSY|RCDP3	alkylglycerone phosphate synthase	Gene symbol match
415112	AGR2	-	anterior gradient 2, protein disulphide isomerase family member	protein-coding	10551	AGR2	AG-2|AG2|GOB-4|HAG-2|HEL-S-116|HPC8|PDIA17|XAG-2	anterior gradient 2, protein disulphide isomerase family member	Gene symbol match
618371	AGR3	-	anterior gradient 3, protein disulphide isomerase family member	protein-coding	155465	AGR3	AG-3|AG3|BCMP11|HAG3|PDIA18|hAG-3	anterior gradient 3, protein disulphide isomerase family member	Gene symbol match
525795	AGRN	-	agrin	protein-coding	375790	AGRN	AGRIN|CMS8|CMSPPD	agrin	Gene symbol match
527114	AGT	SERPINA8	angiotensinogen	protein-coding	183	AGT	ANHU|SERPINA8|hFLT1	angiotensinogen	Gene symbol match
534958	AGTPBP1	-	ATP/GTP binding protein 1	protein-coding	23287	AGTPBP1	CCP1|NNA1	ATP/GTP binding protein 1	Gene symbol match
508521	AGTRAP	-	angiotensin II receptor associated protein	protein-coding	57085	AGTRAP	ATRAP	angiotensin II receptor associated protein	Gene symbol match
504716	AHCTF1	-	AT-hook containing transcription factor 1	protein-coding	25909	AHCTF1	ELYS|MST108|MSTP108|TMBS62	AT-hook containing transcription factor 1	Gene symbol match
508158	AHCY	-	adenosylhomocysteinase	protein-coding	191	AHCY	SAHH|adoHcyase	adenosylhomocysteinase	Gene symbol match
505511	AHCYL1	-	adenosylhomocysteinase like 1	protein-coding	10768	AHCYL1	DCAL|IRBIT|PPP1R78|PRO0233|XPVKONA	adenosylhomocysteinase like 1	Gene symbol match
532836	AHCYL2	IRBIT2	adenosylhomocysteinase like 2	protein-coding	23382	AHCYL2	ADOHCYASE3|IRBIT2	adenosylhomocysteinase like 2	Gene symbol match
522105	AHDC1	-	AT-hook DNA binding motif containing 1	protein-coding	27245	AHDC1	MRD25	AT-hook DNA binding motif containing 1	Gene symbol match
528398	AHI1	-	Abelson helper integration site 1	protein-coding	54806	AHI1	AHI-1|JBTS3|ORF1|dJ71N10.1	Abelson helper integration site 1	Gene symbol match
531336	AHNAK	-	AHNAK nucleoprotein	protein-coding	79026	AHNAK	AHNAKRS|PM227	AHNAK nucleoprotein	Gene symbol match
527701	AHNAK2	-	AHNAK nucleoprotein 2	protein-coding	113146	AHNAK2	C14orf78	AHNAK nucleoprotein 2	Gene symbol match
280714	AHR	-	aryl hydrocarbon receptor	protein-coding	196	AHR	bHLHe76	aryl hydrocarbon receptor	Gene symbol match
539220	AHSA1	-	activator of HSP90 ATPase activity 1	protein-coding	10598	AHSA1	AHA1|C14orf3|hAha1|p38	activator of HSP90 ATPase activity 1	Gene symbol match
508353	AIDA	-	axin interactor, dorsalization associated	protein-coding	64853	AIDA	C1orf80	axin interactor, dorsalization associated	Gene symbol match
280989	AIF1	AIF	allograft inflammatory factor 1	protein-coding	199	AIF1	AIF-1|IBA1|IRT-1|IRT1	allograft inflammatory factor 1	Gene symbol match
617493	AIF1L	C9orf58|IBA2	allograft inflammatory factor 1 like	protein-coding	83543	AIF1L	C9orf58|IBA2	allograft inflammatory factor 1 like	Gene symbol match
535714	AIFM1	-	apoptosis inducing factor mitochondria associated 1	protein-coding	9131	AIFM1	AIF|CMT2D|CMTX4|COWCK|COXPD6|DFNX5|NADMR|NAMSD|PDCD8	apoptosis inducing factor mitochondria associated 1	Gene symbol match
534217	AIFM2	AMID	apoptosis inducing factor, mitochondria associated 2	protein-coding	84883	AIFM2	AMID|PRG3	apoptosis inducing factor, mitochondria associated 2	Gene symbol match
526295	AIFM3	-	apoptosis inducing factor, mitochondria associated 3	protein-coding	150209	AIFM3	AIFL	apoptosis inducing factor, mitochondria associated 3	Gene symbol match
614409	AIG1	-	androgen induced 1	protein-coding	51390	AIG1	AIG-1|dJ95L4.1	androgen induced 1	Gene symbol match
526200	AIM1	-	absent in melanoma 1	protein-coding	202	AIM1	CRYBG1|ST4	absent in melanoma 1	ortholog_one2one
507142	AIM1L	-	absent in melanoma 1 like	protein-coding	55057	AIM1L	CRYBG2	absent in melanoma 1 like	ortholog_one2one
505126	AIMP1	SCYE1|p43	aminoacyl tRNA synthetase complex interacting multifunctional protein 1	protein-coding	9255	AIMP1	EMAP2|EMAPII|HLD3|SCYE1|p43	aminoacyl tRNA synthetase complex interacting multifunctional protein 1	Gene symbol match
520979	AIMP2	JTV1	aminoacyl tRNA synthetase complex interacting multifunctional protein 2	protein-coding	7965	AIMP2	JTV-1|JTV1|P38	aminoacyl tRNA synthetase complex interacting multifunctional protein 2	Gene symbol match
360190	AIP	-	aryl hydrocarbon receptor interacting protein	protein-coding	9049	AIP	ARA9|FKBP16|FKBP37|SMTPHN|XAP-2|XAP2	aryl hydrocarbon receptor interacting protein	Gene symbol match
784775	AIRE	-	autoimmune regulator	protein-coding	326	AIRE	AIRE1|APECED|APS1|APSI|PGA1	autoimmune regulator	Gene symbol match
519937	AJUBA	JUB	ajuba LIM protein	protein-coding	84962	AJUBA	JUB	ajuba LIM protein	Gene symbol match
280715	AK1	-	adenylate kinase 1	protein-coding	203	AK1	HTL-S-58j	adenylate kinase 1	Gene symbol match
280716	AK2	-	adenylate kinase 2	protein-coding	204	AK2	ADK2	adenylate kinase 2	Gene symbol match
281613	AK3	AK3L1	adenylate kinase 3	protein-coding	50808	AK3	AK3L1|AK6|AKL3L|AKL3L1|FIX	adenylate kinase 3	Gene symbol match
517063	AK4	AK 4|AK3L1	adenylate kinase 4	protein-coding	205	AK4	AK 4|AK3|AK3L1|AK3L2	adenylate kinase 4	Gene symbol match
102216273	AK6	AK/ATPase	adenylate kinase 6	protein-coding	102157402	AK6	AD-004|CGI-137|CINAP|CIP|hCINAP	adenylate kinase 6	Gene symbol match
511269	AK7	-	adenylate kinase 7	protein-coding	122481	AK7	AK 7	adenylate kinase 7	Gene symbol match
615606	AK8	-	adenylate kinase 8	protein-coding	158067	AK8	AK 8|C9orf98|DDX31	adenylate kinase 8	Gene symbol match
504511	AK9	AKD1	adenylate kinase 9	protein-coding	221264	AK9	AK 9|AKD1|AKD2|C6orf199|C6orf224|dJ70A9.1	adenylate kinase 9	Gene symbol match
615682	AKAIN1	-	A-kinase anchor inhibitor 1	protein-coding	642597	AKAIN1	C18orf42	A-kinase anchor inhibitor 1	Gene symbol match
532072	AKAP1	-	A-kinase anchoring protein 1	protein-coding	8165	AKAP1	AKAP|AKAP121|AKAP149|AKAP84|D-AKAP1|PPP1R43|PRKA1|SAKAP84|TDRD17	A-kinase anchoring protein 1	Gene symbol match
513802	AKAP10	-	A-kinase anchoring protein 10	protein-coding	11216	AKAP10	AKAP-10|D-AKAP-2|D-AKAP2|PRKA10	A-kinase anchoring protein 10	Gene symbol match
533105	AKAP11	-	A-kinase anchoring protein 11	protein-coding	11215	AKAP11	AKAP-11|AKAP220|PPP1R44|PRKA11	A-kinase anchoring protein 11	Gene symbol match
513774	AKAP12	-	A-kinase anchoring protein 12	protein-coding	9590	AKAP12	AKAP250|SSeCKS	A-kinase anchoring protein 12	Gene symbol match
504288	AKAP13	-	A-kinase anchoring protein 13	protein-coding	11214	AKAP13	AKAP-13|AKAP-Lbc|ARHGEF13|BRX|HA-3|Ht31|LBC|PRKA13|PROTO-LB|PROTO-LBC|c-lbc|p47	A-kinase anchoring protein 13	Gene symbol match
100296237	AKAP14	-	A-kinase anchoring protein 14	protein-coding	158798	AKAP14	AKAP28|PRKA14	A-kinase anchoring protein 14	Gene symbol match
614497	AKAP2	-	A-kinase anchoring protein 2	protein-coding	11217	AKAP2	AKAP-2|AKAPKL|MISP2|PRKA2	A-kinase anchoring protein 2	Gene symbol match
613606	AKAP7	-	A-kinase anchoring protein 7	protein-coding	9465	AKAP7	AKAP15|AKAP18	A-kinase anchoring protein 7	Gene symbol match
522905	AKAP8	-	A-kinase anchoring protein 8	protein-coding	10270	AKAP8	AKAP 95|AKAP-8|AKAP-95|AKAP95	A-kinase anchoring protein 8	Gene symbol match
539700	AKAP8L	-	A-kinase anchoring protein 8 like	protein-coding	26993	AKAP8L	HA95|HAP95|NAKAP|NAKAP95	A-kinase anchoring protein 8 like	Gene symbol match
767893	AKAP9	-	A-kinase anchoring protein 9	protein-coding	10142	AKAP9	AKAP-9|AKAP350|AKAP450|CG-NAP|HYPERION|LQT11|MU-RMS-40.16A|PPP1R45|PRKA9|YOTIAO	A-kinase anchoring protein 9	Gene symbol match
504225	AKIP1	C15H11orf17	A-kinase interacting protein 1	protein-coding	56672	AKIP1	BCA3|C11orf17	A-kinase interacting protein 1	Gene symbol match
615039	AKIRIN1	-	akirin 1	protein-coding	79647	AKIRIN1	C1orf108|STRF2	akirin 1	Gene symbol match
614292	AKIRIN2	Akirin-2|C9H6ORF166	akirin 2	protein-coding	55122	AKIRIN2	C6orf166|FBI1|dJ486L4.2	akirin 2	Gene symbol match
618607	AKR1A1	-	aldo-keto reductase family 1 member A1	protein-coding	10327	AKR1A1	ALDR1|ALR|ARM|DD3|HEL-S-6	aldo-keto reductase family 1 member A1	Gene symbol match
317748	AKR1B1	-	aldo-keto reductase family 1, member B1 (aldose reductase)	protein-coding	231	AKR1B1	ADR|ALDR1|ALR2|AR	aldo-keto reductase family 1 member B	Gene symbol match
282138	AKR1C4	AKR1C1	aldo-keto reductase family 1, member C4 (chlordecone reductase; 3-alpha hydroxysteroid dehydrogenase, type I; dihydrodiol dehydrogenase 4)	protein-coding	1109	AKR1C4	3-alpha-HSD|C11|CDR|CHDR|DD-4|DD4|HAKRA	aldo-keto reductase family 1 member C4	Gene symbol match
615959	AKR1E2	AKR1CL2	aldo-keto reductase family 1 member E2	protein-coding	83592	AKR1E2	AKR1CL2|AKRDC1|LoopADR|TAKR|hTSP|htAKR	aldo-keto reductase family 1 member E2	Gene symbol match
511996	AKR7A2	-	aldo-keto reductase family 7 member A2	protein-coding	8574	AKR7A2	AFAR|AFAR1|AFB1-AR1|AKR7	aldo-keto reductase family 7 member A2	Gene symbol match
280991	AKT1	AKT	AKT serine/threonine kinase 1	protein-coding	207	AKT1	AKT|CWS6|PKB|PKB-ALPHA|PRKBA|RAC|RAC-ALPHA	AKT serine/threonine kinase 1	Gene symbol match
514859	AKT1S1	-	AKT1 substrate 1	protein-coding	84335	AKT1S1	Lobe|PRAS40	AKT1 substrate 1	Gene symbol match
534923	AKT2	-	AKT serine/threonine kinase 2	protein-coding	208	AKT2	HIHGHH|PKBB|PKBBETA|PRKBB|RAC-BETA	AKT serine/threonine kinase 2	Gene symbol match
100137872	AKT3	-	AKT serine/threonine kinase 3	protein-coding	10000	AKT3	MPPH|MPPH2|PKB-GAMMA|PKBG|PRKBG|RAC-PK-gamma|RAC-gamma|STK-2	AKT serine/threonine kinase 3	Gene symbol match
540462	AKTIP	FTS	AKT interacting protein	protein-coding	64400	AKTIP	FT1|FTS	AKT interacting protein	Gene symbol match
510679	ALAD	-	aminolevulinate dehydratase	protein-coding	210	ALAD	ALADH|PBGS	aminolevulinate dehydratase	Gene symbol match
534286	ALAS1	ALAS-H	5'-aminolevulinate synthase 1	protein-coding	211	ALAS1	ALAS|ALAS-H|ALAS3|ALASH|MIG4	5'-aminolevulinate synthase 1	Gene symbol match
281614	ALCAM	-	activated leukocyte cell adhesion molecule	protein-coding	214	ALCAM	CD166|MEMD	activated leukocyte cell adhesion molecule	Gene symbol match
506329	ALDH16A1	-	aldehyde dehydrogenase 16 family member A1	protein-coding	126133	ALDH16A1	-	aldehyde dehydrogenase 16 family member A1	Gene symbol match
514759	ALDH18A1	-	aldehyde dehydrogenase 18 family member A1	protein-coding	5832	ALDH18A1	ADCL3|ARCL3A|GSAS|P5CS|PYCS|SPG9|SPG9A|SPG9B	aldehyde dehydrogenase 18 family member A1	Gene symbol match
281615	ALDH1A1	ALDH1	aldehyde dehydrogenase 1 family member A1	protein-coding	216	ALDH1A1	ALDC|ALDH-E1|ALDH1|ALDH11|HEL-9|HEL-S-53e|HEL12|PUMB1|RALDH1	aldehyde dehydrogenase 1 family member A1	Gene symbol match
535075	ALDH1A2	-	aldehyde dehydrogenase 1 family member A2	protein-coding	8854	ALDH1A2	RALDH(II)|RALDH2|RALDH2-T	aldehyde dehydrogenase 1 family member A2	Gene symbol match
507093	ALDH1A3	-	aldehyde dehydrogenase 1 family member A3	protein-coding	220	ALDH1A3	ALDH1A6|ALDH6|MCOP8|RALDH3	aldehyde dehydrogenase 1 family member A3	Gene symbol match
508629	ALDH2	-	aldehyde dehydrogenase 2 family (mitochondrial)	protein-coding	217	ALDH2	ALDH-E2|ALDHI|ALDM	aldehyde dehydrogenase 2 family (mitochondrial)	Gene symbol match
513967	ALDH3A2	-	aldehyde dehydrogenase 3 family member A2	protein-coding	224	ALDH3A2	ALDH10|FALDH|SLS	aldehyde dehydrogenase 3 family member A2	Gene symbol match
511469	ALDH3B1	-	aldehyde dehydrogenase 3 family member B1	protein-coding	221	ALDH3B1	ALDH4|ALDH7	aldehyde dehydrogenase 3 family member B1	Gene symbol match
100126042	ALDH4A1	-	aldehyde dehydrogenase 4 family member A1	protein-coding	8659	ALDH4A1	ALDH4|P5CD|P5CDh	aldehyde dehydrogenase 4 family member A1	Gene symbol match
532724	ALDH5A1	-	aldehyde dehydrogenase 5 family member A1	protein-coding	7915	ALDH5A1	SSADH|SSDH	aldehyde dehydrogenase 5 family member A1	Gene symbol match
327692	ALDH6A1	-	aldehyde dehydrogenase 6 family member A1	protein-coding	4329	ALDH6A1	MMSADHA|MMSDH	aldehyde dehydrogenase 6 family member A1	Gene symbol match
507477	ALDH7A1	-	aldehyde dehydrogenase 7 family member A1	protein-coding	501	ALDH7A1	ATQ1|EPD|PDE	aldehyde dehydrogenase 7 family member A1	Gene symbol match
537539	ALDH9A1	-	aldehyde dehydrogenase 9 family member A1	protein-coding	223	ALDH9A1	ALDH4|ALDH7|ALDH9|E3|TMABADH	aldehyde dehydrogenase 9 family member A1	Gene symbol match
509566	ALDOA	-	aldolase, fructose-bisphosphate A	protein-coding	226	ALDOA	ALDA|GSD12|HEL-S-87p	aldolase, fructose-bisphosphate A	Gene symbol match
515263	ALDOB	-	aldolase, fructose-bisphosphate B	protein-coding	229	ALDOB	ALDB|ALDO2	aldolase, fructose-bisphosphate B	Gene symbol match
504584	ALDOC	-	aldolase, fructose-bisphosphate C	protein-coding	230	ALDOC	ALDC	aldolase, fructose-bisphosphate C	Gene symbol match
507210	ALG1	-	ALG1, chitobiosyldiphosphodolichol beta-mannosyltransferase	protein-coding	56052	ALG1	CDG1K|HMAT1|HMT-1|HMT1|MT-1|Mat-1|hMat-1	ALG1, chitobiosyldiphosphodolichol beta-mannosyltransferase	Gene symbol match
539837	ALG10	ALG10B	ALG10, alpha-1,2-glucosyltransferase	protein-coding	84920	ALG10	ALG10A|DIE2|KCR1	ALG10, alpha-1,2-glucosyltransferase	Gene symbol match
540845	ALG11	-	ALG11, alpha-1,2-mannosyltransferase	protein-coding	440138	ALG11	CDG1P|GT8	ALG11, alpha-1,2-mannosyltransferase	Gene symbol match
100125314	ALG12	-	ALG12, alpha-1,6-mannosyltransferase	protein-coding	79087	ALG12	CDG1G|ECM39|PP14673|hALG12	ALG12, alpha-1,6-mannosyltransferase	Gene symbol match
515282	ALG13	CXorf45	putative bifunctional UDP-N-acetylglucosamine transferase and deubiquitinase ALG13	protein-coding	79868	ALG13	CDG1S|CXorf45|EIEE36|GLT28D1|MDS031|TDRD13|YGL047W	ALG13, UDP-N-acetylglucosaminyltransferase subunit	Gene symbol match
506537	ALG14	-	ALG14, UDP-N-acetylglucosaminyltransferase subunit	protein-coding	199857	ALG14	CMS15	ALG14, UDP-N-acetylglucosaminyltransferase subunit	Gene symbol match
538899	ALG2	-	ALG2, alpha-1,3/1,6-mannosyltransferase	protein-coding	85365	ALG2	CDG1I|CDGIi|CMS14|CMSTA3|NET38|hALPG2	ALG2, alpha-1,3/1,6-mannosyltransferase	Gene symbol match
614624	ALG3	-	ALG3, alpha-1,3- mannosyltransferase	protein-coding	10195	ALG3	CDG1D|CDGS4|CDGS6|D16Ertd36e|NOT56L|Not56|not	ALG3, alpha-1,3- mannosyltransferase	Gene symbol match
506566	ALG5	-	ALG5, dolichyl-phosphate beta-glucosyltransferase	protein-coding	29880	ALG5	bA421P11.2	ALG5, dolichyl-phosphate beta-glucosyltransferase	Gene symbol match
510138	ALG6	-	ALG6, alpha-1,3-glucosyltransferase	protein-coding	29929	ALG6	CDG1C	ALG6, alpha-1,3-glucosyltransferase	Gene symbol match
538731	ALG8	-	ALG8, alpha-1,3-glucosyltransferase	protein-coding	79053	ALG8	CDG1H	ALG8, alpha-1,3-glucosyltransferase	Gene symbol match
504346	ALG9	-	ALG9, alpha-1,2-mannosyltransferase	protein-coding	79796	ALG9	CDG1L|DIBD1|GIKANIS|LOH11CR1J	ALG9, alpha-1,2-mannosyltransferase	Gene symbol match
536642	ALK	-	anaplastic lymphoma receptor tyrosine kinase	protein-coding	238	ALK	CD246|NBLST3	ALK receptor tyrosine kinase	Gene symbol match
538733	ALKBH1	-	alkB homolog 1, histone H2A dioxygenase	protein-coding	8846	ALKBH1	ABH|ABH1|ALKBH|alkB|hABH	alkB homolog 1, histone H2A dioxygenase	Gene symbol match
511380	ALKBH2	-	alkB homolog 2, alpha-ketoglutarate dependent dioxygenase	protein-coding	121642	ALKBH2	ABH2	alkB homolog 2, alpha-ketoglutarate dependent dioxygenase	Gene symbol match
514579	ALKBH3	-	alkB homolog 3, alpha-ketoglutaratedependent dioxygenase	protein-coding	221120	ALKBH3	ABH3|DEPC-1|DEPC1|PCA1|hABH3	alkB homolog 3, alpha-ketoglutaratedependent dioxygenase	Gene symbol match
512094	ALKBH4	-	alkB homolog 4, lysine demethylase	protein-coding	54784	ALKBH4	ABH4	alkB homolog 4, lysine demethylase	Gene symbol match
533303	ALKBH5	-	alkB homolog 5, RNA demethylase	protein-coding	54890	ALKBH5	ABH5|OFOXD|OFOXD1	alkB homolog 5, RNA demethylase	Gene symbol match
539257	ALKBH6	-	alkB homolog 6	protein-coding	84964	ALKBH6	ABH6	alkB homolog 6	Gene symbol match
535305	ALKBH7	-	alkB homolog 7	protein-coding	84266	ALKBH7	ABH7|SPATA11|UNQ6002	alkB homolog 7	Gene symbol match
781788	ALKBH8	-	alkB homolog 8, tRNA methyltransferase	protein-coding	91801	ALKBH8	ABH8|TRM9|TRMT9	alkB homolog 8, tRNA methyltransferase	Gene symbol match
533055	ALMS1	-	ALMS1, centrosome and basal body associated protein	protein-coding	7840	ALMS1	ALSS	ALMS1, centrosome and basal body associated protein	Gene symbol match
407169	ALOX12	12-LOX	arachidonate 12-lipoxygenase, 12S type	protein-coding	239	ALOX12	12-LOX|12S-LOX|LOG12	arachidonate 12-lipoxygenase, 12S type	Gene symbol match
524375	ALPK1	-	alpha kinase 1	protein-coding	80216	ALPK1	8430410J10Rik|LAK	alpha kinase 1	Gene symbol match
516866	ALPK3	-	alpha kinase 3	protein-coding	57538	ALPK3	MAK|MIDORI	alpha kinase 3	Gene symbol match
280994	ALPL	TNS-AP	alkaline phosphatase, liver/bone/kidney	protein-coding	249	ALPL	AP-TNAP|APTNAP|HOPS|TNAP|TNSALP	alkaline phosphatase, liver/bone/kidney	Gene symbol match
535750	ALS2	-	ALS2, alsin Rho guanine nucleotide exchange factor	protein-coding	57679	ALS2	ALS2CR6|ALSJ|IAHSP|PLSJ	ALS2, alsin Rho guanine nucleotide exchange factor	Gene symbol match
506969	ALS2CL	-	ALS2 C-terminal like	protein-coding	259173	ALS2CL	RN49018	ALS2 C-terminal like	Gene symbol match
784225	ALS2CR12	-	amyotrophic lateral sclerosis 2 chromosome region 12	protein-coding	130540	ALS2CR12	-	amyotrophic lateral sclerosis 2 chromosome region 12	Gene symbol match
522085	ALX3	-	ALX homeobox 3	protein-coding	257	ALX3	FND|FND1	ALX homeobox 3	Gene symbol match
537706	ALYREF	THOC4	Aly/REF export factor	protein-coding	10189	ALYREF	ALY|ALY/REF|BEF|REF|THOC4	Aly/REF export factor	Gene symbol match
540376	AMACR	-	alpha-methylacyl-CoA racemase	protein-coding	23600	AMACR	AMACRD|CBAS4|P504S|RACE|RM	alpha-methylacyl-CoA racemase	Gene symbol match
517263	AMBRA1	-	autophagy and beclin 1 regulator 1	protein-coding	55626	AMBRA1	DCAF3|WDR94	autophagy and beclin 1 regulator 1	Gene symbol match
280997	AMD1	-	adenosylmethionine decarboxylase 1	protein-coding	262	AMD1	ADOMETDC|AMD|SAMDC	adenosylmethionine decarboxylase 1	Gene symbol match
521401	AMDHD2	-	amidohydrolase domain containing 2	protein-coding	51005	AMDHD2	CGI-14	amidohydrolase domain containing 2	Gene symbol match
539029	AMER1	FAM123B	APC membrane recruitment protein 1	protein-coding	139285	AMER1	FAM123B|OSCS|WTX	APC membrane recruitment protein 1	Gene symbol match
507541	AMFR	-	autocrine motility factor receptor	protein-coding	267	AMFR	GP78|RNF45	autocrine motility factor receptor	Gene symbol match
524284	AMIGO1	-	adhesion molecule with Ig like domain 1	protein-coding	57463	AMIGO1	ALI2|AMIGO|AMIGO-1	adhesion molecule with Ig like domain 1	Gene symbol match
514273	AMIGO2	-	adhesion molecule with Ig like domain 2	protein-coding	347902	AMIGO2	ALI1|AMIGO-2|DEGA	adhesion molecule with Ig like domain 2	Gene symbol match
100296605	AMIGO3	-	adhesion molecule with Ig like domain 3	protein-coding	386724	AMIGO3	ALI3|AMIGO-3	adhesion molecule with Ig like domain 3	Gene symbol match
615842	AMMECR1	-	Alport syndrome, mental retardation, midface hypoplasia and elliptocytosis chromosomal region gene 1	protein-coding	9949	AMMECR1	AMMERC1|MFHIEN	Alport syndrome, mental retardation, midface hypoplasia and elliptocytosis chromosomal region gene 1	Gene symbol match
539958	AMMECR1L	-	AMMECR1 like	protein-coding	83607	AMMECR1L	-	AMMECR1 like	Gene symbol match
767976	AMN	-	amnion associated transmembrane protein	protein-coding	81693	AMN	PRO1028|amnionless	amnion associated transmembrane protein	Gene symbol match
524465	AMN1	-	antagonist of mitotic exit network 1 homolog	protein-coding	196394	AMN1	-	antagonist of mitotic exit network 1 homolog	Gene symbol match
535509	AMOT	-	angiomotin	protein-coding	154796	AMOT	-	angiomotin	Gene symbol match
541209	AMOTL1	-	angiomotin like 1	protein-coding	154810	AMOTL1	JEAP	angiomotin like 1	Gene symbol match
538514	AMOTL2	-	angiomotin like 2	protein-coding	51421	AMOTL2	LCCP	angiomotin like 2	Gene symbol match
514185	AMPD2	-	adenosine monophosphate deaminase 2	protein-coding	271	AMPD2	PCH9|SPG63	adenosine monophosphate deaminase 2	Gene symbol match
280719	AMT	-	aminomethyltransferase	protein-coding	275	AMT	GCE|GCST|GCVT|NKH	aminomethyltransferase	Gene symbol match
505049	AMY2B	-	amylase, alpha 2B (pancreatic)	protein-coding	280	AMY2B	AMY2|AMY3|HXA	amylase, alpha 2B (pancreatic)	Gene symbol match
515126	AMZ2	-	archaelysin family metallopeptidase 2	protein-coding	51321	AMZ2	-	archaelysin family metallopeptidase 2	Gene symbol match
535565	ANAPC1	-	anaphase promoting complex subunit 1	protein-coding	64682	ANAPC1	APC1|MCPR|TSG24	anaphase promoting complex subunit 1	Gene symbol match
783986	ANAPC10	-	anaphase promoting complex subunit 10	protein-coding	10393	ANAPC10	APC10|DOC1	anaphase promoting complex subunit 10	Gene symbol match
616275	ANAPC11	-	anaphase promoting complex subunit 11	protein-coding	51529	ANAPC11	APC11|Apc11p|HSPC214	anaphase promoting complex subunit 11	Gene symbol match
614347	ANAPC13	-	anaphase promoting complex subunit 13	protein-coding	25847	ANAPC13	APC13|SWM1	anaphase promoting complex subunit 13	Gene symbol match
505356	ANAPC15	APC15|C15H11orf51	anaphase promoting complex subunit 15	protein-coding	25906	ANAPC15	APC15|C11orf51|HSPC020	anaphase promoting complex subunit 15	Gene symbol match
540089	ANAPC16	APC16|C10orf104|C28H10orf104	anaphase promoting complex subunit 16	protein-coding	119504	ANAPC16	APC16|C10orf104|CENP-27|MSAG|bA570G20.3	anaphase promoting complex subunit 16	Gene symbol match
100336564	ANAPC2	-	anaphase promoting complex subunit 2	protein-coding	29882	ANAPC2	APC2	anaphase promoting complex subunit 2	Gene symbol match
100337474	ANAPC2	-	anaphase promoting complex subunit 2	protein-coding	29882	ANAPC2	APC2	anaphase promoting complex subunit 2	Gene symbol match
514572	ANAPC4	-	anaphase promoting complex subunit 4	protein-coding	29945	ANAPC4	APC4	anaphase promoting complex subunit 4	Gene symbol match
540537	ANAPC5	-	anaphase promoting complex subunit 5	protein-coding	51433	ANAPC5	APC5	anaphase promoting complex subunit 5	Gene symbol match
535072	ANAPC7	-	anaphase promoting complex subunit 7	protein-coding	51434	ANAPC7	APC7	anaphase promoting complex subunit 7	Gene symbol match
777597	ANG	ANG1|RAA1	angiogenin, ribonuclease, RNase A family, 5	protein-coding	283	ANG	ALS9|HEL168|RAA1|RNASE4|RNASE5	angiogenin	Gene symbol match
508197	ANGEL1	angel-like	angel homolog 1	protein-coding	23357	ANGEL1	Ccr4e|KIAA0759	angel homolog 1	Gene symbol match
540507	ANGEL2	-	angel homolog 2	protein-coding	90806	ANGEL2	Ccr4d|KIAA0759L	angel homolog 2	Gene symbol match
512019	ANGPTL2	-	angiopoietin like 2	protein-coding	23452	ANGPTL2	ARP2|HARP	angiopoietin like 2	Gene symbol match
511203	ANK3	-	ankyrin 3, node of Ranvier (ankyrin G)	protein-coding	288	ANK3	ANKYRIN-G|MRT37	ankyrin 3	Gene symbol match
788870	ANKEF1	ANKRD5	ankyrin repeat and EF-hand domain containing 1	protein-coding	63926	ANKEF1	ANKRD5	ankyrin repeat and EF-hand domain containing 1	Gene symbol match
527335	ANKFN1	-	ankyrin repeat and fibronectin type III domain containing 1	protein-coding	162282	ANKFN1	-	ankyrin repeat and fibronectin type III domain containing 1	Gene symbol match
528403	ANKFY1	-	ankyrin repeat and FYVE domain containing 1	protein-coding	51479	ANKFY1	ANKHZN|BTBD23|ZFYVE14	ankyrin repeat and FYVE domain containing 1	Gene symbol match
511800	ANKH	-	ANKH inorganic pyrophosphate transport regulator	protein-coding	56172	ANKH	ANK|CCAL2|CMDJ|CPPDD|HANK|MANK	ANKH inorganic pyrophosphate transport regulator	Gene symbol match
509490	ANKHD1	-	ankyrin repeat and KH domain containing 1	protein-coding	54882	ANKHD1	MASK|MASK1|PP2500|VBARP	ankyrin repeat and KH domain containing 1	Gene symbol match
505204	ANKIB1	-	ankyrin repeat and IBR domain containing 1	protein-coding	54467	ANKIB1	-	ankyrin repeat and IBR domain containing 1	Gene symbol match
540159	ANKLE2	-	ankyrin repeat and LEM domain containing 2	protein-coding	23141	ANKLE2	KIAA0692|LEMD7|Lem4|MCPH16	ankyrin repeat and LEM domain containing 2	Gene symbol match
538124	ANKMY1	-	ankyrin repeat and MYND domain containing 1	protein-coding	51281	ANKMY1	ZMYND13	ankyrin repeat and MYND domain containing 1	Gene symbol match
509032	ANKMY2	-	ankyrin repeat and MYND domain containing 2	protein-coding	57037	ANKMY2	ZMYND20	ankyrin repeat and MYND domain containing 2	Gene symbol match
528003	ANKRA2	-	ankyrin repeat family A member 2	protein-coding	57763	ANKRA2	ANKRA	ankyrin repeat family A member 2	Gene symbol match
510376	ANKRD1	-	ankyrin repeat domain 1	protein-coding	27063	ANKRD1	ALRP|C-193|CARP|CVARP|MCARP|bA320F15.2	ankyrin repeat domain 1	Gene symbol match
510084	ANKRD10	-	ankyrin repeat domain 10	protein-coding	55608	ANKRD10	-	ankyrin repeat domain 10	Gene symbol match
532856	ANKRD11	-	ankyrin repeat domain 11	protein-coding	29123	ANKRD11	ANCO-1|ANCO1|LZ16|T13	ankyrin repeat domain 11	Gene symbol match
534739	ANKRD12	-	ankyrin repeat domain 12	protein-coding	23253	ANKRD12	ANCO-2|ANCO1|GAC-1|Nbla00144	ankyrin repeat domain 12	Gene symbol match
511883	ANKRD13A	-	ankyrin repeat domain 13A	protein-coding	88455	ANKRD13A	ANKRD13|NY-REN-25	ankyrin repeat domain 13A	Gene symbol match
616514	ANKRD13B	-	ankyrin repeat domain 13B	protein-coding	124930	ANKRD13B	-	ankyrin repeat domain 13B	Gene symbol match
528021	ANKRD13C	-	ankyrin repeat domain 13C	protein-coding	81573	ANKRD13C	dJ677H15.3	ankyrin repeat domain 13C	Gene symbol match
505682	ANKRD13D	-	ankyrin repeat domain 13D	protein-coding	338692	ANKRD13D	-	ankyrin repeat domain 13D	Gene symbol match
507779	ANKRD16	-	ankyrin repeat domain 16	protein-coding	54522	ANKRD16	-	ankyrin repeat domain 16	Gene symbol match
508405	ANKRD17	-	ankyrin repeat domain 17	protein-coding	26057	ANKRD17	GTAR|MASK2|NY-BR-16	ankyrin repeat domain 17	Gene symbol match
100847218	ANKRD2	-	ankyrin repeat domain 2	protein-coding	26287	ANKRD2	ARPP	ankyrin repeat domain 2	Gene symbol match
504991	ANKRD22	-	ankyrin repeat domain 22	protein-coding	118932	ANKRD22	-	ankyrin repeat domain 22	Gene symbol match
533620	ANKRD26	-	ankyrin repeat domain 26	protein-coding	22852	ANKRD26	THC2|bA145E8.1	ankyrin repeat domain 26	Gene symbol match
784749	ANKRD27	-	ankyrin repeat domain 27	protein-coding	84079	ANKRD27	PP12899|VARP	ankyrin repeat domain 27	Gene symbol match
529062	ANKRD28	-	ankyrin repeat domain 28	protein-coding	23243	ANKRD28	PITK|PPP1R65	ankyrin repeat domain 28	Gene symbol match
526872	ANKRD29	-	ankyrin repeat domain 29	protein-coding	147463	ANKRD29	-	ankyrin repeat domain 29	Gene symbol match
515838	ANKRD31	-	ankyrin repeat domain 31	protein-coding	256006	ANKRD31	-	ankyrin repeat domain 31	Gene symbol match
518403	ANKRD33B	-	ankyrin repeat domain 33B	protein-coding	651746	ANKRD33B	-	ankyrin repeat domain 33B	Gene symbol match
514513	ANKRD35	-	ankyrin repeat domain 35	protein-coding	148741	ANKRD35	-	ankyrin repeat domain 35	Gene symbol match
509139	ANKRD37	-	ankyrin repeat domain 37	protein-coding	353322	ANKRD37	Lrp2bp	ankyrin repeat domain 37	Gene symbol match
510840	ANKRD39	-	ankyrin repeat domain 39	protein-coding	51239	ANKRD39	-	ankyrin repeat domain 39	Gene symbol match
522429	ANKRD40	-	ankyrin repeat domain 40	protein-coding	91369	ANKRD40	-	ankyrin repeat domain 40	Gene symbol match
522004	ANKRD42	-	ankyrin repeat domain 42	protein-coding	338699	ANKRD42	PPP1R79|SARP	ankyrin repeat domain 42	Gene symbol match
526800	ANKRD44	-	ankyrin repeat domain 44	protein-coding	91526	ANKRD44	PP6-ARS-B	ankyrin repeat domain 44	Gene symbol match
100336740	ANKRD45	-	ankyrin repeat domain 45	protein-coding	339416	ANKRD45	CT117	ankyrin repeat domain 45	Gene symbol match
534898	ANKRD46	-	ankyrin repeat domain 46	protein-coding	157567	ANKRD46	ANK-S|GENX-115279	ankyrin repeat domain 46	Gene symbol match
540949	ANKRD49	FGIF	ankyrin repeat domain 49	protein-coding	54851	ANKRD49	FGIF|GBIF	ankyrin repeat domain 49	Gene symbol match
527956	ANKRD50	-	ankyrin repeat domain 50	protein-coding	57182	ANKRD50	-	ankyrin repeat domain 50	Gene symbol match
521057	ANKRD52	-	ankyrin repeat domain 52	protein-coding	283373	ANKRD52	ANKRD33	ankyrin repeat domain 52	Gene symbol match
538961	ANKRD54	-	ankyrin repeat domain 54	protein-coding	129138	ANKRD54	LIAR	ankyrin repeat domain 54	Gene symbol match
516065	ANKRD6	-	ankyrin repeat domain 6	protein-coding	22881	ANKRD6	-	ankyrin repeat domain 6	Gene symbol match
788407	ANKRD65	-	ankyrin repeat domain 65	protein-coding	441869	ANKRD65	-	ankyrin repeat domain 65	Gene symbol match
785478	ANKRD66	-	ankyrin repeat domain 66	protein-coding	100287718	ANKRD66	-	ankyrin repeat domain 66	Gene symbol match
532631	ANKS1A	-	ankyrin repeat and sterile alpha motif domain containing 1A	protein-coding	23294	ANKS1A	ANKS1	ankyrin repeat and sterile alpha motif domain containing 1A	Gene symbol match
615777	ANKS1B	-	ankyrin repeat and sterile alpha motif domain containing 1B	protein-coding	56899	ANKS1B	AIDA|AIDA-1|ANKS2|EB-1|EB1|cajalin-2	ankyrin repeat and sterile alpha motif domain containing 1B	Gene symbol match
528545	ANKS3	-	ankyrin repeat and sterile alpha motif domain containing 3	protein-coding	124401	ANKS3	-	ankyrin repeat and sterile alpha motif domain containing 3	Gene symbol match
505168	ANKS4B	-	ankyrin repeat and sterile alpha motif domain containing 4B	protein-coding	257629	ANKS4B	HARP	ankyrin repeat and sterile alpha motif domain containing 4B	Gene symbol match
530846	ANKS6	-	ankyrin repeat and sterile alpha motif domain containing 6	protein-coding	203286	ANKS6	ANKRD14|NPHP16|PKDR1|SAMD6	ankyrin repeat and sterile alpha motif domain containing 6	Gene symbol match
507867	ANKZF1	-	ankyrin repeat and zinc finger domain containing 1	protein-coding	55139	ANKZF1	ZNF744	ankyrin repeat and zinc finger domain containing 1	Gene symbol match
532126	ANO1	TMEM16A	anoctamin 1	protein-coding	55107	ANO1	DOG1|ORAOV2|TAOS2|TMEM16A	anoctamin 1	Gene symbol match
534290	ANO10	TMEM16K	anoctamin 10	protein-coding	55129	ANO10	SCAR10|TMEM16K	anoctamin 10	Gene symbol match
521784	ANO6	TMEM16F	anoctamin 6	protein-coding	196527	ANO6	BDPLT7|SCTS|TMEM16F	anoctamin 6	Gene symbol match
528201	ANO8	-	anoctamin 8	protein-coding	57719	ANO8	KIAA1623|TMEM16H	anoctamin 8	Gene symbol match
512371	ANO9	TMEM16J	anoctamin 9	protein-coding	338440	ANO9	PIG5|TMEM16J|TP53I5	anoctamin 9	Gene symbol match
538427	ANP32A	ANP32D|HPPCn|LANP|PHAPI	acidic nuclear phosphoprotein 32 family member A	protein-coding	8125	ANP32A	C15orf1|HPPCn|I1PP2A|LANP|MAPM|PHAP1|PHAPI|PP32	acidic nuclear phosphoprotein 32 family member A	Gene symbol match
509685	ANP32B	-	acidic nuclear phosphoprotein 32 family member B	protein-coding	10541	ANP32B	APRIL|PHAPI2|SSP29	acidic nuclear phosphoprotein 32 family member B	Gene symbol match
507203	ANP32E	-	acidic nuclear phosphoprotein 32 family member E	protein-coding	81611	ANP32E	LANP-L|LANPL	acidic nuclear phosphoprotein 32 family member E	Gene symbol match
404191	ANPEP	APN|CD13|P150	alanyl aminopeptidase, membrane	protein-coding	290	ANPEP	APN|CD13|GP150|LAP1|P150|PEPN	alanyl aminopeptidase, membrane	Gene symbol match
616010	ANTXR1	-	anthrax toxin receptor 1	protein-coding	84168	ANTXR1	ATR|GAPO|TEM8	anthrax toxin receptor 1	Gene symbol match
510080	ANTXR2	-	anthrax toxin receptor 2	protein-coding	118429	ANTXR2	CMG-2|CMG2|HFS|ISH|JHF	anthrax toxin receptor 2	Gene symbol match
327662	ANXA1	p35	annexin A1	protein-coding	301	ANXA1	ANX1|LPC1	annexin A1	Gene symbol match
282142	ANXA11	-	annexin A11	protein-coding	311	ANXA11	ANX11|CAP50	annexin A11	Gene symbol match
282689	ANXA2	-	annexin A2	protein-coding	302	ANXA2	ANX2|ANX2L4|CAL1H|HEL-S-270|LIP2|LPC2|LPC2D|P36|PAP-IV	annexin A2	Gene symbol match
518050	ANXA3	-	annexin A3	protein-coding	306	ANXA3	ANX3	annexin A3	Gene symbol match
281625	ANXA4	-	annexin A4	protein-coding	307	ANXA4	ANX4|HEL-S-274|P32.5|PAP-II|PIG28|PP4-X|ZAP36	annexin A4	Gene symbol match
281626	ANXA5	-	annexin A5	protein-coding	308	ANXA5	ANX5|ENX2|HEL-S-7|PP4|RPRGL3	annexin A5	Gene symbol match
327685	ANXA6	-	annexin A6	protein-coding	309	ANXA6	ANX6|CBP68	annexin A6	Gene symbol match
533360	ANXA7	ANX7	annexin A7	protein-coding	310	ANXA7	ANX7|SNX|SYNEXIN	annexin A7	Gene symbol match
281627	ANXA8L1	ANXA8	annexin A8-like 1	protein-coding	728113	ANXA8L1	ANXA8|ANXA8L2|VAC-beta|bA145E20.2	annexin A8 like 1	Gene symbol match
528055	ANXA9	-	annexin A9	protein-coding	8416	ANXA9	ANX31	annexin A9	Gene symbol match
768208	AOAH	-	acyloxyacyl hydrolase	protein-coding	313	AOAH	-	acyloxyacyl hydrolase	Gene symbol match
338074	AOX1	-	aldehyde oxidase 1	protein-coding	316	AOX1	AO|AOH1	aldehyde oxidase 1	Gene symbol match
518393	AOX4	-	aldehyde oxidase 1-like	protein-coding	316	AOX1	AO|AOH1	aldehyde oxidase 1	ortholog_many2many
533664	AP1AR	-	adaptor related protein complex 1 associated regulatory protein	protein-coding	55435	AP1AR	2C18|C4orf16|GBAR|PRO0971|gamma-BAR	adaptor related protein complex 1 associated regulatory protein	Gene symbol match
506192	AP1B1	-	adaptor related protein complex 1 beta 1 subunit	protein-coding	162	AP1B1	ADTB1|AP105A|BAM22|CLAPB2	adaptor related protein complex 1 beta 1 subunit	Gene symbol match
507677	AP1G1	-	adaptor related protein complex 1 gamma 1 subunit	protein-coding	164	AP1G1	ADTG|CLAPG1	adaptor related protein complex 1 gamma 1 subunit	Gene symbol match
100126076	AP1G2	-	adaptor related protein complex 1 gamma 2 subunit	protein-coding	8906	AP1G2	G2AD	adaptor related protein complex 1 gamma 2 subunit	Gene symbol match
504310	AP1M1	-	adaptor related protein complex 1 mu 1 subunit	protein-coding	8907	AP1M1	AP47|CLAPM2|CLTNM|MU-1A	adaptor related protein complex 1 mu 1 subunit	Gene symbol match
515766	AP1M2	-	adaptor related protein complex 1 mu 2 subunit	protein-coding	10053	AP1M2	AP1-mu2|HSMU1B|MU-1B|MU1B|mu2	adaptor related protein complex 1 mu 2 subunit	Gene symbol match
768053	AP1S1	-	adaptor related protein complex 1 sigma 1 subunit	protein-coding	1174	AP1S1	AP19|CLAPS1|EKV3|MEDNIK|SIGMA1A	adaptor related protein complex 1 sigma 1 subunit	Gene symbol match
616331	AP1S2	AP1S1	adaptor related protein complex 1 sigma 2 subunit	protein-coding	8905	AP1S2	DC22|MRX59|MRXS21|MRXS5|MRXSF|PGS|SIGMA1B	adaptor related protein complex 1 sigma 2 subunit	Gene symbol match
540693	AP1S3	-	adaptor related protein complex 1 sigma 3 subunit	protein-coding	130340	AP1S3	PSORS15	adaptor related protein complex 1 sigma 3 subunit	Gene symbol match
784636	AP2A1	-	adaptor related protein complex 2 alpha 1 subunit	protein-coding	160	AP2A1	ADTAA|AP2-ALPHA|CLAPA1	adaptor related protein complex 2 alpha 1 subunit	Gene symbol match
515216	AP2A2	-	adaptor related protein complex 2 alpha 2 subunit	protein-coding	161	AP2A2	ADTAB|CLAPA2|HIP-9|HIP9|HYPJ	adaptor related protein complex 2 alpha 2 subunit	Gene symbol match
282183	AP2B1	CLAPB1	adaptor-related protein complex 2, beta 1 subunit	protein-coding	163	AP2B1	ADTB2|AP105B|AP2-BETA|CLAPB1	adaptor related protein complex 2 beta 1 subunit	Gene symbol match
517446	AP2M1	-	adaptor related protein complex 2 mu 1 subunit	protein-coding	1173	AP2M1	AP50|CLAPM1|mu2	adaptor related protein complex 2 mu 1 subunit	Gene symbol match
536553	AP2S1	-	adaptor related protein complex 2 sigma 1 subunit	protein-coding	1175	AP2S1	AP17|CLAPS2|FBH3|FBHOk|HHC3	adaptor related protein complex 2 sigma 1 subunit	Gene symbol match
767602	AP3B1	-	adaptor related protein complex 3 beta 1 subunit	protein-coding	8546	AP3B1	ADTB3|ADTB3A|HPS|HPS2|PE	adaptor related protein complex 3 beta 1 subunit	Gene symbol match
784163	AP3B2	-	adaptor related protein complex 3 beta 2 subunit	protein-coding	8120	AP3B2	EIEE48|NAPTB	adaptor related protein complex 3 beta 2 subunit	Gene symbol match
281023	AP3D1	BLVR	adaptor related protein complex 3 delta 1 subunit	protein-coding	8943	AP3D1	ADTD|HPS10|hBLVR	adaptor related protein complex 3 delta 1 subunit	Gene symbol match
514761	AP3M1	-	adaptor related protein complex 3 mu 1 subunit	protein-coding	26985	AP3M1	-	adaptor related protein complex 3 mu 1 subunit	Gene symbol match
509427	AP3M2	-	adaptor related protein complex 3 mu 2 subunit	protein-coding	10947	AP3M2	AP47B|CLA20|P47B	adaptor related protein complex 3 mu 2 subunit	Gene symbol match
508867	AP3S2	-	adaptor-related protein complex 3, sigma 2 subunit	protein-coding	10239	AP3S2	AP3S3|sigma3b	adaptor related protein complex 3 sigma 2 subunit	Gene symbol match
512078	AP4B1	-	adaptor related protein complex 4 beta 1 subunit	protein-coding	10717	AP4B1	BETA-4|CPSQ5|SPG47	adaptor related protein complex 4 beta 1 subunit	Gene symbol match
536144	AP4E1	-	adaptor related protein complex 4 epsilon 1 subunit	protein-coding	23431	AP4E1	CPSQ4|SPG51|STUT1	adaptor related protein complex 4 epsilon 1 subunit	Gene symbol match
768040	AP4M1	-	adaptor related protein complex 4 mu 1 subunit	protein-coding	9179	AP4M1	CPSQ3|MU-4|MU-ARP2|SPG50	adaptor related protein complex 4 mu 1 subunit	Gene symbol match
618267	AP4S1	-	adaptor related protein complex 4 sigma 1 subunit	protein-coding	11154	AP4S1	AP47B|CLA20|CLAPS4|CPSQ6|SPG52	adaptor related protein complex 4 sigma 1 subunit	Gene symbol match
509087	AP5B1	DKFZP761E198	adaptor related protein complex 5 beta 1 subunit	protein-coding	91056	AP5B1	AP-5|PP1030	adaptor related protein complex 5 beta 1 subunit	Gene symbol match
539663	AP5M1	C14orf108|MUDENG|Mu5	adaptor related protein complex 5 mu 1 subunit	protein-coding	55745	AP5M1	C14orf108|MUDENG|Mu5|MuD	adaptor related protein complex 5 mu 1 subunit	Gene symbol match
618505	AP5S1	C13H20orf29|C20orf29	adaptor related protein complex 5 sigma 1 subunit	protein-coding	55317	AP5S1	C20orf29	adaptor related protein complex 5 sigma 1 subunit	Gene symbol match
512522	AP5Z1	-	adaptor related protein complex 5 zeta 1 subunit	protein-coding	9907	AP5Z1	KIAA0415|SPG48|zeta	adaptor related protein complex 5 zeta 1 subunit	Gene symbol match
537782	APAF1	-	apoptotic peptidase activating factor 1	protein-coding	317	APAF1	APAF-1|CED4	apoptotic peptidase activating factor 1	Gene symbol match
515571	APBA1	-	amyloid beta precursor protein binding family A member 1	protein-coding	320	APBA1	D9S411E|LIN10|MINT1|X11|X11A|X11ALPHA	amyloid beta precursor protein binding family A member 1	Gene symbol match
511925	APBA3	-	amyloid beta precursor protein binding family A member 3	protein-coding	9546	APBA3	MGC:15815|X11L2|mint3	amyloid beta precursor protein binding family A member 3	Gene symbol match
505096	APBB1	-	amyloid beta precursor protein binding family B member 1	protein-coding	322	APBB1	FE65|MGC:9072|RIR	amyloid beta precursor protein binding family B member 1	Gene symbol match
514013	APBB2	-	amyloid beta precursor protein binding family B member 2	protein-coding	323	APBB2	FE65L|FE65L1	amyloid beta precursor protein binding family B member 2	Gene symbol match
525278	APBB3	-	amyloid beta precursor protein binding family B member 3	protein-coding	10307	APBB3	FE65L2|SRA	amyloid beta precursor protein binding family B member 3	Gene symbol match
533233	APC	-	APC, WNT signaling pathway regulator	protein-coding	324	APC	BTPS2|DP2|DP2.5|DP3|GS|PPP1R46	APC, WNT signaling pathway regulator	Gene symbol match
509040	APCDD1	-	APC down-regulated 1	protein-coding	147495	APCDD1	B7323|DRAPC1|FP7019|HHS|HTS|HYPT1	APC down-regulated 1	Gene symbol match
514666	APEH	AARE|APH	acylaminoacyl-peptide hydrolase	protein-coding	327	APEH	AARE|ACPH|APH|D3F15S2|D3S48E|DNF15S2|OPH	acylaminoacyl-peptide hydrolase	Gene symbol match
281630	APEX1	APEN|BAP1|REF-1	apurinic/apyrimidinic endodeoxyribonuclease 1	protein-coding	328	APEX1	APE|APE1|APEN|APEX|APX|HAP1|REF1	apurinic/apyrimidinic endodeoxyribonuclease 1	Gene symbol match
511790	APEX2	-	apurinic/apyrimidinic endodeoxyribonuclease 2	protein-coding	27301	APEX2	APE2|APEXL2|XTH2|ZGRF2	apurinic/apyrimidinic endodeoxyribonuclease 2	Gene symbol match
539247	APH1A	-	aph-1 homolog A, gamma-secretase subunit	protein-coding	51107	APH1A	6530402N02Rik|APH-1|APH-1A|CGI-78	aph-1 homolog A, gamma-secretase subunit	Gene symbol match
538968	API5	-	apoptosis inhibitor 5	protein-coding	8539	API5	AAC-11|AAC11	apoptosis inhibitor 5	Gene symbol match
508345	APIP	-	APAF1 interacting protein	protein-coding	51074	APIP	APIP2|CGI-29|CGI29|MMRP19|hAPIP	APAF1 interacting protein	Gene symbol match
613732	APITD1	CENP-S	apoptosis-inducing, TAF9-like domain 1	protein-coding	378708	CENPS	APITD1|CENP-S|FAAP16|MHF1	centromere protein S	ortholog_one2one
507989	APLF	-	aprataxin and PNKP like factor	protein-coding	200558	APLF	APFL|C2orf13|PALF|Xip1|ZCCHH1	aprataxin and PNKP like factor	Gene symbol match
513154	APLP1	-	amyloid beta precursor like protein 1	protein-coding	333	APLP1	APLP	amyloid beta precursor like protein 1	Gene symbol match
785005	APLP2	-	amyloid beta precursor like protein 2	protein-coding	334	APLP2	APLP-2|APPH|APPL2|CDEBP	amyloid beta precursor like protein 2	Gene symbol match
535740	APMAP	C13H20orf3	adipocyte plasma membrane associated protein	protein-coding	57136	APMAP	BSCv|C20orf3	adipocyte plasma membrane associated protein	Gene symbol match
281631	APOA1	-	apolipoprotein A1	protein-coding	335	APOA1	apo(a)	apolipoprotein A1	Gene symbol match
504505	APOBEC3Z2	APOBEC3B	apolipoprotein B mRNA editing enzyme, catalytic polypeptide-like 3B	protein-coding	164668	APOBEC3H	A3H|ARP-10|ARP10	apolipoprotein B mRNA editing enzyme catalytic subunit 3H	ortholog_one2one
100300920	APOBEC4	-	apolipoprotein B mRNA editing enzyme catalytic polypeptide like 4	protein-coding	403314	APOBEC4	C1orf169	apolipoprotein B mRNA editing enzyme catalytic polypeptide like 4	Gene symbol match
504800	APOBR	APOB48R	apolipoprotein B receptor	protein-coding	55911	APOBR	APOB100R|APOB48R	apolipoprotein B receptor	Gene symbol match
281004	APOE	-	apolipoprotein E	protein-coding	348	APOE	AD2|APO-E|ApoE4|LDLCQ5|LPG	apolipoprotein E	Gene symbol match
281006	APOH	-	apolipoprotein H	protein-coding	350	APOH	B2G1|B2GP1|BG	apolipoprotein H	Gene symbol match
512905	APOL3	-	apolipoprotein L, 3	protein-coding	80833	APOL3	APOLIII|CG121|CG12_1|apoL-III	apolipoprotein L3	Gene symbol match
505078	APOL3	-	apolipoprotein L, 3	protein-coding	80833	APOL3	APOLIII|CG121|CG12_1|apoL-III	apolipoprotein L3	Gene symbol match
505830	APOM	-	apolipoprotein M	protein-coding	55937	APOM	G3a|HSPC336|NG20|apo-M	apolipoprotein M	Gene symbol match
513847	APOO	-	apolipoprotein O	protein-coding	79135	APOO	FAM121B|MIC26|Mic23|My025	apolipoprotein O	Gene symbol match
506138	APOOL	APOL	apolipoprotein O like	protein-coding	139322	APOOL	CXorf33|FAM121A|Mic27|UNQ8193	apolipoprotein O like	Gene symbol match
617441	APOPT1	APOP-1|C14orf153|C21H14orf153	apoptogenic 1, mitochondrial	protein-coding	84334	APOPT1	APOP|APOP1|C14orf153	apoptogenic 1, mitochondrial	Gene symbol match
280722	APP	-	amyloid beta precursor protein	protein-coding	351	APP	AAA|ABETA|ABPP|AD1|APPI|CTFgamma|CVAP|PN-II|PN2|preA4	amyloid beta precursor protein	Gene symbol match
505734	APPBP2	-	amyloid beta precursor protein binding protein 2	protein-coding	10513	APPBP2	APP-BP2|HS.84084|PAT1	amyloid beta precursor protein binding protein 2	Gene symbol match
517850	APPL1	-	adaptor protein, phosphotyrosine interacting with PH domain and leucine zipper 1	protein-coding	26060	APPL1	APPL|DIP13alpha|MODY14	adaptor protein, phosphotyrosine interacting with PH domain and leucine zipper 1	Gene symbol match
515605	APPL2	-	adaptor protein, phosphotyrosine interacting with PH domain and leucine zipper 2	protein-coding	55198	APPL2	DIP13B	adaptor protein, phosphotyrosine interacting with PH domain and leucine zipper 2	Gene symbol match
519017	APRT	-	adenine phosphoribosyltransferase	protein-coding	353	APRT	AMP|APRTD	adenine phosphoribosyltransferase	Gene symbol match
359714	APTX	-	aprataxin	protein-coding	54840	APTX	AOA|AOA1|AXA1|EAOH|EOAHA|FHA-HIT	aprataxin	Gene symbol match
281008	AQP4	AQP-4|MIWC|WCH4	aquaporin 4	protein-coding	361	AQP4	MIWC|WCH4	aquaporin 4	Gene symbol match
782368	AQP5	-	aquaporin 5	protein-coding	362	AQP5	AQP-5|PPKB	aquaporin 5	Gene symbol match
527759	AQP6	-	aquaporin 6	protein-coding	363	AQP6	AQP2L|KID	aquaporin 6	Gene symbol match
516762	AQP9	-	aquaporin 9	protein-coding	366	AQP9	AQP-9|HsT17287|SSC1|T17287	aquaporin 9	Gene symbol match
537445	AQR	aquarius	aquarius intron-binding spliceosomal factor	protein-coding	9716	AQR	IBP160|fSAP164	aquarius intron-binding spliceosomal factor	Gene symbol match
280675	AR	-	androgen receptor	protein-coding	367	AR	AIS|AR8|DHTR|HUMARA|HYSP1|KD|NR3C4|SBMA|SMAX1|TFM	androgen receptor	Gene symbol match
540421	ARAF	-	A-Raf proto-oncogene, serine/threonine kinase	protein-coding	369	ARAF	A-RAF|ARAF1|PKS2|RAFA1	A-Raf proto-oncogene, serine/threonine kinase	Gene symbol match
511889	ARAP1	-	ArfGAP with RhoGAP domain, ankyrin repeat and PH domain 1	protein-coding	116985	ARAP1	CENTD2	ArfGAP with RhoGAP domain, ankyrin repeat and PH domain 1	Gene symbol match
512010	ARAP2	-	ArfGAP with RhoGAP domain, ankyrin repeat and PH domain 2	protein-coding	116984	ARAP2	CENTD1|PARX	ArfGAP with RhoGAP domain, ankyrin repeat and PH domain 2	Gene symbol match
519403	ARC	-	activity regulated cytoskeleton associated protein	protein-coding	23237	ARC	Arg3.1	activity regulated cytoskeleton associated protein	Gene symbol match
533078	ARCN1	-	archain 1	protein-coding	372	ARCN1	COPD|SRMMD	archain 1	Gene symbol match
539472	AREL1	-	apoptosis resistant E3 ubiquitin protein ligase 1	protein-coding	9870	AREL1	FIEL1|KIAA0317	apoptosis resistant E3 ubiquitin protein ligase 1	Gene symbol match
338058	ARF1	-	ADP ribosylation factor 1	protein-coding	375	ARF1	-	ADP ribosylation factor 1	Gene symbol match
282601	ARF2	-	ADP-ribosylation factor 2	protein-coding	377	ARF3	-	ADP ribosylation factor 3	ortholog_one2many
510994	ARF3	-	ADP ribosylation factor 3	protein-coding	377	ARF3	-	ADP ribosylation factor 3	Gene symbol match
518601	ARF4	-	ADP ribosylation factor 4	protein-coding	378	ARF4	ARF2	ADP ribosylation factor 4	Gene symbol match
511918	ARF5	-	ADP ribosylation factor 5	protein-coding	381	ARF5	-	ADP ribosylation factor 5	Gene symbol match
100294979	ARF6	-	ADP ribosylation factor 6	protein-coding	382	ARF6	-	ADP ribosylation factor 6	Gene symbol match
506471	ARFGAP1	-	ADP ribosylation factor GTPase activating protein 1	protein-coding	55738	ARFGAP1	ARF1GAP|HRIHFB2281	ADP ribosylation factor GTPase activating protein 1	Gene symbol match
505438	ARFGAP2	ZNF289	ADP ribosylation factor GTPase activating protein 2	protein-coding	84364	ARFGAP2	IRZ|NBLA10535|ZFP289|ZNF289	ADP ribosylation factor GTPase activating protein 2	Gene symbol match
532778	ARFGAP3	-	ADP ribosylation factor GTPase activating protein 3	protein-coding	26286	ARFGAP3	ARFGAP1	ADP ribosylation factor GTPase activating protein 3	Gene symbol match
281022	ARFGEF1	BIG1	ADP ribosylation factor guanine nucleotide exchange factor 1	protein-coding	10565	ARFGEF1	ARFGEP1|BIG1|P200	ADP ribosylation factor guanine nucleotide exchange factor 1	Gene symbol match
539295	ARFGEF2	-	ADP ribosylation factor guanine nucleotide exchange factor 2	protein-coding	10564	ARFGEF2	BIG2|PVNH2|dJ1164I10.1	ADP ribosylation factor guanine nucleotide exchange factor 2	Gene symbol match
522232	ARFGEF3	KIAA1244	ARFGEF family member 3	protein-coding	57221	ARFGEF3	A7322|BIG3|C6orf92|KIAA1244|PPP1R33|dJ171N11.1	ARFGEF family member 3	Gene symbol match
507386	ARFIP1	-	ADP ribosylation factor interacting protein 1	protein-coding	27236	ARFIP1	HSU52521	ADP ribosylation factor interacting protein 1	Gene symbol match
514938	ARFIP2	-	ADP ribosylation factor interacting protein 2	protein-coding	23647	ARFIP2	POR1	ADP ribosylation factor interacting protein 2	Gene symbol match
525394	ARFRP1	-	ADP ribosylation factor related protein 1	protein-coding	10139	ARFRP1	ARL18|ARP|Arp1	ADP ribosylation factor related protein 1	Gene symbol match
540543	ARGLU1	-	arginine and glutamate rich 1	protein-coding	55082	ARGLU1	-	arginine and glutamate rich 1	Gene symbol match
512817	ARHGAP1	-	Rho GTPase activating protein 1	protein-coding	392	ARHGAP1	CDC42GAP|RHOGAP|RHOGAP1|p50rhoGAP	Rho GTPase activating protein 1	Gene symbol match
510704	ARHGAP10	-	Rho GTPase activating protein 10	protein-coding	79658	ARHGAP10	GRAF2|PS-GAP|PSGAP	Rho GTPase activating protein 10	Gene symbol match
617811	ARHGAP11A	-	Rho GTPase activating protein 11A	protein-coding	9824	ARHGAP11A	GAP (1-12)	Rho GTPase activating protein 11A	Gene symbol match
540393	ARHGAP12	-	Rho GTPase activating protein 12	protein-coding	94134	ARHGAP12	-	Rho GTPase activating protein 12	Gene symbol match
504245	ARHGAP17	-	Rho GTPase activating protein 17	protein-coding	55114	ARHGAP17	MST066|MST110|MSTP038|MSTP066|MSTP110|NADRIN|PP367|PP4534|RICH-1|RICH1|WBP15	Rho GTPase activating protein 17	Gene symbol match
510743	ARHGAP18	-	Rho GTPase activating protein 18	protein-coding	93663	ARHGAP18	MacGAP|SENEX|bA307O14.2	Rho GTPase activating protein 18	Gene symbol match
526945	ARHGAP19	-	Rho GTPase activating protein 19	protein-coding	84986	ARHGAP19	-	Rho GTPase activating protein 19	Gene symbol match
538584	ARHGAP21	-	Rho GTPase activating protein 21	protein-coding	57584	ARHGAP21	ARHGAP10	Rho GTPase activating protein 21	Gene symbol match
509022	ARHGAP22	-	Rho GTPase activating protein 22	protein-coding	58504	ARHGAP22	RhoGAP2|RhoGap22	Rho GTPase activating protein 22	Gene symbol match
539902	ARHGAP24	-	Rho GTPase activating protein 24	protein-coding	83478	ARHGAP24	FILGAP|RC-GAP72|RCGAP72|p73|p73RhoGAP	Rho GTPase activating protein 24	Gene symbol match
534994	ARHGAP25	-	Rho GTPase activating protein 25	protein-coding	9938	ARHGAP25	HEL-S-308|KAIA0053	Rho GTPase activating protein 25	Gene symbol match
538219	ARHGAP26	-	Rho GTPase activating protein 26	protein-coding	23092	ARHGAP26	GRAF|GRAF1|OPHN1L|OPHN1L1	Rho GTPase activating protein 26	Gene symbol match
789296	ARHGAP27	-	Rho GTPase activating protein 27	protein-coding	201176	ARHGAP27	CAMGAP1|PP905|SH3D20|SH3P20	Rho GTPase activating protein 27	Gene symbol match
530550	ARHGAP28	-	Rho GTPase activating protein 28	protein-coding	79822	ARHGAP28	-	Rho GTPase activating protein 28	Gene symbol match
504657	ARHGAP29	-	Rho GTPase activating protein 29	protein-coding	9411	ARHGAP29	PARG1	Rho GTPase activating protein 29	Gene symbol match
538835	ARHGAP30	-	Rho GTPase activating protein 30	protein-coding	257106	ARHGAP30	-	Rho GTPase activating protein 30	Gene symbol match
515490	ARHGAP31	-	Rho GTPase activating protein 31	protein-coding	57514	ARHGAP31	AOS1|CDGAP	Rho GTPase activating protein 31	Gene symbol match
506260	ARHGAP32	-	Rho GTPase activating protein 32	protein-coding	9743	ARHGAP32	GC-GAP|GRIT|PX-RICS|RICS|p200RhoGAP|p250GAP	Rho GTPase activating protein 32	Gene symbol match
100138767	ARHGAP33	-	Rho GTPase activating protein 33	protein-coding	115703	ARHGAP33	NOMA-GAP|SNX26|TCGAP	Rho GTPase activating protein 33	Gene symbol match
540310	ARHGAP35	GRLF1	Rho GTPase activating protein 35	protein-coding	2909	ARHGAP35	GRF-1|GRLF1|P190-A|P190A|p190ARhoGAP|p190RhoGAP	Rho GTPase activating protein 35	Gene symbol match
532363	ARHGAP39	-	Rho GTPase activating protein 39	protein-coding	80728	ARHGAP39	CrGAP|Vilse	Rho GTPase activating protein 39	Gene symbol match
100124430	ARHGAP4	-	Rho GTPase activating protein 4	protein-coding	393	ARHGAP4	C1|RGC1|RhoGAP4|SrGAP4|p115	Rho GTPase activating protein 4	Gene symbol match
508009	ARHGAP42	-	Rho GTPase activating protein 42	protein-coding	143872	ARHGAP42	GRAF3	Rho GTPase activating protein 42	Gene symbol match
509257	ARHGAP44	RICH2	Rho GTPase activating protein 44	protein-coding	9912	ARHGAP44	NPC-A-10|RICH2	Rho GTPase activating protein 44	Gene symbol match
512972	ARHGAP45	-	Rho GTPase activating protein 45	protein-coding	23526	ARHGAP45	HA-1|HLA-HA1|HMHA1	Rho GTPase activating protein 45	Gene symbol match
788978	ARHGAP5	-	Rho GTPase activating protein 5	protein-coding	394	ARHGAP5	GFI2|RhoGAP5|p190-B|p190BRhoGAP	Rho GTPase activating protein 5	Gene symbol match
104968450	ARHGAP8	-	Rho GTPase activating protein 8	protein-coding	23779	ARHGAP8	BPGAP1|PP610	Rho GTPase activating protein 8	Gene symbol match
507960	ARHGAP9	-	Rho GTPase activating protein 9	protein-coding	64333	ARHGAP9	10C|RGL1	Rho GTPase activating protein 9	Gene symbol match
338054	ARHGDIA	-	Rho GDP dissociation inhibitor alpha	protein-coding	396	ARHGDIA	GDIA1|HEL-S-47e|NPHS8|RHOGDI|RHOGDI-1	Rho GDP dissociation inhibitor alpha	Gene symbol match
327676	ARHGDIB	-	Rho GDP dissociation inhibitor beta	protein-coding	397	ARHGDIB	D4|GDIA2|GDID4|LYGDI|Ly-GDI|RAP1GN1|RhoGDI2	Rho GDP dissociation inhibitor beta	Gene symbol match
613745	ARHGDIG	-	Rho GDP dissociation inhibitor gamma	protein-coding	398	ARHGDIG	RHOGDI-3	Rho GDP dissociation inhibitor gamma	Gene symbol match
513377	ARHGEF1	-	Rho guanine nucleotide exchange factor 1	protein-coding	9138	ARHGEF1	GEF1|LBCL2|LSC|P115-RHOGEF|SUB1.5	Rho guanine nucleotide exchange factor 1	Gene symbol match
100138303	ARHGEF10	-	Rho guanine nucleotide exchange factor 10	protein-coding	9639	ARHGEF10	GEF10|SNCV	Rho guanine nucleotide exchange factor 10	Gene symbol match
529043	ARHGEF10L	-	Rho guanine nucleotide exchange factor 10 like	protein-coding	55160	ARHGEF10L	GrinchGEF	Rho guanine nucleotide exchange factor 10 like	Gene symbol match
503575	ARHGEF12	LARG	Rho guanine nucleotide exchange factor 12	protein-coding	23365	ARHGEF12	LARG|PRO2792	Rho guanine nucleotide exchange factor 12	Gene symbol match
512021	ARHGEF15	-	Rho guanine nucleotide exchange factor 15	protein-coding	22899	ARHGEF15	ARGEF15|E5|Ephexin5|Vsm-RhoGEF	Rho guanine nucleotide exchange factor 15	Gene symbol match
514453	ARHGEF16	-	Rho guanine nucleotide exchange factor 16	protein-coding	27237	ARHGEF16	GEF16|NBR	Rho guanine nucleotide exchange factor 16	Gene symbol match
540026	ARHGEF17	-	Rho guanine nucleotide exchange factor 17	protein-coding	9828	ARHGEF17	P164RHOGEF|RHOGEF17|TEM4|p164-RhoGEF	Rho guanine nucleotide exchange factor 17	Gene symbol match
522521	ARHGEF18	-	Rho/Rac guanine nucleotide exchange factor 18	protein-coding	23370	ARHGEF18	P114-RhoGEF|RP78	Rho/Rac guanine nucleotide exchange factor 18	Gene symbol match
617280	ARHGEF19	-	Rho guanine nucleotide exchange factor 19	protein-coding	128272	ARHGEF19	WGEF	Rho guanine nucleotide exchange factor 19	Gene symbol match
505940	ARHGEF2	-	Rho/Rac guanine nucleotide exchange factor 2	protein-coding	9181	ARHGEF2	GEF|GEF-H1|GEFH1|LFP40|NEDMHM|P40	Rho/Rac guanine nucleotide exchange factor 2	Gene symbol match
506075	ARHGEF25	GEFT	Rho guanine nucleotide exchange factor 25	protein-coding	115557	ARHGEF25	GEFT|p63RhoGEF	Rho guanine nucleotide exchange factor 25	Gene symbol match
531741	ARHGEF26	SGEF	Rho guanine nucleotide exchange factor 26	protein-coding	26084	ARHGEF26	CSGEF|HMFN1864|SGEF	Rho guanine nucleotide exchange factor 26	Gene symbol match
616969	ARHGEF28	RGNEF	Rho guanine nucleotide exchange factor 28	protein-coding	64283	ARHGEF28	RGNEF|RIP2|p190RHOGEF	Rho guanine nucleotide exchange factor 28	Gene symbol match
782247	ARHGEF3	-	Rho guanine nucleotide exchange factor 3	protein-coding	50650	ARHGEF3	GEF3|STA3|XPLN	Rho guanine nucleotide exchange factor 3	Gene symbol match
526631	ARHGEF37	-	Rho guanine nucleotide exchange factor 37	protein-coding	389337	ARHGEF37	-	Rho guanine nucleotide exchange factor 37	Gene symbol match
618404	ARHGEF38	-	Rho guanine nucleotide exchange factor 38	protein-coding	54848	ARHGEF38	-	Rho guanine nucleotide exchange factor 38	Gene symbol match
780881	ARHGEF39	C8H9orf100|C9orf100	Rho guanine nucleotide exchange factor 39	protein-coding	84904	ARHGEF39	C9orf100	Rho guanine nucleotide exchange factor 39	Gene symbol match
527362	ARHGEF40	-	Rho guanine nucleotide exchange factor 40	protein-coding	55701	ARHGEF40	SOLO	Rho guanine nucleotide exchange factor 40	Gene symbol match
516290	ARHGEF5	-	Rho guanine nucleotide exchange factor 5	protein-coding	7984	ARHGEF5	GEF5|P60|TIM|TIM1	Rho guanine nucleotide exchange factor 5	Gene symbol match
533823	ARHGEF6	-	Rac/Cdc42 guanine nucleotide exchange factor 6	protein-coding	9459	ARHGEF6	COOL2|Cool-2|MRX46|PIXA|alpha-PIX|alphaPIX	Rac/Cdc42 guanine nucleotide exchange factor 6	Gene symbol match
524352	ARHGEF7	-	Rho guanine nucleotide exchange factor 7	protein-coding	8874	ARHGEF7	BETA-PIX|COOL-1|COOL1|Nbla10314|P50|P50BP|P85|P85COOL1|P85SPR|PAK3|PIXB	Rho guanine nucleotide exchange factor 7	Gene symbol match
537718	ARHGEF9	-	Cdc42 guanine nucleotide exchange factor 9	protein-coding	23229	ARHGEF9	COLLYBISTIN|EIEE8|HPEM-2|PEM-2|PEM2	Cdc42 guanine nucleotide exchange factor 9	Gene symbol match
540181	ARID1A	-	AT-rich interaction domain 1A	protein-coding	8289	ARID1A	B120|BAF250|BAF250a|BM029|C1orf4|CSS2|ELD|MRD14|OSA1|P270|SMARCF1|hELD|hOSA1	AT-rich interaction domain 1A	Gene symbol match
505229	ARID1B	-	AT-rich interaction domain 1B	protein-coding	57492	ARID1B	6A3-5|BAF250B|BRIGHT|CSS1|DAN15|ELD/OSA1|MRD12|OSA2|P250R	AT-rich interaction domain 1B	Gene symbol match
517876	ARID2	-	AT-rich interaction domain 2	protein-coding	196528	ARID2	BAF200|p200	AT-rich interaction domain 2	Gene symbol match
511283	ARID3A	-	AT-rich interaction domain 3A	protein-coding	1820	ARID3A	BRIGHT|DRIL1|DRIL3|E2FBP1	AT-rich interaction domain 3A	Gene symbol match
532938	ARID3B	-	AT-rich interaction domain 3B	protein-coding	10620	ARID3B	BDP|DRIL2	AT-rich interaction domain 3B	Gene symbol match
531515	ARID4A	RBBP1	AT-rich interaction domain 4A	protein-coding	5926	ARID4A	RBBP-1|RBBP1|RBP-1|RBP1	AT-rich interaction domain 4A	Gene symbol match
534612	ARID4B	-	AT-rich interaction domain 4B	protein-coding	51742	ARID4B	BCAA|BRCAA1|RBBP1L1|RBP1L1|SAP180	AT-rich interaction domain 4B	Gene symbol match
524118	ARID5A	-	AT-rich interaction domain 5A	protein-coding	10865	ARID5A	MRF-1|MRF1|RP11-363D14	AT-rich interaction domain 5A	Gene symbol match
783538	ARID5B	-	AT-rich interaction domain 5B	protein-coding	84159	ARID5B	DESRT|MRF-2|MRF2	AT-rich interaction domain 5B	Gene symbol match
508410	ARIH1	-	ariadne RBR E3 ubiquitin protein ligase 1	protein-coding	25820	ARIH1	ARI|HARI|HHARI|UBCH7BP	ariadne RBR E3 ubiquitin protein ligase 1	Gene symbol match
505320	ARIH2	-	ariadne RBR E3 ubiquitin protein ligase 2	protein-coding	10425	ARIH2	ARI2|TRIAD1	ariadne RBR E3 ubiquitin protein ligase 2	Gene symbol match
517345	ARL1	-	ADP ribosylation factor like GTPase 1	protein-coding	400	ARL1	ARFL1	ADP ribosylation factor like GTPase 1	Gene symbol match
614282	ARL10	-	ADP ribosylation factor like GTPase 10	protein-coding	285598	ARL10	ARL10A	ADP ribosylation factor like GTPase 10	Gene symbol match
512781	ARL13B	-	ADP ribosylation factor like GTPase 13B	protein-coding	200894	ARL13B	ARL2L1|JBTS8	ADP ribosylation factor like GTPase 13B	Gene symbol match
523894	ARL14EP	ARF7EP|C11orf46|C15H11orf46	ADP ribosylation factor like GTPase 14 effector protein	protein-coding	120534	ARL14EP	ARF7EP|C11orf46|dJ299F11.1	ADP ribosylation factor like GTPase 14 effector protein	Gene symbol match
534329	ARL15	ARFRP2	ADP ribosylation factor like GTPase 15	protein-coding	54622	ARL15	ARFRP2	ADP ribosylation factor like GTPase 15	Gene symbol match
518665	ARL16	-	ADP ribosylation factor like GTPase 16	protein-coding	339231	ARL16	-	ADP ribosylation factor like GTPase 16	Gene symbol match
511349	ARL2	-	ADP ribosylation factor like GTPase 2	protein-coding	402	ARL2	ARFL2	ADP ribosylation factor like GTPase 2	Gene symbol match
613462	ARL2BP	-	ADP ribosylation factor like GTPase 2 binding protein	protein-coding	23568	ARL2BP	BART|BART1|RP66	ADP ribosylation factor like GTPase 2 binding protein	Gene symbol match
540040	ARL3	-	ADP ribosylation factor like GTPase 3	protein-coding	403	ARL3	ARFL3	ADP ribosylation factor like GTPase 3	Gene symbol match
767906	ARL4A	-	ADP ribosylation factor like GTPase 4A	protein-coding	10124	ARL4A	ARL4	ADP ribosylation factor like GTPase 4A	Gene symbol match
788039	ARL4C	-	ADP ribosylation factor like GTPase 4C	protein-coding	10123	ARL4C	ARL7|LAK	ADP ribosylation factor like GTPase 4C	Gene symbol match
538936	ARL4D	-	ADP ribosylation factor like GTPase 4D	protein-coding	379	ARL4D	ARF4L|ARL6	ADP ribosylation factor like GTPase 4D	Gene symbol match
519694	ARL5A	-	ADP ribosylation factor like GTPase 5A	protein-coding	26225	ARL5A	ARFLP5|ARL5	ADP ribosylation factor like GTPase 5A	Gene symbol match
616679	ARL5B	-	ADP ribosylation factor like GTPase 5B	protein-coding	221079	ARL5B	ARL8	ADP ribosylation factor like GTPase 5B	Gene symbol match
519014	ARL6	-	ADP ribosylation factor like GTPase 6	protein-coding	84100	ARL6	BBS3|RP55	ADP ribosylation factor like GTPase 6	Gene symbol match
777773	ARL6IP1	-	ADP ribosylation factor like GTPase 6 interacting protein 1	protein-coding	23204	ARL6IP1	AIP1|ARL6IP|ARMER|SPG61	ADP ribosylation factor like GTPase 6 interacting protein 1	Gene symbol match
526095	ARL6IP4	-	ADP ribosylation factor like GTPase 6 interacting protein 4	protein-coding	51329	ARL6IP4	SFRS20|SR-25|SRp25|SRrp37	ADP ribosylation factor like GTPase 6 interacting protein 4	Gene symbol match
509977	ARL6IP5	-	ADP ribosylation factor like GTPase 6 interacting protein 5	protein-coding	10550	ARL6IP5	DERP11|GTRAP3-18|HSPC127|JWA|PRAF3|Yip6b|addicsin|hp22|jmx	ADP ribosylation factor like GTPase 6 interacting protein 5	Gene symbol match
507137	ARL6IP6	-	ADP ribosylation factor like GTPase 6 interacting protein 6	protein-coding	151188	ARL6IP6	AIP-6|AIP6|PFAAP1	ADP ribosylation factor like GTPase 6 interacting protein 6	Gene symbol match
101906089	ARL8A	-	ADP ribosylation factor like GTPase 8A	protein-coding	127829	ARL8A	ARL10B|GIE2	ADP ribosylation factor like GTPase 8A	Gene symbol match
511009	ARL8B	-	ADP ribosylation factor like GTPase 8B	protein-coding	55207	ARL8B	ARL10C|Gie1	ADP ribosylation factor like GTPase 8B	Gene symbol match
514000	ARMC1	-	armadillo repeat containing 1	protein-coding	55156	ARMC1	Arcp	armadillo repeat containing 1	Gene symbol match
100138038	ARMC10	-	armadillo repeat containing 10	protein-coding	83787	ARMC10	PNAS-112|PNAS112|PSEC0198|SVH	armadillo repeat containing 10	Gene symbol match
540812	ARMC12	C23H6orf81	armadillo repeat containing 12	protein-coding	221481	ARMC12	C6orf81	armadillo repeat containing 12	Gene symbol match
520151	ARMC2	-	armadillo repeat containing 2	protein-coding	84071	ARMC2	bA787I22.1	armadillo repeat containing 2	Gene symbol match
525665	ARMC3	-	armadillo repeat containing 3	protein-coding	219681	ARMC3	CT81|KU-CT-1	armadillo repeat containing 3	Gene symbol match
526515	ARMC4	-	armadillo repeat containing 4	protein-coding	55130	ARMC4	CILD23	armadillo repeat containing 4	Gene symbol match
515835	ARMC5	-	armadillo repeat containing 5	protein-coding	79798	ARMC5	AIMAH2	armadillo repeat containing 5	Gene symbol match
514111	ARMC6	-	armadillo repeat containing 6	protein-coding	93436	ARMC6	R30923_1	armadillo repeat containing 6	Gene symbol match
613424	ARMC7	-	armadillo repeat containing 7	protein-coding	79637	ARMC7	-	armadillo repeat containing 7	Gene symbol match
539591	ARMC8	-	armadillo repeat containing 8	protein-coding	25852	ARMC8	GID5|HSPC056|S863-2|VID28	armadillo repeat containing 8	Gene symbol match
536462	ARMC9	-	armadillo repeat containing 9	protein-coding	80210	ARMC9	ARM|KU-MEL-1|NS21	armadillo repeat containing 9	Gene symbol match
504577	ARMCX1	-	armadillo repeat containing, X-linked 1	protein-coding	51309	ARMCX1	ALEX1|GASP7	armadillo repeat containing, X-linked 1	Gene symbol match
767841	ARMCX2	-	armadillo repeat containing, X-linked 2	protein-coding	9823	ARMCX2	ALEX2|GASP9	armadillo repeat containing, X-linked 2	Gene symbol match
516747	ARMCX3	-	armadillo repeat containing, X-linked 3	protein-coding	51566	ARMCX3	ALEX3|GASP6|dJ545K15.2	armadillo repeat containing, X-linked 3	Gene symbol match
100139405	ARMCX4	-	armadillo repeat containing, X-linked 4	protein-coding	100131755	ARMCX4	CXorf35|GASP4	armadillo repeat containing, X-linked 4	Gene symbol match
783344	ARMCX5	-	armadillo repeat containing, X-linked 5	protein-coding	64860	ARMCX5	GASP5	armadillo repeat containing, X-linked 5	Gene symbol match
768308	ARMCX6	-	armadillo repeat containing, X-linked 6	protein-coding	54470	ARMCX6	GASP10	armadillo repeat containing, X-linked 6	Gene symbol match
540698	ARMT1	C9H6orf211	acidic residue methyltransferase 1	protein-coding	79624	ARMT1	C6orf211	acidic residue methyltransferase 1	Gene symbol match
281010	ARNT	-	aryl hydrocarbon receptor nuclear translocator	protein-coding	405	ARNT	HIF-1-beta|HIF-1beta|HIF1-beta|HIF1B|HIF1BETA|TANGO|bHLHe2	aryl hydrocarbon receptor nuclear translocator	Gene symbol match
533445	ARNT2	-	aryl hydrocarbon receptor nuclear translocator 2	protein-coding	9915	ARNT2	WEDAS|bHLHe1	aryl hydrocarbon receptor nuclear translocator 2	Gene symbol match
530705	ARNTL	-	aryl hydrocarbon receptor nuclear translocator like	protein-coding	406	ARNTL	BMAL1|BMAL1c|JAP3|MOP3|PASD3|TIC|bHLHe5	aryl hydrocarbon receptor nuclear translocator like	Gene symbol match
508402	ARPC1A	-	actin related protein 2/3 complex subunit 1A	protein-coding	10552	ARPC1A	Arc40|HEL-68|HEL-S-307|SOP2Hs|SOP2L	actin related protein 2/3 complex subunit 1A	Gene symbol match
326600	ARPC1B	-	actin related protein 2/3 complex subunit 1B	protein-coding	10095	ARPC1B	ARC41|p40-ARC|p41-ARC	actin related protein 2/3 complex subunit 1B	Gene symbol match
540838	ARPC2	-	actin related protein 2/3 complex subunit 2	protein-coding	10109	ARPC2	ARC34|PNAS-139|PRO2446|p34-Arc	actin related protein 2/3 complex subunit 2	Gene symbol match
506596	ARPC3	-	actin related protein 2/3 complex subunit 3	protein-coding	10094	ARPC3	ARC21|p21-Arc	actin related protein 2/3 complex subunit 3	Gene symbol match
539459	ARPC4	-	actin related protein 2/3 complex subunit 4	protein-coding	10093	ARPC4	ARC20|P20-ARC	actin related protein 2/3 complex subunit 4	Gene symbol match
614345	ARPC5	-	actin related protein 2/3 complex subunit 5	protein-coding	10092	ARPC5	ARC16|dJ127C7.3|p16-Arc	actin related protein 2/3 complex subunit 5	Gene symbol match
613421	ARPC5L	-	actin related protein 2/3 complex subunit 5 like	protein-coding	81873	ARPC5L	ARC16-2	actin related protein 2/3 complex subunit 5 like	Gene symbol match
613997	ARPIN	C21H15orf38	actin-related protein 2/3 complex inhibitor	protein-coding	348110	ARPIN	C15orf38	actin related protein 2/3 complex inhibitor	Gene symbol match
282658	ARPP19	ARPP-16|ARPP-19	cAMP regulated phosphoprotein 19	protein-coding	10776	ARPP19	ARPP-16|ARPP-19|ARPP16|ENSAL	cAMP regulated phosphoprotein 19	Gene symbol match
281637	ARRB1	-	arrestin beta 1	protein-coding	408	ARRB1	ARB1|ARR1	arrestin beta 1	Gene symbol match
281638	ARRB2	-	arrestin beta 2	protein-coding	409	ARRB2	ARB2|ARR2|BARR2	arrestin beta 2	Gene symbol match
786098	ARRDC1	-	arrestin domain containing 1	protein-coding	92714	ARRDC1	-	arrestin domain containing 1	Gene symbol match
523285	ARRDC2	-	arrestin domain containing 2	protein-coding	27106	ARRDC2	CLONE24945|PP2703	arrestin domain containing 2	Gene symbol match
541123	ARRDC3	-	arrestin domain containing 3	protein-coding	57561	ARRDC3	TLIMP	arrestin domain containing 3	Gene symbol match
538517	ARRDC4	-	arrestin domain containing 4	protein-coding	91947	ARRDC4	-	arrestin domain containing 4	Gene symbol match
617727	ARRDC5	-	arrestin domain containing 5	protein-coding	645432	ARRDC5	-	arrestin domain containing 5	Gene symbol match
505514	ARSA	-	arylsulfatase A	protein-coding	410	ARSA	MLD	arylsulfatase A	Gene symbol match
538401	ARSB	-	arylsulfatase B	protein-coding	411	ARSB	ASB|G4S|MPS6	arylsulfatase B	Gene symbol match
513067	ARSG	-	arylsulfatase G	protein-coding	22901	ARSG	-	arylsulfatase G	Gene symbol match
540514	ARSJ	-	arylsulfatase family member J	protein-coding	79642	ARSJ	ASJ	arylsulfatase family member J	Gene symbol match
533618	ARSK	-	arylsulfatase family member K	protein-coding	153642	ARSK	TSULF	arylsulfatase family member K	Gene symbol match
515046	ARV1	-	ARV1 homolog, fatty acid homeostasis modulator	protein-coding	64801	ARV1	EIEE38	ARV1 homolog, fatty acid homeostasis modulator	Gene symbol match
517045	ARVCF	-	armadillo repeat gene deleted in velocardiofacial syndrome	protein-coding	421	ARVCF	-	armadillo repeat gene deleted in velocardiofacial syndrome	Gene symbol match
505482	AS3MT	-	arsenite methyltransferase	protein-coding	57412	AS3MT	CYT19	arsenite methyltransferase	Gene symbol match
510620	ASAH1	-	N-acylsphingosine amidohydrolase 1	protein-coding	427	ASAH1	AC|ACDase|ASAH|PHP|PHP32|SMAPME	N-acylsphingosine amidohydrolase 1	Gene symbol match
327705	ASAP1	DDEF1	ArfGAP with SH3 domain, ankyrin repeat and PH domain 1	protein-coding	50807	ASAP1	AMAP1|CENTB4|DDEF1|PAG2|PAP|ZG14P	ArfGAP with SH3 domain, ankyrin repeat and PH domain 1	Gene symbol match
618009	ASAP2	DDEF2	ArfGAP with SH3 domain, ankyrin repeat and PH domain 2	protein-coding	8853	ASAP2	AMAP2|CENTB3|DDEF2|PAG3|PAP|Pap-alpha|SHAG1	ArfGAP with SH3 domain, ankyrin repeat and PH domain 2	Gene symbol match
523797	ASAP3	DDEFL1	ArfGAP with SH3 domain, ankyrin repeat and PH domain 3	protein-coding	55616	ASAP3	ACAP4|CENTB6|DDEFL1|UPLC1	ArfGAP with SH3 domain, ankyrin repeat and PH domain 3	Gene symbol match
511852	ASB11	-	ankyrin repeat and SOCS box containing 11	protein-coding	140456	ASB11	-	ankyrin repeat and SOCS box containing 11	Gene symbol match
533598	ASB13	-	ankyrin repeat and SOCS box containing 13	protein-coding	79754	ASB13	-	ankyrin repeat and SOCS box containing 13	Gene symbol match
540802	ASB3	ASB-3	ankyrin repeat and SOCS box containing 3	protein-coding	51130	ASB3	ASB-3	ankyrin repeat and SOCS box containing 3	Gene symbol match
516722	ASB5	-	ankyrin repeat and SOCS box containing 5	protein-coding	140458	ASB5	ASB-5	ankyrin repeat and SOCS box containing 5	Gene symbol match
509719	ASB6	-	ankyrin repeat and SOCS box containing 6	protein-coding	140459	ASB6	-	ankyrin repeat and SOCS box containing 6	Gene symbol match
507483	ASB7	-	ankyrin repeat and SOCS box containing 7	protein-coding	140460	ASB7	-	ankyrin repeat and SOCS box containing 7	Gene symbol match
617269	ASB8	-	ankyrin repeat and SOCS box containing 8	protein-coding	140461	ASB8	PP14212	ankyrin repeat and SOCS box containing 8	Gene symbol match
534915	ASCC1	-	activating signal cointegrator 1 complex subunit 1	protein-coding	51008	ASCC1	ASC1p50|CGI-18|SMABF2|p50	activating signal cointegrator 1 complex subunit 1	Gene symbol match
505503	ASCC2	-	activating signal cointegrator 1 complex subunit 2	protein-coding	84164	ASCC2	ASC1p100|p100	activating signal cointegrator 1 complex subunit 2	Gene symbol match
538416	ASCC3	-	activating signal cointegrator 1 complex subunit 3	protein-coding	10973	ASCC3	ASC1p200|HELIC1|RNAH	activating signal cointegrator 1 complex subunit 3	Gene symbol match
618099	ASF1A	-	anti-silencing function 1A histone chaperone	protein-coding	25842	ASF1A	CGI-98|CIA|HSPC146	anti-silencing function 1A histone chaperone	Gene symbol match
510538	ASF1B	-	anti-silencing function 1B histone chaperone	protein-coding	55723	ASF1B	CIA-II	anti-silencing function 1B histone chaperone	Gene symbol match
531519	ASGR2	-	asialoglycoprotein receptor 2	protein-coding	433	ASGR2	ASGP-R2|ASGPR2|CLEC4H2|HBXBP|HL-2	asialoglycoprotein receptor 2	Gene symbol match
540563	ASH1L	-	ASH1 like histone lysine methyltransferase	protein-coding	55870	ASH1L	ASH1|ASH1L1|KMT2H	ASH1 like histone lysine methyltransferase	Gene symbol match
100138350	ASH2L	ash2-like	ASH2 like histone lysine methyltransferase complex subunit	protein-coding	9070	ASH2L	ASH2|ASH2L1|ASH2L2|Bre2	ASH2 like histone lysine methyltransferase complex subunit	Gene symbol match
404192	ASIP	-	agouti signaling protein	protein-coding	434	ASIP	AGSW|AGTI|AGTIL|ASP|SHEP9	agouti signaling protein	Gene symbol match
512771	ASL	ASAL	argininosuccinate lyase	protein-coding	435	ASL	ASAL	argininosuccinate lyase	Gene symbol match
508458	ASMTL	-	acetylserotonin O-methyltransferase like	protein-coding	8623	ASMTL	ASMTLX|ASMTLY|ASTML	acetylserotonin O-methyltransferase like	Gene symbol match
504586	ASNA1	-	arsA arsenite transporter, ATP-binding, homolog 1 (bacterial)	protein-coding	439	ASNA1	ARSA-I|ARSA1|ASNA-I|GET3|TRC40	arsA arsenite transporter, ATP-binding, homolog 1 (bacterial)	Gene symbol match
514209	ASNS	-	asparagine synthetase (glutamine-hydrolyzing)	protein-coding	440	ASNS	ASNSD|TS11	asparagine synthetase (glutamine-hydrolyzing)	Gene symbol match
539672	ASNSD1	-	asparagine synthetase domain containing 1	protein-coding	54529	ASNSD1	NBLA00058|NS3TP1	asparagine synthetase domain containing 1	Gene symbol match
286771	ASPH	-	aspartate beta-hydroxylase	protein-coding	444	ASPH	AAH|BAH|CASQ2BP1|FDLAB|HAAH|JCTN|junctin	aspartate beta-hydroxylase	Gene symbol match
541223	ASPHD2	-	aspartate beta-hydroxylase domain containing 2	protein-coding	57168	ASPHD2	-	aspartate beta-hydroxylase domain containing 2	Gene symbol match
534849	ASPM	-	abnormal spindle microtubule assembly	protein-coding	259266	ASPM	ASP|Calmbp1|MCPH5	abnormal spindle microtubule assembly	Gene symbol match
515670	ASPSCR1	-	ASPSCR1, UBX domain containing tether for SLC2A4	protein-coding	79058	ASPSCR1	ASPCR1|ASPL|ASPS|RCC17|TUG|UBXD9|UBXN9	ASPSCR1, UBX domain containing tether for SLC2A4	Gene symbol match
767970	ASRGL1	-	asparaginase like 1	protein-coding	80150	ASRGL1	ALP|ALP1|CRASH	asparaginase like 1	Gene symbol match
280726	ASS1	ASS|CN	argininosuccinate synthase 1	protein-coding	445	ASS1	ASS|CTLN1	argininosuccinate synthase 1	Gene symbol match
101905341	ASTE1	-	asteroid homolog 1 (Drosophila)	protein-coding	28990	ASTE1	HT001	asteroid homolog 1	Gene symbol match
522091	ASXL1	-	additional sex combs like 1, transcriptional regulator	protein-coding	171023	ASXL1	BOPS|MDS	additional sex combs like 1, transcriptional regulator	Gene symbol match
100140419	ASXL2	-	additional sex combs like 2, transcriptional regulator	protein-coding	55252	ASXL2	ASXH2|SHAPNS	additional sex combs like 2, transcriptional regulator	Gene symbol match
506045	ATAD1	Thorase	ATPase family, AAA domain containing 1	protein-coding	84896	ATAD1	AFDC1|FNP001|THORASE	ATPase family, AAA domain containing 1	Gene symbol match
518785	ATAD2B	-	ATPase family, AAA domain containing 2B	protein-coding	54454	ATAD2B	-	ATPase family, AAA domain containing 2B	Gene symbol match
784353	ATAD3A	ATAD3|ATAD3B	ATPase family, AAA domain containing 3A	protein-coding	55210	ATAD3A	HAYOS	ATPase family, AAA domain containing 3A	Gene symbol match
513059	ATAD5	-	ATPase family, AAA domain containing 5	protein-coding	79915	ATAD5	C17orf41|ELG1|FRAG1	ATPase family, AAA domain containing 5	Gene symbol match
786491	ATAT1	C23H6orf134|MEC17|TAT	alpha tubulin acetyltransferase 1	protein-coding	79969	ATAT1	C6orf134|MEC17|Nbla00487|TAT|alpha-TAT|alpha-TAT1	alpha tubulin acetyltransferase 1	Gene symbol match
534601	ATE1	-	arginyltransferase 1	protein-coding	11101	ATE1	-	arginyltransferase 1	Gene symbol match
506967	ATF1	-	activating transcription factor 1	protein-coding	466	ATF1	EWS-ATF1|FUS/ATF-1|TREB36	activating transcription factor 1	Gene symbol match
509827	ATF2	CREB2	activating transcription factor 2	protein-coding	1386	ATF2	CRE-BP1|CREB-2|CREB2|HB16|TREB7	activating transcription factor 2	Gene symbol match
515266	ATF3	-	activating transcription factor 3	protein-coding	467	ATF3	-	activating transcription factor 3	Gene symbol match
509107	ATF4	-	activating transcription factor 4	protein-coding	468	ATF4	CREB-2|CREB2|TAXREB67|TXREB	activating transcription factor 4	Gene symbol match
515654	ATF5	-	activating transcription factor 5	protein-coding	22809	ATF5	ATFX|HMFN0395	activating transcription factor 5	Gene symbol match
530610	ATF6	-	activating transcription factor 6	protein-coding	22926	ATF6	ACHM7|ATF6A	activating transcription factor 6	Gene symbol match
513928	ATF6B	CREBL1	activating transcription factor 6 beta	protein-coding	1388	ATF6B	CREB-RP|CREBL1|G13	activating transcription factor 6 beta	Gene symbol match
541204	ATF7	-	activating transcription factor 7	protein-coding	11016	ATF7	ATFA	activating transcription factor 7	Gene symbol match
781834	ATF7IP	-	activating transcription factor 7 interacting protein	protein-coding	55729	ATF7IP	AM|ATF-IP|MCAF|MCAF1|p621	activating transcription factor 7 interacting protein	Gene symbol match
529852	ATF7IP2	-	activating transcription factor 7 interacting protein 2	protein-coding	80063	ATF7IP2	MCAF2	activating transcription factor 7 interacting protein 2	Gene symbol match
787344	ATG10	-	autophagy related 10	protein-coding	83734	ATG10	APG10|APG10L|pp12616	autophagy related 10	Gene symbol match
513049	ATG101	C12orf44|C5H12orf44	autophagy related 101	protein-coding	60673	ATG101	C12orf44	autophagy related 101	Gene symbol match
767903	ATG12	-	autophagy related 12	protein-coding	9140	ATG12	APG12|APG12L|FBR93|HAPG12	autophagy related 12	Gene symbol match
507340	ATG13	-	autophagy related 13	protein-coding	9776	ATG13	KIAA0652|PARATARG8	autophagy related 13	Gene symbol match
538831	ATG14	-	autophagy related 14	protein-coding	22863	ATG14	ATG14L|BARKOR|KIAA0831	autophagy related 14	Gene symbol match
509587	ATG16L1	-	autophagy related 16 like 1	protein-coding	55054	ATG16L1	APG16L|ATG16A|ATG16L|IBD10|WDR30	autophagy related 16 like 1	Gene symbol match
511036	ATG16L2	-	autophagy related 16 like 2	protein-coding	89849	ATG16L2	ATG16B|WDR80	autophagy related 16 like 2	Gene symbol match
529808	ATG2A	-	ATG2 autophagy related 2 homolog A (S. cerevisiae)	protein-coding	23130	ATG2A	-	autophagy related 2A	Gene symbol match
107131170	ATG2A	-	autophagy related 2A	protein-coding	23130	ATG2A	-	autophagy related 2A	Gene symbol match
519961	ATG2B	-	autophagy related 2B	protein-coding	55102	ATG2B	C14orf103	autophagy related 2B	Gene symbol match
508571	ATG3	-	autophagy related 3	protein-coding	64422	ATG3	APG3|APG3-LIKE|APG3L|PC3-96	autophagy related 3	Gene symbol match
408003	ATG4A	Aut2a	autophagy related 4A cysteine peptidase	protein-coding	115201	ATG4A	APG4A|AUTL2	autophagy related 4A cysteine peptidase	Gene symbol match
408002	ATG4B	Aut2b2	autophagy related 4B cysteine peptidase	protein-coding	23192	ATG4B	APG4B|AUTL1	autophagy related 4B cysteine peptidase	Gene symbol match
531455	ATG4C	-	autophagy related 4C cysteine peptidase	protein-coding	84938	ATG4C	APG4-C|APG4C|AUTL1|AUTL3	autophagy related 4C cysteine peptidase	Gene symbol match
615657	ATG4D	-	autophagy related 4D cysteine peptidase	protein-coding	84971	ATG4D	APG4-D|APG4D|AUTL4	autophagy related 4D cysteine peptidase	Gene symbol match
532686	ATG5	-	autophagy related 5	protein-coding	9474	ATG5	APG5|APG5-LIKE|APG5L|ASP|hAPG5	autophagy related 5	Gene symbol match
787967	ATG7	-	autophagy related 7	protein-coding	10533	ATG7	APG7-LIKE|APG7L|GSA7	autophagy related 7	Gene symbol match
540482	ATG9A	ATG9	autophagy related 9A	protein-coding	79065	ATG9A	APG9L1|MGD3208|mATG9	autophagy related 9A	Gene symbol match
506343	ATIC	-	5-aminoimidazole-4-carboxamide ribonucleotide formyltransferase/IMP cyclohydrolase	protein-coding	471	ATIC	AICAR|AICARFT|HEL-S-70p|IMPCHASE|PURH	5-aminoimidazole-4-carboxamide ribonucleotide formyltransferase/IMP cyclohydrolase	Gene symbol match
100140212	ATL2	ARL6IP2	atlastin GTPase 2	protein-coding	64225	ATL2	ARL3IP2|ARL6IP2|aip-2|atlastin2	atlastin GTPase 2	Gene symbol match
515124	ATL3	-	atlastin GTPase 3	protein-coding	25923	ATL3	HSN1F	atlastin GTPase 3	Gene symbol match
526824	ATM	-	ATM serine/threonine kinase	protein-coding	472	ATM	AT1|ATA|ATC|ATD|ATDC|ATE|TEL1|TELO1	ATM serine/threonine kinase	Gene symbol match
781217	ATMIN	-	ATM interactor	protein-coding	23300	ATMIN	ASCIZ|ZNF822	ATM interactor	Gene symbol match
513125	ATN1	-	atrophin 1	protein-coding	1822	ATN1	B37|D12S755E|DRPLA|HRS|NOD	atrophin 1	Gene symbol match
616225	ATOH8	-	atonal bHLH transcription factor 8	protein-coding	84913	ATOH8	HATH6|bHLHa21	atonal bHLH transcription factor 8	Gene symbol match
613998	ATOX1	-	antioxidant 1 copper chaperone	protein-coding	475	ATOX1	ATX1|HAH1	antioxidant 1 copper chaperone	Gene symbol match
512547	ATP11A	-	ATPase phospholipid transporting 11A	protein-coding	23250	ATP11A	ATPIH|ATPIS	ATPase phospholipid transporting 11A	Gene symbol match
614392	ATP11B	-	ATPase, class VI, type 11B	protein-coding	23200	ATP11B	ATPIF|ATPIR	ATPase phospholipid transporting 11B (putative)	Gene symbol match
529689	ATP11C	-	ATPase phospholipid transporting 11C	protein-coding	286410	ATP11C	ATPIG|ATPIQ	ATPase phospholipid transporting 11C	Gene symbol match
534369	ATP13A1	-	ATPase 13A1	protein-coding	57130	ATP13A1	ATP13A|CGI-152	ATPase 13A1	Gene symbol match
510792	ATP13A2	-	ATPase 13A2	protein-coding	23400	ATP13A2	CLN12|HSA9947|KRPPD|PARK9|SPG78	ATPase 13A2	Gene symbol match
523889	ATP13A3	-	ATPase 13A3	protein-coding	79572	ATP13A3	AFURS1	ATPase 13A3	Gene symbol match
521728	ATP13A4	-	ATPase 13A4	protein-coding	84239	ATP13A4	-	ATPase 13A4	Gene symbol match
509596	ATP13A5	-	ATPase 13A5	protein-coding	344905	ATP13A5	-	ATPase 13A5	Gene symbol match
282144	ATP1A1	-	ATPase Na+/K+ transporting subunit alpha 1	protein-coding	476	ATP1A1	-	ATPase Na+/K+ transporting subunit alpha 1	Gene symbol match
519758	ATP1B1	-	ATPase Na+/K+ transporting subunit beta 1	protein-coding	481	ATP1B1	ATP1B	ATPase Na+/K+ transporting subunit beta 1	Gene symbol match
282562	ATP1B2	-	ATPase Na+/K+ transporting subunit beta 2	protein-coding	482	ATP1B2	AMOG	ATPase Na+/K+ transporting subunit beta 2	Gene symbol match
532844	ATP1B3	-	ATPase Na+/K+ transporting subunit beta 3	protein-coding	483	ATP1B3	ATPB-3|CD298	ATPase Na+/K+ transporting subunit beta 3	Gene symbol match
514014	ATP23	-	ATP23 metallopeptidase and ATP synthase assembly factor homolog	protein-coding	91419	ATP23	KUB3|XRCC6BP1	ATP23 metallopeptidase and ATP synthase assembly factor homolog	Gene symbol match
540568	ATP2A2	-	ATPase sarcoplasmic/endoplasmic reticulum Ca2+ transporting 2	protein-coding	488	ATP2A2	ATP2B|DAR|DD|SERCA2	ATPase sarcoplasmic/endoplasmic reticulum Ca2+ transporting 2	Gene symbol match
512313	ATP2A3	-	ATPase sarcoplasmic/endoplasmic reticulum Ca2+ transporting 3	protein-coding	489	ATP2A3	SERCA3	ATPase sarcoplasmic/endoplasmic reticulum Ca2+ transporting 3	Gene symbol match
282641	ATP2B1	PMCA	ATPase plasma membrane Ca2+ transporting 1	protein-coding	490	ATP2B1	PMCA1|PMCA1kb	ATPase plasma membrane Ca2+ transporting 1	Gene symbol match
613800	ATP2B2	-	ATPase plasma membrane Ca2+ transporting 2	protein-coding	491	ATP2B2	PMCA2|PMCA2a|PMCA2i	ATPase plasma membrane Ca2+ transporting 2	Gene symbol match
282146	ATP2B4	PMCA4	ATPase plasma membrane Ca2+ transporting 4	protein-coding	493	ATP2B4	ATP2B2|MXRA1|PMCA4|PMCA4b|PMCA4x	ATPase plasma membrane Ca2+ transporting 4	Gene symbol match
327663	ATP2C1	SPCA	ATPase secretory pathway Ca2+ transporting 1	protein-coding	27032	ATP2C1	ATP2C1A|BCPM|HHD|PMR1|SPCA1|hSPCA1	ATPase secretory pathway Ca2+ transporting 1	Gene symbol match
510329	ATP2C2	-	ATPase secretory pathway Ca2+ transporting 2	protein-coding	9914	ATP2C2	SPCA2	ATPase secretory pathway Ca2+ transporting 2	Gene symbol match
282578	ATP5A1	-	ATP synthase, H+ transporting, mitochondrial F1 complex, alpha subunit 1, cardiac muscle	protein-coding	498	ATP5A1	ATP5A|ATP5AL2|ATPM|COXPD22|HEL-S-123m|MC5DN4|MOM2|OMR|ORM|hATP1	ATP synthase, H+ transporting, mitochondrial F1 complex, alpha subunit 1, cardiac muscle	Gene symbol match
327675	ATP5B	-	ATP synthase, H+ transporting, mitochondrial F1 complex, beta polypeptide	protein-coding	506	ATP5B	ATPMB|ATPSB|HEL-S-271	ATP synthase, H+ transporting, mitochondrial F1 complex, beta polypeptide	Gene symbol match
327668	ATP5C1	-	ATP synthase, H+ transporting, mitochondrial F1 complex, gamma polypeptide 1	protein-coding	509	ATP5C1	ATP5C|ATP5CL1	ATP synthase, H+ transporting, mitochondrial F1 complex, gamma polypeptide 1	Gene symbol match
338081	ATP5D	-	ATP synthase, H+ transporting, mitochondrial F1 complex, delta subunit	protein-coding	513	ATP5D	-	ATP synthase, H+ transporting, mitochondrial F1 complex, delta subunit	Gene symbol match
617230	ATP5E	-	ATP synthase, H+ transporting, mitochondrial F1 complex, epsilon subunit	protein-coding	514	ATP5E	ATPE|MC5DN3	ATP synthase, H+ transporting, mitochondrial F1 complex, epsilon subunit	Gene symbol match
282701	ATP5F1	-	ATP synthase, H+ transporting, mitochondrial Fo complex subunit B1	protein-coding	515	ATP5F1	PIG47	ATP synthase, H+ transporting, mitochondrial Fo complex subunit B1	Gene symbol match
338053	ATP5G1	-	ATP synthase, H+ transporting, mitochondrial Fo complex subunit C1 (subunit 9)	protein-coding	516	ATP5G1	ATP5A|ATP5G	ATP synthase, H+ transporting, mitochondrial Fo complex subunit C1 (subunit 9)	Gene symbol match
337887	ATP5G2	-	ATP synthase, H+ transporting, mitochondrial Fo complex subunit C2 (subunit 9)	protein-coding	517	ATP5G2	ATP5A	ATP synthase, H+ transporting, mitochondrial Fo complex subunit C2 (subunit 9)	Gene symbol match
540176	ATP5G3	-	ATP synthase, H+ transporting, mitochondrial Fo complex subunit C3 (subunit 9)	protein-coding	518	ATP5G3	P3	ATP synthase, H+ transporting, mitochondrial Fo complex subunit C3 (subunit 9)	Gene symbol match
282710	ATP5H	-	ATP synthase, H+ transporting, mitochondrial Fo complex subunit D	protein-coding	10476	ATP5H	ATPQ	ATP synthase, H+ transporting, mitochondrial Fo complex subunit D	Gene symbol match
338040	ATP5I	-	ATP synthase, H+ transporting, mitochondrial Fo complex subunit E	protein-coding	521	ATP5I	ATP5K	ATP synthase, H+ transporting, mitochondrial Fo complex subunit E	Gene symbol match
282690	ATP5J	-	ATP synthase, H+ transporting, mitochondrial Fo complex subunit F6	protein-coding	522	ATP5J	ATP5|ATP5A|ATPM|CF6|F6	ATP synthase, H+ transporting, mitochondrial Fo complex subunit F6	Gene symbol match
506492	ATP5J2	-	ATP synthase, H+ transporting, mitochondrial Fo complex subunit F2	protein-coding	9551	ATP5J2	ATP5JL	ATP synthase, H+ transporting, mitochondrial Fo complex subunit F2	Gene symbol match
515696	ATP5L	-	ATP synthase, H+ transporting, mitochondrial Fo complex subunit G	protein-coding	10632	ATP5L	ATP5JG	ATP synthase, H+ transporting, mitochondrial Fo complex subunit G	Gene symbol match
281640	ATP5O	OSCP	ATP synthase, H+ transporting, mitochondrial F1 complex, O subunit	protein-coding	539	ATP5O	ATPO|HMC08D05|OSCP	ATP synthase, H+ transporting, mitochondrial F1 complex, O subunit	Gene symbol match
493709	ATP5S	FB	ATP synthase, H+ transporting, mitochondrial Fo complex subunit s (factor B)	protein-coding	27109	ATP5S	ATPW|FB|HSU79253	ATP synthase, H+ transporting, mitochondrial Fo complex subunit s (factor B)	Gene symbol match
530597	ATP5SL	-	ATP5S like	protein-coding	55101	ATP5SL	-	ATP5S like	ortholog_one2one
327687	ATP6AP1	ATP6IP1|Ac45	ATPase H+ transporting accessory protein 1	protein-coding	537	ATP6AP1	16A|ATP6IP1|ATP6S1|Ac45|CF2|VATPS1|XAP-3|XAP3	ATPase H+ transporting accessory protein 1	Gene symbol match
513520	ATP6AP2	-	ATPase H+ transporting accessory protein 2	protein-coding	10159	ATP6AP2	APT6M8-9|ATP6IP2|ATP6M8-9|ELDF10|HT028|M8-9|MRXE|MRXSH|MSTP009|PRR|RENR|XMRE|XPDS	ATPase H+ transporting accessory protein 2	Gene symbol match
286768	ATP6V0A1	-	ATPase H+ transporting V0 subunit a1	protein-coding	535	ATP6V0A1	ATP6N1|ATP6N1A|Stv1|VPP1|Vph1|a1	ATPase H+ transporting V0 subunit a1	Gene symbol match
338038	ATP6V0A2	-	ATPase H+ transporting V0 subunit a2	protein-coding	23545	ATP6V0A2	A2|ARCL|ARCL2A|ATP6A2|ATP6N1D|J6B7|RTF|STV1|TJ6|TJ6M|TJ6S|VPH1|WSS	ATPase H+ transporting V0 subunit a2	Gene symbol match
518974	ATP6V0A4	-	ATPase H+ transporting V0 subunit a4	protein-coding	50617	ATP6V0A4	A4|ATP6N1B|ATP6N2|RDRTA2|RTA1C|RTADR|STV1|VPH1|VPP2	ATPase H+ transporting V0 subunit a4	Gene symbol match
505684	ATP6V0B	-	ATPase H+ transporting V0 subunit b	protein-coding	533	ATP6V0B	ATP6F|HATPL|VMA16	ATPase H+ transporting V0 subunit b	Gene symbol match
550622	ATP6V0C	PLP	ATPase H+ transporting V0 subunit c	protein-coding	527	ATP6V0C	ATP6C|ATP6L|ATPL|VATL|VPPC|Vma3	ATPase H+ transporting V0 subunit c	Gene symbol match
282148	ATP6V0D1	ATP6D|ATP6DV	ATPase H+ transporting V0 subunit d1	protein-coding	9114	ATP6V0D1	ATP6D|ATP6DV|P39|VATX|VMA6|VPATPD	ATPase H+ transporting V0 subunit d1	Gene symbol match
338075	ATP6V0E1	ATP6V0E	ATPase H+ transporting V0 subunit e1	protein-coding	8992	ATP6V0E1	ATP6H|ATP6V0E|M9.2|Vma21|Vma21p	ATPase H+ transporting V0 subunit e1	Gene symbol match
505224	ATP6V0E2	-	ATPase H+ transporting V0 subunit e2	protein-coding	155066	ATP6V0E2	ATP6V0E2L|C7orf32	ATPase H+ transporting V0 subunit e2	Gene symbol match
282147	ATP6V1A	ATP6A1	ATPase H+ transporting V1 subunit A	protein-coding	523	ATP6V1A	ARCL2D|ATP6A1|ATP6V1A1|HO68|VA68|VPP2|Vma1	ATPase H+ transporting V1 subunit A	Gene symbol match
338059	ATP6V1B1	-	ATPase H+ transporting V1 subunit B1	protein-coding	525	ATP6V1B1	ATP6B1|RTA1B|VATB|VMA2|VPP3	ATPase H+ transporting V1 subunit B1	Gene symbol match
338082	ATP6V1B2	-	ATPase H+ transporting V1 subunit B2	protein-coding	526	ATP6V1B2	ATP6B1B2|ATP6B2|DOOD|HO57|VATB|VPP3|Vma2|ZLS2	ATPase H+ transporting V1 subunit B2	Gene symbol match
338089	ATP6V1C1	vatC	ATPase H+ transporting V1 subunit C1	protein-coding	528	ATP6V1C1	ATP6C|ATP6D|VATC|Vma5	ATPase H+ transporting V1 subunit C1	Gene symbol match
404152	ATP6V1D	VATD	ATPase H+ transporting V1 subunit D	protein-coding	51382	ATP6V1D	ATP6M|VATD|VMA8	ATPase H+ transporting V1 subunit D	Gene symbol match
287017	ATP6V1E1	-	ATPase H+ transporting V1 subunit E1	protein-coding	529	ATP6V1E1	ARCL2C|ATP6E|ATP6E2|ATP6V1E|P31|Vma4	ATPase H+ transporting V1 subunit E1	Gene symbol match
282405	ATP6V1F	ATP6S14	ATPase H+ transporting V1 subunit F	protein-coding	9296	ATP6V1F	ATP6S14|VATF|Vma7	ATPase H+ transporting V1 subunit F	Gene symbol match
281641	ATP6V1G1	ATP6J	ATPase H+ transporting V1 subunit G1	protein-coding	9550	ATP6V1G1	ATP6G|ATP6G1|ATP6GL|ATP6J|Vma10	ATPase H+ transporting V1 subunit G1	Gene symbol match
613925	ATP6V1G3	-	ATPase H+ transporting V1 subunit G3	protein-coding	127124	ATP6V1G3	ATP6G3|Vma10	ATPase H+ transporting V1 subunit G3	Gene symbol match
282657	ATP6V1H	SFD	ATPase H+ transporting V1 subunit H	protein-coding	51606	ATP6V1H	CGI-11|MSTP042|NBP1|SFD|SFDalpha|SFDbeta|VMA13	ATPase H+ transporting V1 subunit H	Gene symbol match
541275	ATP7A	-	ATPase copper transporting alpha	protein-coding	538	ATP7A	DSMAX|MK|MNK|SMAX3	ATPase copper transporting alpha	Gene symbol match
317692	ATP8A1	-	ATPase phospholipid transporting 8A1	protein-coding	10396	ATP8A1	ATPASEII|ATPIA|ATPP2	ATPase phospholipid transporting 8A1	Gene symbol match
508723	ATP8A2	-	ATPase, aminophospholipid transporter, class I, type 8A, member 2	protein-coding	51761	ATP8A2	ATP|ATPIB|CAMRQ4|IB|ML-1	ATPase phospholipid transporting 8A2	Gene symbol match
541187	ATP8B1	-	ATPase phospholipid transporting 8B1	protein-coding	5205	ATP8B1	ATPIC|BRIC|FIC1|ICP1|PFIC|PFIC1	ATPase phospholipid transporting 8B1	Gene symbol match
785713	ATP8B2	-	ATPase phospholipid transporting 8B2	protein-coding	57198	ATP8B2	ATPID	ATPase phospholipid transporting 8B2	Gene symbol match
516579	ATP9A	-	ATPase phospholipid transporting 9A (putative)	protein-coding	10079	ATP9A	ATPIIA	ATPase phospholipid transporting 9A (putative)	Gene symbol match
510301	ATP9B	-	ATPase phospholipid transporting 9B (putative)	protein-coding	374868	ATP9B	ATPASEP|ATPIIB|HUSSY-20|NEO1L|hMMR1	ATPase phospholipid transporting 9B (putative)	Gene symbol match
505430	ATPAF1	-	ATP synthase mitochondrial F1 complex assembly factor 1	protein-coding	64756	ATPAF1	ATP11|ATP11p	ATP synthase mitochondrial F1 complex assembly factor 1	Gene symbol match
513521	ATPAF2	-	ATP synthase mitochondrial F1 complex assembly factor 2	protein-coding	91647	ATPAF2	ATP12|ATP12p|LP3663|MC5DN1	ATP synthase mitochondrial F1 complex assembly factor 2	Gene symbol match
327699	ATPIF1	-	ATPase inhibitory factor 1	protein-coding	93974	ATPIF1	ATPI|ATPIP|IP	ATPase inhibitory factor 1	Gene symbol match
504869	ATR	-	ATR serine/threonine kinase	protein-coding	545	ATR	FCTCS|FRP1|MEC1|SCKL|SCKL1	ATR serine/threonine kinase	Gene symbol match
100125942	ATRAID	APR3|C11H2orf28	all-trans retinoic acid induced differentiation factor	protein-coding	51374	ATRAID	APR--3|APR-3|APR3|C2orf28|HSPC013|PRO240|p18	all-trans retinoic acid induced differentiation factor	Gene symbol match
100125287	ATRIP	-	ATR interacting protein	protein-coding	84126	ATRIP	-	ATR interacting protein	Gene symbol match
281017	ATRN	-	attractin	protein-coding	8455	ATRN	DPPT-L|MGCA	attractin	Gene symbol match
504617	ATRNL1	-	attractin like 1	protein-coding	26033	ATRNL1	ALP|bA338L11.1|bA454H24.1	attractin like 1	Gene symbol match
514473	ATRX	-	ATRX, chromatin remodeler	protein-coding	546	ATRX	JMS|MRX52|RAD54|RAD54L|XH2|XNP|ZNF-HX	ATRX, chromatin remodeler	Gene symbol match
616399	ATXN1	-	ataxin 1	protein-coding	6310	ATXN1	ATX1|D6S504E|SCA1	ataxin 1	Gene symbol match
767990	ATXN10	-	ataxin 10	protein-coding	25814	ATXN10	E46L|HUMEEP|SCA10	ataxin 10	Gene symbol match
521025	ATXN1L	-	ataxin 1 like	protein-coding	342371	ATXN1L	BOAT|BOAT1	ataxin 1 like	Gene symbol match
532649	ATXN2	-	ataxin 2	protein-coding	6311	ATXN2	ATX2|SCA2|TNRC13	ataxin 2	Gene symbol match
539507	ATXN2L	-	ataxin 2 like	protein-coding	11273	ATXN2L	A2D|A2LG|A2LP|A2RP	ataxin 2 like	Gene symbol match
790880	ATXN3	ataxin-3	ataxin 3	protein-coding	4287	ATXN3	AT3|ATX3|JOS|MJD|MJD1|SCA3	ataxin 3	Gene symbol match
536833	ATXN7	-	ataxin 7	protein-coding	6314	ATXN7	ADCAII|OPCA3|SCA7	ataxin 7	Gene symbol match
534448	ATXN7L1	ATXN7L4	ataxin 7 like 1	protein-coding	222255	ATXN7L1	ATXN7L4	ataxin 7 like 1	Gene symbol match
541097	ATXN7L2	-	ataxin 7 like 2	protein-coding	127002	ATXN7L2	-	ataxin 7 like 2	Gene symbol match
525252	ATXN7L3	-	ataxin 7 like 3	protein-coding	56970	ATXN7L3	-	ataxin 7 like 3	Gene symbol match
777786	ATXN7L3B	-	ataxin 7 like 3B	protein-coding	552889	ATXN7L3B	lnc-SCA7	ataxin 7 like 3B	Gene symbol match
614716	AUH	-	AU RNA binding methylglutaconyl-CoA hydratase	protein-coding	549	AUH	-	AU RNA binding methylglutaconyl-CoA hydratase	Gene symbol match
509130	AUP1	-	ancient ubiquitous protein 1	protein-coding	550	AUP1	-	ancient ubiquitous protein 1	Gene symbol match
504437	AURKA	ARK-1	aurora kinase A	protein-coding	6790	AURKA	AIK|ARK1|AURA|BTAK|PPP1R47|STK15|STK6|STK7	aurora kinase A	Gene symbol match
506359	AURKAIP1	-	aurora kinase A interacting protein 1	protein-coding	54998	AURKAIP1	AIP|AKIP|MRP-S38	aurora kinase A interacting protein 1	Gene symbol match
360192	AURKB	AIM-1|ARK-2|STK-1|STK12	aurora kinase B	protein-coding	9212	AURKB	AIK2|AIM-1|AIM1|ARK2|AurB|IPL1|PPP1R48|STK12|STK5|aurkb-sv1|aurkb-sv2	aurora kinase B	Gene symbol match
618599	AURKC	-	aurora kinase C	protein-coding	6795	AURKC	AIE2|AIK3|ARK3|AurC|HEL-S-90|SPGF5|STK13|aurora-C	aurora kinase C	Gene symbol match
615936	AUTS2	-	AUTS2, activator of transcription and developmental regulator	protein-coding	26053	AUTS2	FBRSL2|MRD26	AUTS2, activator of transcription and developmental regulator	Gene symbol match
512666	AVEN	-	apoptosis and caspase activation inhibitor	protein-coding	57099	AVEN	PDCD12	apoptosis and caspase activation inhibitor	Gene symbol match
534141	AVL9	-	AVL9 cell migration associated	protein-coding	23080	AVL9	KIAA0241	AVL9 cell migration associated	Gene symbol match
614488	AVPI1	-	arginine vasopressin induced 1	protein-coding	60370	AVPI1	PP5395|VIP32|VIT32	arginine vasopressin induced 1	Gene symbol match
613754	AXDND1	-	axonemal dynein light chain domain containing 1	protein-coding	126859	AXDND1	C1orf125	axonemal dynein light chain domain containing 1	Gene symbol match
504357	AXIN1	-	axin 1	protein-coding	8312	AXIN1	AXIN|PPP1R49	axin 1	Gene symbol match
511619	AXIN2	-	axin 2	protein-coding	8313	AXIN2	AXIL|ODCRCS	axin 2	Gene symbol match
516598	AXL	-	AXL receptor tyrosine kinase	protein-coding	558	AXL	ARK|JTK11|Tyro7|UFO	AXL receptor tyrosine kinase	Gene symbol match
508800	AZGP1	ZAG	alpha-2-glycoprotein 1, zinc-binding	protein-coding	563	AZGP1	ZA2G|ZAG	alpha-2-glycoprotein 1, zinc-binding	Gene symbol match
767932	AZI2	-	5-azacytidine induced 2	protein-coding	64343	AZI2	AZ2|NAP1|TILP	5-azacytidine induced 2	Gene symbol match
532835	AZIN1	-	antizyme inhibitor 1	protein-coding	51582	AZIN1	AZI|AZI1|AZIA1|OAZI|OAZIN|ODC1L	antizyme inhibitor 1	Gene symbol match
280729	B2M	-	beta-2-microglobulin	protein-coding	567	B2M	IMD43	beta-2-microglobulin	Gene symbol match
767844	B3GALNT1	-	beta-1,3-N-acetylgalactosaminyltransferase 1 (globoside blood group)	protein-coding	8706	B3GALNT1	B3GALT3|GLCT3|GLOB|Gb4Cer|P|P1|beta3Gal-T3|galT3	beta-1,3-N-acetylgalactosaminyltransferase 1 (globoside blood group)	Gene symbol match
100125310	B3GALNT2	-	beta-1,3-N-acetylgalactosaminyltransferase 2	protein-coding	148789	B3GALNT2	B3GalNAc-T2|MDDGA11	beta-1,3-N-acetylgalactosaminyltransferase 2	Gene symbol match
768038	B3GALT4	-	beta-1,3-galactosyltransferase 4	protein-coding	8705	B3GALT4	BETA3GALT4|GALT2|GALT4	beta-1,3-galactosyltransferase 4	Gene symbol match
522406	B3GALT6	-	beta-1,3-galactosyltransferase 6	protein-coding	126792	B3GALT6	EDSP2|SEMDJL1|beta3GalT6	beta-1,3-galactosyltransferase 6	Gene symbol match
541595	B3GAT2	-	beta-1,3-glucuronyltransferase 2	protein-coding	135152	B3GAT2	GLCATS	beta-1,3-glucuronyltransferase 2	Gene symbol match
404162	B3GAT3	-	beta-1,3-glucuronyltransferase 3	protein-coding	26229	B3GAT3	GLCATI|JDSCD|glcUAT-I	beta-1,3-glucuronyltransferase 3	Gene symbol match
515585	B3GNT2	-	UDP-GlcNAc:betaGal beta-1,3-N-acetylglucosaminyltransferase 2	protein-coding	10678	B3GNT2	3-Gn-T1|3-Gn-T2|B3GN-T2|B3GNT|B3GNT-2|B3GNT1|BETA3GNT|BGNT2|BGnT-2|beta-1|beta3Gn-T1|beta3Gn-T2	UDP-GlcNAc:betaGal beta-1,3-N-acetylglucosaminyltransferase 2	Gene symbol match
534619	B3GNT4	-	UDP-GlcNAc:betaGal beta-1,3-N-acetylglucosaminyltransferase 4	protein-coding	79369	B3GNT4	B3GN-T4|beta3Gn-T4	UDP-GlcNAc:betaGal beta-1,3-N-acetylglucosaminyltransferase 4	Gene symbol match
767899	B3GNT5	-	UDP-GlcNAc:betaGal beta-1,3-N-acetylglucosaminyltransferase 5	protein-coding	84002	B3GNT5	B3GN-T5|beta3Gn-T5	UDP-GlcNAc:betaGal beta-1,3-N-acetylglucosaminyltransferase 5	Gene symbol match
534859	B3GNT8	-	UDP-GlcNAc:betaGal beta-1,3-N-acetylglucosaminyltransferase 8	protein-coding	374907	B3GNT8	B3GALT7|BGALT15|beta3Gn-T8	UDP-GlcNAc:betaGal beta-1,3-N-acetylglucosaminyltransferase 8	Gene symbol match
617397	B3GNTL1	-	UDP-GlcNAc:betaGal beta-1,3-N-acetylglucosaminyltransferase like 1	protein-coding	146712	B3GNTL1	3-Gn-T8|B3GNT8|BGnT-8|beta-1|beta3Gn-T8|beta3GnTL1	UDP-GlcNAc:betaGal beta-1,3-N-acetylglucosaminyltransferase like 1	Gene symbol match
100137759	B4GALNT4	-	beta-1,4-N-acetyl-galactosaminyltransferase 4	protein-coding	338707	B4GALNT4	-	beta-1,4-N-acetyl-galactosaminyltransferase 4	Gene symbol match
281781	B4GALT1	GGTB2	beta-1,4-galactosyltransferase 1	protein-coding	2683	B4GALT1	B4GAL-T1|CDG2D|GGTB2|GT1|GTB|beta4Gal-T1	beta-1,4-galactosyltransferase 1	Gene symbol match
100125390	B4GALT2	-	beta-1,4-galactosyltransferase 2	protein-coding	8704	B4GALT2	B4Gal-T2|B4Gal-T3|beta4Gal-T2	beta-1,4-galactosyltransferase 2	Gene symbol match
515771	B4GALT3	-	beta-1,4-galactosyltransferase 3	protein-coding	8703	B4GALT3	beta4Gal-T3	beta-1,4-galactosyltransferase 3	Gene symbol match
511328	B4GALT4	-	beta-1,4-galactosyltransferase 4	protein-coding	8702	B4GALT4	B4Gal-T4|beta4Gal-T4	beta-1,4-galactosyltransferase 4	Gene symbol match
282407	B4GALT5	-	beta-1,4-galactosyltransferase 5	protein-coding	9334	B4GALT5	B4Gal-T5|BETA4-GALT-IV|beta4Gal-T5|beta4GalT-V|gt-V	beta-1,4-galactosyltransferase 5	Gene symbol match
524460	B4GALT6	-	beta-1,4-galactosyltransferase 6	protein-coding	9331	B4GALT6	B4Gal-T6|beta4Gal-T6	beta-1,4-galactosyltransferase 6	Gene symbol match
507559	B4GALT7	-	beta-1,4-galactosyltransferase 7	protein-coding	11285	B4GALT7	EDSP1|EDSSLA|XGALT1|XGPT1	beta-1,4-galactosyltransferase 7	Gene symbol match
618055	B4GAT1	B3GNT1	beta-1,4-glucuronyltransferase 1	protein-coding	11041	B4GAT1	B3GN-T1|B3GNT1|B3GNT6|BETA3GNTI|MDDGA13|iGAT|iGNT	beta-1,4-glucuronyltransferase 1	Gene symbol match
505335	B9D1	-	B9 domain containing 1	protein-coding	27077	B9D1	B9|EPPB9|JBTS27|MKS9|MKSR1	B9 domain containing 1	Gene symbol match
616609	B9D2	-	B9 protein domain 2	protein-coding	80776	B9D2	ICIS-1|MKS10|MKSR2	B9 protein domain 2	Gene symbol match
614130	BAALC	-	brain and acute leukemia, cytoplasmic	protein-coding	79870	BAALC	-	BAALC, MAP3K1 and KLF4 binding	Gene symbol match
504517	BABAM1	C19orf62|C7H19orf62|MERIT40	BRISC and BRCA1 A complex member 1	protein-coding	29086	BABAM1	C19orf62|HSPC142|MERIT40|NBA1	BRISC and BRCA1 A complex member 1	Gene symbol match
614333	BACE1	-	beta-secretase 1	protein-coding	23621	BACE1	ASP2|BACE|HSPC104	beta-secretase 1	Gene symbol match
534774	BACE2	-	beta-site APP-cleaving enzyme 2	protein-coding	25825	BACE2	AEPLC|ALP56|ASP1|ASP21|BAE2|CDA13|CEAP1|DRAP	beta-site APP-cleaving enzyme 2	Gene symbol match
531350	BACH1	-	BTB domain and CNC homolog 1	protein-coding	571	BACH1	BACH-1|BTBD24	BTB domain and CNC homolog 1	Gene symbol match
615013	BAD	-	BCL2 associated agonist of cell death	protein-coding	572	BAD	BBC2|BCL2L8	BCL2 associated agonist of cell death	Gene symbol match
613855	BAG1	-	BCL2 associated athanogene 1	protein-coding	573	BAG1	BAG-1|HAP|RAP46	BCL2 associated athanogene 1	Gene symbol match
506107	BAG2	-	BCL2 associated athanogene 2	protein-coding	9532	BAG2	BAG-2|dJ417I1.2	BCL2 associated athanogene 2	Gene symbol match
782633	BAG3	-	BCL2 associated athanogene 3	protein-coding	9531	BAG3	BAG-3|BIS|CAIR-1|MFM6	BCL2 associated athanogene 3	Gene symbol match
516353	BAG4	-	BCL2 associated athanogene 4	protein-coding	9530	BAG4	BAG-4|SODD	BCL2 associated athanogene 4	Gene symbol match
522854	BAG5	-	BCL2 associated athanogene 5	protein-coding	9529	BAG5	BAG-5	BCL2 associated athanogene 5	Gene symbol match
508605	BAG6	BAT3	BCL2 associated athanogene 6	protein-coding	7917	BAG6	BAG-6|BAT3|D6S52E|G3	BCL2 associated athanogene 6	Gene symbol match
786025	BAHCC1	-	BAH domain and coiled-coil containing 1	protein-coding	57597	BAHCC1	BAHD2	BAH domain and coiled-coil containing 1	Gene symbol match
617684	BAHD1	-	bromo adjacent homology domain containing 1	protein-coding	22893	BAHD1	-	bromo adjacent homology domain containing 1	Gene symbol match
507837	BAIAP2	-	BAI1 associated protein 2	protein-coding	10458	BAIAP2	BAP2|FLAF3|IRSP53	BAI1 associated protein 2	Gene symbol match
615412	BAIAP2L1	-	BAI1 associated protein 2 like 1	protein-coding	55971	BAIAP2L1	IRTKS	BAI1 associated protein 2 like 1	Gene symbol match
617924	BAIAP2L2	-	BAI1 associated protein 2 like 2	protein-coding	80115	BAIAP2L2	-	BAI1 associated protein 2 like 2	Gene symbol match
100847576	BAIAP3	-	BAI1 associated protein 3	protein-coding	8938	BAIAP3	BAP3	BAI1 associated protein 3	Gene symbol match
514090	BAK1	-	BCL2 antagonist/killer 1	protein-coding	578	BAK1	BAK|BAK-LIKE|BCL2L7|CDN1	BCL2 antagonist/killer 1	Gene symbol match
530147	BAMBI	-	BMP and activin membrane bound inhibitor	protein-coding	25805	BAMBI	NMA	BMP and activin membrane bound inhibitor	Gene symbol match
360196	BANF1	-	barrier to autointegration factor 1	protein-coding	8815	BANF1	BAF|BCRP1|D14S1460|NGPS	barrier to autointegration factor 1	Gene symbol match
513446	BANP	-	BTG3 associated nuclear protein	protein-coding	54971	BANP	BEND1|SMAR1|SMARBP1	BTG3 associated nuclear protein	Gene symbol match
100124510	BAP1	-	BRCA1 associated protein 1	protein-coding	8314	BAP1	HUCEP-13|UCHL2|hucep-6	BRCA1 associated protein 1	Gene symbol match
617465	BARX2	-	BARX homeobox 2	protein-coding	8538	BARX2	-	BARX homeobox 2	Gene symbol match
286842	BASP1	NAP22	brain abundant membrane attached signal protein 1	protein-coding	10409	BASP1	CAP-23|CAP23|NAP-22|NAP22	brain abundant membrane attached signal protein 1	Gene symbol match
522469	BATF2	-	basic leucine zipper ATF-like transcription factor 2	protein-coding	116071	BATF2	SARI	basic leucine zipper ATF-like transcription factor 2	Gene symbol match
280730	BAX	-	BCL2 associated X, apoptosis regulator	protein-coding	581	BAX	BCL2L4	BCL2 associated X, apoptosis regulator	Gene symbol match
540621	BAZ1A	-	bromodomain adjacent to zinc finger domain, 1A	protein-coding	11177	BAZ1A	ACF1|WALp1|WCRF180|hACF1	bromodomain adjacent to zinc finger domain 1A	Gene symbol match
508442	BAZ1B	-	bromodomain adjacent to zinc finger domain 1B	protein-coding	9031	BAZ1B	WBSCR10|WBSCR9|WSTF	bromodomain adjacent to zinc finger domain 1B	Gene symbol match
509799	BAZ2A	-	bromodomain adjacent to zinc finger domain 2A	protein-coding	11176	BAZ2A	TIP5|WALp3	bromodomain adjacent to zinc finger domain 2A	Gene symbol match
535498	BAZ2B	-	bromodomain adjacent to zinc finger domain 2B	protein-coding	29994	BAZ2B	WALp4	bromodomain adjacent to zinc finger domain 2B	Gene symbol match
782359	BBC3	-	BCL2 binding component 3	protein-coding	27113	BBC3	JFY-1|JFY1|PUMA	BCL2 binding component 3	Gene symbol match
100847755	BBIP1	-	BBSome interacting protein 1	protein-coding	92482	BBIP1	BBIP10|BBS18|NCRNA00081|bA348N5.3	BBSome interacting protein 1	Gene symbol match
100848046	BBS1	-	Bardet-Biedl syndrome 1	protein-coding	582	BBS1	BBS2L2	Bardet-Biedl syndrome 1	Gene symbol match
538638	BBS10	-	Bardet-Biedl syndrome 10	protein-coding	79738	BBS10	C12orf58	Bardet-Biedl syndrome 10	Gene symbol match
516376	BBS12	-	Bardet-Biedl syndrome 12	protein-coding	166379	BBS12	C4orf24	Bardet-Biedl syndrome 12	Gene symbol match
533611	BBS2	-	Bardet-Biedl syndrome 2	protein-coding	583	BBS2	BBS|RP74	Bardet-Biedl syndrome 2	Gene symbol match
532120	BBS4	-	Bardet-Biedl syndrome 4	protein-coding	585	BBS4	-	Bardet-Biedl syndrome 4	Gene symbol match
528191	BBS5	-	Bardet-Biedl syndrome 5	protein-coding	129880	BBS5	-	Bardet-Biedl syndrome 5	Gene symbol match
100138953	BBS7	-	Bardet-Biedl syndrome 7	protein-coding	55212	BBS7	BBS2L1	Bardet-Biedl syndrome 7	Gene symbol match
535387	BBS9	-	Bardet-Biedl syndrome 9	protein-coding	27241	BBS9	B1|C18|D1|PTHB1	Bardet-Biedl syndrome 9	Gene symbol match
533187	BBX	-	BBX, HMG-box containing	protein-coding	56987	BBX	ARTC1|HBP2|HSPC339|MDS001	BBX, HMG-box containing	Gene symbol match
282862	BCAM	LU	basal cell adhesion molecule (Lutheran blood group)	protein-coding	4059	BCAM	AU|CD239|LU|MSK19	basal cell adhesion molecule (Lutheran blood group)	Gene symbol match
511018	BCAP29	-	B-cell receptor associated protein 29	protein-coding	55973	BCAP29	BAP29	B-cell receptor associated protein 29	Gene symbol match
533949	BCAP31	-	B-cell receptor-associated protein 31	protein-coding	10134	BCAP31	6C6-AG|BAP31|CDM|DDCH|DXS1357E	B-cell receptor associated protein 31	Gene symbol match
527550	BCAR1	-	BCAR1, Cas family scaffolding protein	protein-coding	9564	BCAR1	CAS|CAS1|CASS1|CRKAS|P130Cas	BCAR1, Cas family scaffolding protein	Gene symbol match
506231	BCAR3	-	breast cancer anti-estrogen resistance 3	protein-coding	8412	BCAR3	NSP2|SH2D3B	breast cancer anti-estrogen resistance 3	Gene symbol match
504895	BCAS1	-	breast carcinoma amplified sequence 1	protein-coding	8537	BCAS1	AIBC1|NABC1	breast carcinoma amplified sequence 1	Gene symbol match
507944	BCAS2	-	BCAS2, pre-mRNA processing factor	protein-coding	10286	BCAS2	DAM1|SPF27|Snt309	BCAS2, pre-mRNA processing factor	Gene symbol match
521416	BCAS3	-	BCAS3, microtubule associated cell migration factor	protein-coding	54828	BCAS3	GAOB1|MAAB	BCAS3, microtubule associated cell migration factor	Gene symbol match
617710	BCAS4	-	breast carcinoma amplified sequence 4	protein-coding	55653	BCAS4	CNOL	breast carcinoma amplified sequence 4	Gene symbol match
505926	BCAT1	-	branched chain amino acid transaminase 1	protein-coding	586	BCAT1	BCATC|BCT1|ECA39|MECA39|PNAS121|PP18	branched chain amino acid transaminase 1	Gene symbol match
281643	BCAT2	-	branched chain amino acid transaminase 2	protein-coding	587	BCAT2	BCAM|BCATM|BCT2|PP18	branched chain amino acid transaminase 2	Gene symbol match
512466	BCCIP	-	BRCA2 and CDKN1A interacting protein	protein-coding	56647	BCCIP	TOK-1|TOK1	BRCA2 and CDKN1A interacting protein	Gene symbol match
505650	BCDIN3D	-	BCDIN3 domain containing RNA methyltransferase	protein-coding	144233	BCDIN3D	-	BCDIN3 domain containing RNA methyltransferase	Gene symbol match
282149	BCKDHA	-	branched chain keto acid dehydrogenase E1, alpha polypeptide	protein-coding	593	BCKDHA	BCKDE1A|MSU|MSUD1|OVD1A	branched chain keto acid dehydrogenase E1, alpha polypeptide	Gene symbol match
282150	BCKDHB	-	branched chain keto acid dehydrogenase E1 subunit beta	protein-coding	594	BCKDHB	BCKDE1B|BCKDH E1-beta|E1B	branched chain keto acid dehydrogenase E1 subunit beta	Gene symbol match
505005	BCKDK	-	branched chain ketoacid dehydrogenase kinase	protein-coding	10295	BCKDK	BCKDKD|BDK	branched chain ketoacid dehydrogenase kinase	Gene symbol match
540824	BCL10	CARMEN|CIPER	B-cell CLL/lymphoma 10	protein-coding	8915	BCL10	CARMEN|CIPER|CLAP|IMD37|c-E10|mE10	B-cell CLL/lymphoma 10	Gene symbol match
538680	BCL11A	-	B-cell CLL/lymphoma 11A	protein-coding	53335	BCL11A	BCL11A-L|BCL11A-S|BCL11A-XL|BCL11a-M|CTIP1|DILOS|EVI9|HBFQTL5|ZNF856	B-cell CLL/lymphoma 11A	Gene symbol match
282151	BCL2A1	-	BCL2 related protein A1	protein-coding	597	BCL2A1	ACC-1|ACC-2|ACC1|ACC2|BCL2L5|BFL1|GRS|HBPA1	BCL2 related protein A1	Gene symbol match
282152	BCL2L1	BCLX|Bcl-xL	BCL2 like 1	protein-coding	598	BCL2L1	BCL-XL/S|BCL2L|BCLX|Bcl-X|PPP1R52	BCL2 like 1	Gene symbol match
507390	BCL2L11	Bim	BCL2 like 11	protein-coding	10018	BCL2L11	BAM|BIM|BOD	BCL2 like 11	Gene symbol match
533338	BCL2L12	-	BCL2 like 12	protein-coding	83596	BCL2L12	-	BCL2 like 12	Gene symbol match
617809	BCL2L13	Mil1	BCL2 like 13	protein-coding	23786	BCL2L13	BCL-RAMBO|Bcl2-L-13|MIL1	BCL2 like 13	Gene symbol match
508365	BCL2L14	-	BCL2 like 14	protein-coding	79370	BCL2L14	BCLG	BCL2 like 14	Gene symbol match
767601	BCL2L2	-	BCL2 like 2	protein-coding	599	BCL2L2	BCL-W|BCL2-L-2|BCLW|PPP1R51	BCL2 like 2	Gene symbol match
531942	BCL3	-	B-cell CLL/lymphoma 3	protein-coding	602	BCL3	BCL4|D19S37	B-cell CLL/lymphoma 3	Gene symbol match
539020	BCL6	-	B-cell CLL/lymphoma 6	protein-coding	604	BCL6	BCL5|BCL6A|LAZ3|ZBTB27|ZNF51	B-cell CLL/lymphoma 6	Gene symbol match
616240	BCL7A	-	BCL tumor suppressor 7A	protein-coding	605	BCL7A	BCL7	BCL tumor suppressor 7A	Gene symbol match
615062	BCL7B	-	BCL tumor suppressor 7B	protein-coding	9275	BCL7B	-	BCL tumor suppressor 7B	Gene symbol match
618295	BCL7C	-	BCL tumor suppressor 7C	protein-coding	9274	BCL7C	-	BCL tumor suppressor 7C	Gene symbol match
788729	BCL9	-	B-cell CLL/lymphoma 9	protein-coding	607	BCL9	LGS	B-cell CLL/lymphoma 9	Gene symbol match
539340	BCL9L	-	B-cell CLL/lymphoma 9 like	protein-coding	283149	BCL9L	BCL9-2|DLNB11	B-cell CLL/lymphoma 9 like	Gene symbol match
540648	BCLAF1	-	BCL2 associated transcription factor 1	protein-coding	9774	BCLAF1	BTF|bK211L9.1	BCL2 associated transcription factor 1	Gene symbol match
514131	BCNT2	P97BCNT2	bucentaur-2	protein-coding	10428	CFDP1	BCNT|BUCENTAUR|CENP-29|CP27|SWC5|Yeti|p97	craniofacial development protein 1	ortholog_one2many
784529	BCOR	-	BCL6 corepressor	protein-coding	54880	BCOR	ANOP2|MAA2|MCOPS2	BCL6 corepressor	Gene symbol match
540023	BCORL1	-	BCL6 corepressor like 1	protein-coding	63035	BCORL1	BCoR-L1|CXorf10	BCL6 corepressor like 1	Gene symbol match
789892	BCR	-	BCR, RhoGEF and GTPase activating protein	protein-coding	613	BCR	ALL|BCR1|CML|D22S11|D22S662|PHL	BCR, RhoGEF and GTPase activating protein	Gene symbol match
539713	BCS1L	-	BCS1-like (S. cerevisiae)	protein-coding	617	BCS1L	BCS|BCS1|BJS|FLNMS|GRACILE|Hs.6719|MC3DN1|PTD|h-BCS|h-BCS1	BCS1 homolog, ubiquinol-cytochrome c reductase complex chaperone	Gene symbol match
534090	BDH1	-	3-hydroxybutyrate dehydrogenase 1	protein-coding	622	BDH1	BDH|SDR9C1	3-hydroxybutyrate dehydrogenase 1	Gene symbol match
515321	BDH2	DHRS6	3-hydroxybutyrate dehydrogenase 2	protein-coding	56898	BDH2	DHRS6|EFA6R|PRO20933|SDR15C1|UCPA-OR|UNQ6308	3-hydroxybutyrate dehydrogenase 2	Gene symbol match
538896	BDKRB2	-	bradykinin receptor B2	protein-coding	624	BDKRB2	B2R|BK-2|BK2|BKR2|BRB2	bradykinin receptor B2	Gene symbol match
519320	BDP1	-	B double prime 1, subunit of RNA polymerase III transcription initiation factor IIIB	protein-coding	55814	BDP1	HSA238520|TAF3B1|TFC5|TFIIIB''|TFIIIB150|TFIIIB90|TFNR	B double prime 1, subunit of RNA polymerase III transcription initiation factor IIIB	Gene symbol match
527278	BECN1	ATG6	beclin 1, autophagy related	protein-coding	8678	BECN1	ATG6|VPS30|beclin1	beclin 1	Gene symbol match
525371	BEND3	-	BEN domain containing 3	protein-coding	57673	BEND3	KIAA1553	BEN domain containing 3	Gene symbol match
535329	BEND5	-	BEN domain containing 5	protein-coding	79656	BEND5	C1orf165	BEN domain containing 5	Gene symbol match
504404	BEND7	-	BEN domain containing 7	protein-coding	222389	BEND7	C10orf30	BEN domain containing 7	Gene symbol match
616526	BET1	-	Bet1 golgi vesicular membrane trafficking protein	protein-coding	10282	BET1	HBET1	Bet1 golgi vesicular membrane trafficking protein	Gene symbol match
509758	BET1L	-	Bet1 golgi vesicular membrane trafficking protein like	protein-coding	51272	BET1L	BET1L1|GOLIM3|GS15|HSPC197	Bet1 golgi vesicular membrane trafficking protein like	Gene symbol match
767968	BEX2	BEX1	brain expressed X-linked 2	protein-coding	84707	BEX2	BEX1|DJ79P11.1	brain expressed X-linked 2	Gene symbol match
768028	BEX2	-	brain expressed X-linked 2	protein-coding	84707	BEX2	BEX1|DJ79P11.1	brain expressed X-linked 2	Gene symbol match
100034674	BEX3	NGFRAP1|WBP5	brain expressed X-linked 3	protein-coding	27018	BEX3	Bex|DXS6984E|HGR74|NADE|NGFRAP1	brain expressed X-linked 3	Gene symbol match
783451	BEX4	-	brain expressed, X-linked 4	protein-coding	56271	BEX4	BEXL1	brain expressed X-linked 4	Gene symbol match
516056	BEX5	-	brain expressed X-linked 5	protein-coding	340542	BEX5	NGFRAP1L1	brain expressed X-linked 5	Gene symbol match
504902	BFAR	-	bifunctional apoptosis regulator	protein-coding	51283	BFAR	BAR|RNF47	bifunctional apoptosis regulator	Gene symbol match
281644	BFSP1	-	beaded filament structural protein 1	protein-coding	631	BFSP1	CP115|CP94|CTRCT33|LIFL-H	beaded filament structural protein 1	Gene symbol match
280733	BGN	-	biglycan	protein-coding	633	BGN	DSPG1|MRLS|PG-S1|PGI|SEMDX|SLRR1A	biglycan	Gene symbol match
100848337	BHLHA15	-	basic helix-loop-helix family member a15	protein-coding	168620	BHLHA15	BHLHB8|MIST1	basic helix-loop-helix family member a15	Gene symbol match
107131311	BHLHB9	-	basic helix-loop-helix domain containing, class B, 9	protein-coding	80823	BHLHB9	GASP3|p60TRP	basic helix-loop-helix family member b9	Gene symbol match
506945	BHLHE40	BHLHB2	basic helix-loop-helix family member e40	protein-coding	8553	BHLHE40	BHLHB2|Clast5|DEC1|HLHB2|SHARP-2|SHARP2|STRA13|Stra14	basic helix-loop-helix family member e40	Gene symbol match
613907	BHLHE41	BHLHB3	basic helix-loop-helix family member e41	protein-coding	79365	BHLHE41	BHLHB3|DEC2|SHARP1|hDEC2	basic helix-loop-helix family member e41	Gene symbol match
537799	BICC1	-	BicC family RNA binding protein 1	protein-coding	80114	BICC1	BICC|CYSRD	BicC family RNA binding protein 1	Gene symbol match
533796	BICD1	-	BICD cargo adaptor 1	protein-coding	636	BICD1	BICD	BICD cargo adaptor 1	Gene symbol match
282447	BICD2	-	BICD cargo adaptor 2	protein-coding	23299	BICD2	SMALED2|bA526D8.1	BICD cargo adaptor 2	Gene symbol match
536747	BICDL1	-	BICD family like cargo adaptor 1	protein-coding	92558	BICDL1	BICDR-1|BICDR1|CCDC64|CCDC64A|H_267D11.1	BICD family like cargo adaptor 1	Gene symbol match
507073	BICDL2	-	BICD family like cargo adaptor 2	protein-coding	146439	BICDL2	BICDR-2|BICDR2|CCDC64B	BICD family like cargo adaptor 2	Gene symbol match
510373	BID	-	BH3 interacting domain death agonist	protein-coding	637	BID	FP497	BH3 interacting domain death agonist	Gene symbol match
614576	BIN1	-	bridging integrator 1	protein-coding	274	BIN1	AMPH2|AMPHL|SH3P9	bridging integrator 1	Gene symbol match
515025	BIN2	-	bridging integrator 2	protein-coding	51411	BIN2	BRAP-1	bridging integrator 2	Gene symbol match
507115	BIN3	-	bridging integrator 3	protein-coding	55909	BIN3	-	bridging integrator 3	Gene symbol match
539314	BIRC2	-	baculoviral IAP repeat containing 2	protein-coding	329	BIRC2	API1|HIAP2|Hiap-2|MIHB|RNF48|c-IAP1|cIAP1	baculoviral IAP repeat containing 2	Gene symbol match
514386	BIRC3	BIRC2	baculoviral IAP repeat containing 3	protein-coding	330	BIRC3	AIP1|API2|CIAP2|HAIP1|HIAP1|MALT2|MIHC|RNF49|c-IAP2	baculoviral IAP repeat containing 3	Gene symbol match
414925	BIRC5	-	baculoviral IAP repeat containing 5	protein-coding	332	BIRC5	API4|EPR-1	baculoviral IAP repeat containing 5	Gene symbol match
534211	BIRC6	-	baculoviral IAP repeat containing 6	protein-coding	57448	BIRC6	APOLLON|BRUCE	baculoviral IAP repeat containing 6	Gene symbol match
532455	BIVM	-	basic, immunoglobulin-like variable motif containing	protein-coding	54841	BIVM	-	basic, immunoglobulin-like variable motif containing	Gene symbol match
539241	BLA-DQB	BoLA-DQB|BoLA-DQB1|DQB|DQB1|OLA-DQB	MHC class II antigen	protein-coding	3119	HLA-DQB1	CELIAC1|HLA-DQB|IDDM1	major histocompatibility complex, class II, DQ beta 1	ortholog_many2many
281649	BLCAP	-	bladder cancer associated protein	protein-coding	10904	BLCAP	BC10	bladder cancer associated protein	Gene symbol match
534148	BLM	-	Bloom syndrome RecQ like helicase	protein-coding	641	BLM	BS|RECQ2|RECQL2|RECQL3	Bloom syndrome RecQ like helicase	Gene symbol match
504483	BLMH	-	bleomycin hydrolase	protein-coding	642	BLMH	BH|BMH	bleomycin hydrolase	Gene symbol match
510393	BLNK	-	B-cell linker	protein-coding	29760	BLNK	AGM4|BASH|BLNK-S|LY57|SLP-65|SLP65|bca	B-cell linker	Gene symbol match
615149	BLOC1S1	-	biogenesis of lysosomal organelles complex 1 subunit 1	protein-coding	2647	BLOC1S1	BLOS1|BORCS1|GCN5L1|MICoA|RT14	biogenesis of lysosomal organelles complex 1 subunit 1	Gene symbol match
519172	BLOC1S2	-	biogenesis of lysosomal organelles complex 1 subunit 2	protein-coding	282991	BLOC1S2	BLOS2|BORCS2|CEAP|CEAP11	biogenesis of lysosomal organelles complex 1 subunit 2	Gene symbol match
100847456	BLOC1S3	-	biogenesis of lysosomal organelles complex 1 subunit 3	protein-coding	388552	BLOC1S3	BLOS3|HPS8|RP	biogenesis of lysosomal organelles complex 1 subunit 3	Gene symbol match
518544	BLOC1S4	CNO	biogenesis of lysosomal organelles complex 1 subunit 4	protein-coding	55330	BLOC1S4	BCAS4L|BLOS4|CNO	biogenesis of lysosomal organelles complex 1 subunit 4	Gene symbol match
505520	BLOC1S5	MUTED	biogenesis of lysosomal organelles complex 1 subunit 5	protein-coding	63915	BLOC1S5	BLOS5|MU|MUTED	biogenesis of lysosomal organelles complex 1 subunit 5	Gene symbol match
614408	BLOC1S6	PLDN	biogenesis of lysosomal organelles complex 1 subunit 6	protein-coding	26258	BLOC1S6	BLOS6|HPS9|PA|PALLID|PLDN	biogenesis of lysosomal organelles complex 1 subunit 6	Gene symbol match
504596	BLVRA	-	biliverdin reductase A	protein-coding	644	BLVRA	BLVR|BVR|BVRA	biliverdin reductase A	Gene symbol match
281650	BLVRB	-	biliverdin reductase B	protein-coding	645	BLVRB	BVRB|FLR|HEL-S-10|SDR43U1	biliverdin reductase B	Gene symbol match
504820	BLZF1	-	basic leucine zipper nuclear factor 1	protein-coding	8548	BLZF1	GOLGIN-45|JEM-1|JEM-1s|JEM1	basic leucine zipper nuclear factor 1	Gene symbol match
541141	BMF	-	Bcl2 modifying factor	protein-coding	90427	BMF	-	Bcl2 modifying factor	Gene symbol match
510666	BMI1	PCGF4	BMI1 proto-oncogene, polycomb ring finger	protein-coding	648	BMI1	FLVI2/BMI1|PCGF4|RNF51|flvi-2/bmi-1	BMI1 proto-oncogene, polycomb ring finger	Gene symbol match
510360	BMP1	-	bone morphogenetic protein 1	protein-coding	649	BMP1	OI13|PCOLC|PCP|PCP2|TLD	bone morphogenetic protein 1	Gene symbol match
615037	BMP2	-	bone morphogenetic protein 2	protein-coding	650	BMP2	BDA2|BMP2A	bone morphogenetic protein 2	Gene symbol match
505766	BMP2K	-	BMP2 inducible kinase	protein-coding	55589	BMP2K	BIKE|HRIHFB2017	BMP2 inducible kinase	Gene symbol match
407216	BMP4	-	bone morphogenetic protein 4	protein-coding	652	BMP4	BMP2B|BMP2B1|MCOPS6|OFC11|ZYME	bone morphogenetic protein 4	Gene symbol match
540595	BMP7	-	bone morphogenetic protein 7	protein-coding	655	BMP7	OP-1	bone morphogenetic protein 7	Gene symbol match
404101	BMPR1A	BMPR-IA	bone morphogenetic protein receptor type 1A	protein-coding	657	BMPR1A	10q23del|ACVRLK3|ALK3|CD292|SKR5	bone morphogenetic protein receptor type 1A	Gene symbol match
407128	BMPR1B	ALK6|BMP15|BMPR-IB|BMPRIB	bone morphogenetic protein receptor type 1B	protein-coding	658	BMPR1B	ALK-6|ALK6|AMDD|BDA1D|BDA2|CDw293	bone morphogenetic protein receptor type 1B	Gene symbol match
407127	BMPR2	bmprii	bone morphogenetic protein receptor type 2	protein-coding	659	BMPR2	BMPR-II|BMPR3|BMR2|BRK-3|POVD1|PPH1|T-ALK	bone morphogenetic protein receptor type 2	Gene symbol match
514945	BMS1	-	BMS1, ribosome biogenesis factor	protein-coding	9790	BMS1	ACC|BMS1L	BMS1, ribosome biogenesis factor	Gene symbol match
538658	BMT2	C4H7orf60	base methyltransferase of 25S rRNA 2 homolog	protein-coding	154743	BMT2	C7orf60	base methyltransferase of 25S rRNA 2 homolog	Gene symbol match
540746	BNC2	-	basonuclin 2	protein-coding	54796	BNC2	BSN2	basonuclin 2	Gene symbol match
614520	BNIP1	-	BCL2 interacting protein 1	protein-coding	662	BNIP1	NIP1|SEC20|TRG-8	BCL2 interacting protein 1	Gene symbol match
516077	BNIP2	-	BCL2 interacting protein 2	protein-coding	663	BNIP2	BNIP-2|NIP2	BCL2 interacting protein 2	Gene symbol match
615342	BNIP3	-	BCL2 interacting protein 3	protein-coding	664	BNIP3	NIP3	BCL2 interacting protein 3	Gene symbol match
534615	BNIP3L	-	BCL2 interacting protein 3 like	protein-coding	665	BNIP3L	BNIP3a|NIX	BCL2 interacting protein 3 like	Gene symbol match
614493	BNIPL	-	BCL2 interacting protein like	protein-coding	149428	BNIPL	BNIP-S|BNIP-Salpha|BNIP-Sbeta|BNIPL-1|BNIPL-2|BNIPL1|BNIPL2|BNIPS|PP753	BCL2 interacting protein like	Gene symbol match
512018	BOC	-	BOC cell adhesion associated, oncogene regulated	protein-coding	91653	BOC	CDON2	BOC cell adhesion associated, oncogene regulated	Gene symbol match
540063	BOD1	FAM44B	biorientation of chromosomes in cell division 1	protein-coding	91272	BOD1	FAM44B	biorientation of chromosomes in cell division 1	Gene symbol match
508527	BOD1L1	BOD1L	biorientation of chromosomes in cell division 1 like 1	protein-coding	259282	BOD1L1	BOD1L|FAM44A	biorientation of chromosomes in cell division 1 like 1	Gene symbol match
504851	BOK	-	BOK, BCL2 family apoptosis regulator	protein-coding	666	BOK	BCL2L9|BOKL	BOK, BCL2 family apoptosis regulator	Gene symbol match
515712	BOLA	3349.1|BoLA-N|Bota|D18.5|LA-A11	MHC class I heavy chain	protein-coding	3133	HLA-E	HLA-6.2|QA1	major histocompatibility complex, class I, E	ortholog_one2many
507917	BOLA	BoLA-NC	MHC class I heavy chain	protein-coding	3133	HLA-E	HLA-6.2|QA1	major histocompatibility complex, class I, E	ortholog_one2many
533049	BOLA	-	non-classical MHC class I antigen	protein-coding	3133	HLA-E	HLA-6.2|QA1	major histocompatibility complex, class I, E	ortholog_one2many
533050	BoLA	BoLA-NC|HD15	major histocompatibility complex, class I, A	protein-coding	3105	HLA-A	HLAA	major histocompatibility complex, class I, A	ortholog_one2many
282490	BOLA-DMA	DMA	major histocompatibility complex, class II, DM alpha	protein-coding	3108	HLA-DMA	D6S222E|DMA|HLADM|RING6	major histocompatibility complex, class II, DM alpha	ortholog_one2one
282491	BOLA-DMB	DMB	major histocompatibility complex, class II, DM beta	protein-coding	3109	HLA-DMB	D6S221E|RING7	major histocompatibility complex, class II, DM beta	ortholog_one2many
282535	BOLA-DQA2	BoLA-DQA	major histocompatibility complex, class II, DQ alpha 2	protein-coding	3118	HLA-DQA2	DX-ALPHA|HLA-DXA	major histocompatibility complex, class II, DQ alpha 2	ortholog_one2many
282494	BOLA-DQA5	-	major histocompatibility complex, class II, DQ alpha 5	protein-coding	3117	HLA-DQA1	CELIAC1|DQ-A1|HLA-DQA	major histocompatibility complex, class II, DQ alpha 1	ortholog_many2many
282495	BOLA-DQB	-	major histocompatibility complex, class II, DQ beta	protein-coding	3119	HLA-DQB1	CELIAC1|HLA-DQB|IDDM1	major histocompatibility complex, class II, DQ beta 1	ortholog_many2many
506214	BOLA-DRA	-	major histocompatibility complex, class II, DR alpha	protein-coding	3122	HLA-DRA	HLA-DRA1	major histocompatibility complex, class II, DR alpha	ortholog_one2one
538700	BOLA-DRB2	-	histocompatibility complex, class II, DR beta 2	protein-coding	3127	HLA-DRB5	-	major histocompatibility complex, class II, DR beta 5	ortholog_one2many
282530	BOLA-DRB3	BLA-DRB3|Bota-DRB01|Bota-DRB02|Bota-DRB04|Bota-DRB07|Bota-DRB21|Bota-DRB22|LA-DRB	major histocompatibility complex, class II, DRB3	protein-coding	3123	HLA-DRB1	DRB1|HLA-DR1B|HLA-DRB|SS1	major histocompatibility complex, class II, DR beta 1	ortholog_many2many
510417	BOLA-NC1	BoLA|BoLA-NC	non-classical MHC class I antigen	protein-coding	3133	HLA-E	HLA-6.2|QA1	major histocompatibility complex, class I, E	ortholog_one2many
509530	BOLA1	-	bolA family member 1	protein-coding	51027	BOLA1	CGI-143	bolA family member 1	Gene symbol match
614731	BOLA2B	-	bolA family member 2B	protein-coding	654483	BOLA2B	BOLA2	bolA family member 2B	Gene symbol match
614629	BOLA3	-	bolA family member 3	protein-coding	388962	BOLA3	MMDS2	bolA family member 3	Gene symbol match
515056	BOP1	-	block of proliferation 1	protein-coding	23246	BOP1	-	block of proliferation 1	Gene symbol match
514162	BORA	C12H13orf34	bora, aurora kinase A activator	protein-coding	79866	BORA	C13orf34	bora, aurora kinase A activator	Gene symbol match
614947	BORCS5	LOH12CR1	BLOC-1 related complex subunit 5	protein-coding	118426	BORCS5	LOH12CR1|LOH1CR12	BLOC-1 related complex subunit 5	Gene symbol match
539395	BORCS6	C17orf59|C19H17orf59	BLOC-1 related complex subunit 6	protein-coding	54785	BORCS6	C17orf59|PRO2472	BLOC-1 related complex subunit 6	Gene symbol match
613274	BORCS7	C26H10orf32	BLOC-1 related complex subunit 7	protein-coding	119032	BORCS7	C10orf32	BLOC-1 related complex subunit 7	Gene symbol match
100271850	BORCS8	MEF2BNB	BLOC-1 related complex subunit 8	protein-coding	729991	BORCS8	MEF2BNB	BLOC-1 related complex subunit 8	Gene symbol match
533785	BPGM	-	bisphosphoglycerate mutase	protein-coding	669	BPGM	DPGM	bisphosphoglycerate mutase	Gene symbol match
505457	BPHL	-	biphenyl hydrolase like	protein-coding	670	BPHL	BPH-RP|MCNAA|VACVASE	biphenyl hydrolase like	Gene symbol match
282643	BPIFB1	C13H20orf114|C20orf114|LPLUNC1	BPI fold containing family B member 1	protein-coding	92747	BPIFB1	C20orf114|LPLUNC1	BPI fold containing family B member 1	Gene symbol match
521254	BPNT1	-	3'(2'), 5'-bisphosphate nucleotidase 1	protein-coding	10380	BPNT1	HEL20|PIP	3'(2'), 5'-bisphosphate nucleotidase 1	Gene symbol match
532986	BPTF	-	bromodomain PHD finger transcription factor	protein-coding	2186	BPTF	FAC1|FALZ|NURF301	bromodomain PHD finger transcription factor	Gene symbol match
536051	BRAF	-	B-Raf proto-oncogene, serine/threonine kinase	protein-coding	673	BRAF	B-RAF1|B-raf|BRAF1|NS7|RAFB1	B-Raf proto-oncogene, serine/threonine kinase	Gene symbol match
518844	BRAP	-	BRCA1 associated protein	protein-coding	8315	BRAP	BRAP2|IMP|RNF52	BRCA1 associated protein	Gene symbol match
532550	BRAT1	BAAT1|C25H7orf27|C7orf27	BRCA1 associated ATM activator 1	protein-coding	221927	BRAT1	BAAT1|C7orf27|RMFSL	BRCA1 associated ATM activator 1	Gene symbol match
280720	BRB	BRN	brain ribonuclease	protein-coding	6035	RNASE1	RAC1|RIB1|RNS1	ribonuclease A family member 1, pancreatic	ortholog_one2many
353120	BRCA1	-	BRCA1, DNA repair associated	protein-coding	672	BRCA1	BRCAI|BRCC1|BROVCA1|FANCS|IRIS|PNCA4|PPP1R53|PSCP|RNF53	BRCA1, DNA repair associated	Gene symbol match
507069	BRCA2	-	BRCA2, DNA repair associated	protein-coding	675	BRCA2	BRCC2|BROVCA2|FACD|FAD|FAD1|FANCD|FANCD1|GLM3|PNCA2|XRCC11	BRCA2, DNA repair associated	Gene symbol match
519513	BRCC3	CXorf53	BRCA1/BRCA2-containing complex subunit 3	protein-coding	79184	BRCC3	BRCC36|C6.1A|CXorf53	BRCA1/BRCA2-containing complex subunit 3	Gene symbol match
100336626	BRD1	-	bromodomain containing 1	protein-coding	23774	BRD1	BRL|BRPF1|BRPF2	bromodomain containing 1	Gene symbol match
505358	BRD2	-	bromodomain containing 2	protein-coding	6046	BRD2	BRD2-IT1|D6S113E|FSH|FSRG1|NAT|O27.1.1|RING3|RNF3	bromodomain containing 2	Gene symbol match
525051	BRD3	-	bromodomain containing 3	protein-coding	8019	BRD3	ORFX|RING3L	bromodomain containing 3	Gene symbol match
614048	BRD4	-	bromodomain containing 4	protein-coding	23476	BRD4	CAP|HUNK1|HUNKI|MCAP	bromodomain containing 4	Gene symbol match
526153	BRD7	-	bromodomain containing 7	protein-coding	29117	BRD7	BP75|CELTIX1|NAG4	bromodomain containing 7	Gene symbol match
539896	BRD8	-	bromodomain containing 8	protein-coding	10902	BRD8	SMAP|SMAP2|p120	bromodomain containing 8	Gene symbol match
615865	BRD9	-	bromodomain containing 9	protein-coding	65980	BRD9	LAVS3040|PRO9856	bromodomain containing 9	Gene symbol match
614152	BRE	-	brain and reproductive organ-expressed (TNFRSF1A modulator)	protein-coding	9577	BRE	BRCC4|BRCC45	brain and reproductive organ-expressed (TNFRSF1A modulator)	ortholog_one2one
618161	BRF1	-	BRF1, RNA polymerase III transcription initiation factor subunit	protein-coding	2972	BRF1	BRF|BRF-1|CFDS|GTF3B|HEL-S-76p|TAF3B2|TAF3C|TAFIII90|TF3B90|TFIIIB90|hBRF	BRF1, RNA polymerase III transcription initiation factor subunit	Gene symbol match
512789	BRF2	-	BRF2, RNA polymerase III transcription initiation factor subunit	protein-coding	55290	BRF2	BRFU|TFIIIB50	BRF2, RNA polymerase III transcription initiation factor subunit	Gene symbol match
615390	BRI3	-	brain protein I3	protein-coding	25798	BRI3	I3	brain protein I3	Gene symbol match
518501	BRIX1	BXDC2	BRX1, biogenesis of ribosomes	protein-coding	55299	BRIX1	BRIX|BXDC2	BRX1, biogenesis of ribosomes	Gene symbol match
540092	BRK1	C22H3orf10	BRICK1, SCAR/WAVE actin nucleating complex subunit	protein-coding	55845	BRK1	C3orf10|HSPC300|MDS027|hHBrk1	BRICK1, SCAR/WAVE actin nucleating complex subunit	Gene symbol match
615952	BRMS1	-	breast cancer metastasis suppressor 1	protein-coding	25855	BRMS1	-	breast cancer metastasis suppressor 1	Gene symbol match
514432	BRMS1L	-	breast cancer metastasis-suppressor 1 like	protein-coding	84312	BRMS1L	BRMS1	breast cancer metastasis-suppressor 1 like	Gene symbol match
522319	BROX	-	BRO1 domain and CAAX motif containing	protein-coding	148362	BROX	C1orf58	BRO1 domain and CAAX motif containing	Gene symbol match
535775	BRPF1	-	bromodomain and PHD finger containing 1	protein-coding	7862	BRPF1	BR140|IDDDFP	bromodomain and PHD finger containing 1	Gene symbol match
507996	BRPF3	-	bromodomain and PHD finger containing 3	protein-coding	27154	BRPF3	-	bromodomain and PHD finger containing 3	Gene symbol match
538009	BRSK1	-	BR serine/threonine kinase 1	protein-coding	84446	BRSK1	hSAD1	BR serine/threonine kinase 1	Gene symbol match
540661	BRWD1	-	bromodomain and WD repeat domain containing 1	protein-coding	54014	BRWD1	C21orf107|DCAF19|N143|WDR9	bromodomain and WD repeat domain containing 1	Gene symbol match
534539	BRWD3	-	bromodomain and WD repeat domain containing 3	protein-coding	254065	BRWD3	BRODL|MRX93	bromodomain and WD repeat domain containing 3	Gene symbol match
513558	BSCL2	-	BSCL2, seipin lipid droplet biogenesis associated	protein-coding	26580	BSCL2	GNG3LG|HMN5|PELD|SPG17	BSCL2, seipin lipid droplet biogenesis associated	Gene symbol match
505545	BSDC1	-	BSD domain containing 1	protein-coding	55108	BSDC1	-	BSD domain containing 1	Gene symbol match
508716	BSG	EMMPRIN|RPE7	basigin (Ok blood group)	protein-coding	682	BSG	5F7|CD147|EMMPRIN|OK|TCSF	basigin (Ok blood group)	Gene symbol match
317695	BSP3	SVS8	binder of sperm 3	protein-coding	100131137	BSPH1	BSP1|ELSPBP2	binder of sperm protein homolog 1	ortholog_one2many
510681	BSPRY	-	B-box and SPRY domain containing	protein-coding	54836	BSPRY	-	B-box and SPRY domain containing	Gene symbol match
523664	BTAF1	-	B-TFIID TATA-box binding protein associated factor 1	protein-coding	9044	BTAF1	MOT1|TAF(II)170|TAF172|TAFII170	B-TFIID TATA-box binding protein associated factor 1	Gene symbol match
525916	BTBD1	-	BTB domain containing 1	protein-coding	53339	BTBD1	C15orf1|NS5ATP8	BTB domain containing 1	Gene symbol match
505888	BTBD10	-	BTB domain containing 10	protein-coding	84280	BTBD10	GMRP-1|GMRP1	BTB domain containing 10	Gene symbol match
539986	BTBD11	-	BTB domain containing 11	protein-coding	121551	BTBD11	ABTB2B	BTB domain containing 11	Gene symbol match
615438	BTBD19	-	BTB domain containing 19	protein-coding	149478	BTBD19	-	BTB domain containing 19	Gene symbol match
533435	BTBD2	-	BTB domain containing 2	protein-coding	55643	BTBD2	-	BTB domain containing 2	Gene symbol match
513420	BTBD3	-	BTB domain containing 3	protein-coding	22903	BTBD3	dJ742J24.1	BTB domain containing 3	Gene symbol match
100125777	BTBD6	-	BTB domain containing 6	protein-coding	90135	BTBD6	BDPL	BTB domain containing 6	Gene symbol match
100300409	BTBD7	-	BTB domain containing 7	protein-coding	55727	BTBD7	FUP1	BTB domain containing 7	Gene symbol match
520456	BTBD8	-	BTB (POZ) domain containing 8	protein-coding	284697	BTBD8	-	BTB domain containing 8	Gene symbol match
505504	BTBD9	-	BTB domain containing 9	protein-coding	114781	BTBD9	dJ322I12.1	BTB domain containing 9	Gene symbol match
280737	BTC	-	betacellulin	protein-coding	685	BTC	-	betacellulin	Gene symbol match
537669	BTD	Biotinase	biotinidase	protein-coding	686	BTD	-	biotinidase	Gene symbol match
281031	BTF3	-	basic transcription factor 3	protein-coding	689	BTF3	BETA-NAC|BTF3a|BTF3b|NACB	basic transcription factor 3	Gene symbol match
539753	BTF3L4	-	basic transcription factor 3 like 4	protein-coding	91408	BTF3L4	-	basic transcription factor 3 like 4	Gene symbol match
281032	BTG1	-	BTG anti-proliferation factor 1	protein-coding	694	BTG1	APRO2	BTG anti-proliferation factor 1	Gene symbol match
539364	BTG2	-	BTG anti-proliferation factor 2	protein-coding	7832	BTG2	APRO1|PC3|TIS21	BTG anti-proliferation factor 2	Gene symbol match
541054	BTG3	-	BTG anti-proliferation factor 3	protein-coding	10950	BTG3	ANA|ANA/BTG3|APRO4|TOB5|TOB55|TOFA	BTG anti-proliferation factor 3	Gene symbol match
519995	BTG4	-	BTG anti-proliferation factor 4	protein-coding	54766	BTG4	APRO3|PC3B	BTG anti-proliferation factor 4	Gene symbol match
534072	BTRC	-	beta-transducin repeat containing E3 ubiquitin protein ligase	protein-coding	8945	BTRC	BETA-TRCP|FBW1A|FBXW1|FBXW1A|FWD1|bTrCP|bTrCP1|betaTrCP	beta-transducin repeat containing E3 ubiquitin protein ligase	Gene symbol match
514777	BUB1	-	BUB1 mitotic checkpoint serine/threonine kinase	protein-coding	699	BUB1	BUB1A|BUB1L|hBUB1	BUB1 mitotic checkpoint serine/threonine kinase	Gene symbol match
539594	BUB3	-	BUB3 mitotic checkpoint protein	protein-coding	9184	BUB3	BUB3L|hBUB3	BUB3, mitotic checkpoint protein	Gene symbol match
510313	BUD13	-	BUD13 homolog	protein-coding	84811	BUD13	Cwc26|fSAP71	BUD13 homolog	Gene symbol match
513878	BUD23	WBSCR22	BUD23, rRNA methyltransferase and ribosome maturation factor	protein-coding	114049	BUD23	HASJ4442|HUSSY-3|MERM1|PP3381|WBMT|WBSCR22	BUD23, rRNA methyltransferase and ribosome maturation factor	Gene symbol match
533977	BUD31	-	BUD31 homolog	protein-coding	8896	BUD31	Cwc14|EDG-2|EDG2|G10|YCR063W|fSAP17	BUD31 homolog	Gene symbol match
539988	BVES	-	blood vessel epicardial substance	protein-coding	11149	BVES	HBVES|LGMD2X|POP1|POPDC1	blood vessel epicardial substance	Gene symbol match
514128	BYSL	-	bystin like	protein-coding	705	BYSL	BYSTIN|Enp1	bystin like	Gene symbol match
506562	BZW1	BZAP45	basic leucine zipper and W2 domains 1	protein-coding	9689	BZW1	BZAP45|Nbla10236	basic leucine zipper and W2 domains 1	Gene symbol match
326579	BZW2	HSPC028	basic leucine zipper and W2 domains 2	protein-coding	28969	BZW2	HSPC028|MST017|MSTP017	basic leucine zipper and W2 domains 2	Gene symbol match
539248	C10H14orf1	-	chromosome 10 open reading frame, human C14orf1	protein-coding	11161	C14orf1	ERG28|NET51	chromosome 14 open reading frame 1	ortholog_one2one
100296216	C10H14orf119	-	chromosome 10 open reading frame, human C14orf119	protein-coding	55017	C14orf119	-	chromosome 14 open reading frame 119	ortholog_one2one
513083	C10H14orf166	-	chromosome 10 open reading frame, human C14orf166	protein-coding	51637	C14orf166	CGI-99|CGI99|CLE|CLE7|LCRP369|RLLM1|hCLE1	chromosome 14 open reading frame 166	ortholog_one2one
508562	C10H14orf37	C14orf37	chromosome 10 open reading frame, human C14orf37	protein-coding	145407	C14orf37	UT2|c14_5376	chromosome 14 open reading frame 37	ortholog_one2one
506904	C10H14orf93	-	chromosome 10 open reading frame, human C14orf93	protein-coding	60686	C14orf93	-	chromosome 14 open reading frame 93	ortholog_one2one
538758	C10H15orf41	C15orf41|HH114	chromosome 10 open reading frame, human C15orf41	protein-coding	84529	C15orf41	HH114	chromosome 15 open reading frame 41	ortholog_one2one
614805	C10H15orf48	-	chromosome 10 open reading frame, human C15orf48	protein-coding	84419	C15orf48	FOAP-11|NMES1	chromosome 15 open reading frame 48	ortholog_one2one
513496	C10H15orf52	-	chromosome 10 open reading frame, human C15orf52	protein-coding	388115	C15orf52	-	chromosome 15 open reading frame 52	ortholog_one2one
506935	C10H15orf57	CCDC32	chromosome 10 open reading frame, human C15orf57	protein-coding	90416	C15orf57	CCDC32	chromosome 15 open reading frame 57	ortholog_one2one
535251	C10H15orf61	-	chromosome 10 open reading frame, human C15orf61	protein-coding	145853	C15orf61	-	chromosome 15 open reading frame 61	ortholog_one2one
100297536	C10H15orf62	-	chromosome 10 open reading frame, human C15orf62	protein-coding	643338	C15orf62	-	chromosome 15 open reading frame 62	ortholog_one2one
540909	C11H2orf42	-	chromosome 11 open reading frame, human C2orf42	protein-coding	54980	C2orf42	-	chromosome 2 open reading frame 42	ortholog_one2one
540024	C11H2orf49	-	chromosome 11 open reading frame, human C2orf49	protein-coding	79074	C2orf49	asw	chromosome 2 open reading frame 49	ortholog_one2one
510955	C11H2orf50	C2orf50	chromosome 11 open reading frame, human C2orf50	protein-coding	130813	C2orf50	-	chromosome 2 open reading frame 50	ortholog_one2one
616899	C11H2orf68	-	chromosome 11 open reading frame, human C2orf68	protein-coding	388969	C2orf68	HCRCN81	chromosome 2 open reading frame 68	ortholog_one2one
767918	C11H2orf70	-	chromosome 11 open reading frame, human C2orf70	protein-coding	339778	C2orf70	-	chromosome 2 open reading frame 70	ortholog_one2one
782317	C11H2orf73	-	chromosome 11 open reading frame, human C2orf73	protein-coding	129852	C2orf73	-	chromosome 2 open reading frame 73	ortholog_one2one
789060	C11H2orf81	-	chromosome 11 open reading frame, human C2orf81	protein-coding	388963	C2orf81	hCG40743	chromosome 2 open reading frame 81	ortholog_one2one
618654	C11H9orf116	-	chromosome 11 open reading frame, human C9orf116	protein-coding	138162				ortholog_one2one
505435	C11H9orf142	-	chromosome 11 open reading frame, human C9orf142	protein-coding	286257	C9orf142	PAXX|XLS	chromosome 9 open reading frame 142	ortholog_one2one
616015	C11H9orf16	-	chromosome 11 open reading frame, human C9orf16	protein-coding	79095	C9orf16	EST00098	chromosome 9 open reading frame 16	ortholog_one2one
784805	C11H9orf69	-	chromosome 11 C9orf69 homolog	protein-coding	90120	C9orf69	-	chromosome 9 open reading frame 69	ortholog_one2one
535148	C11H9orf78	-	chromosome 11 open reading frame, human C9orf78	protein-coding	51759	C9orf78	HCA59|HSPC220|bA409K20.3	chromosome 9 open reading frame 78	ortholog_one2one
519774	C13H20orf194	-	chromosome 13 open reading frame, human C20orf194	protein-coding	25943	C20orf194	-	chromosome 20 open reading frame 194	ortholog_one2one
615129	C13H20orf196	C20orf196	chromosome 13 open reading frame, human C20orf196	protein-coding	149840	C20orf196	-	chromosome 20 open reading frame 196	ortholog_one2one
512377	C13H20orf24	RIP5	RAB5-interacting protein	protein-coding	100527943	TGIF2-C20orf24	-	TGIF2-C20orf24 readthrough	ortholog_one2one
515589	C13H20orf27	-	chromosome 13 open reading frame, human C20orf27	protein-coding	54976	C20orf27	-	chromosome 20 open reading frame 27	ortholog_one2one
505337	C13H20orf85	-	chromosome 13 open reading frame, human C20orf85	protein-coding	128602	C20orf85	LLC1|bA196N14.1	chromosome 20 open reading frame 85	ortholog_one2one
513202	C13H20orf96	-	chromosome 13 open reading frame, human C20orf96	protein-coding	140680	C20orf96	dJ1103G7.2	chromosome 20 open reading frame 96	ortholog_one2one
100126183	C14H8orf22	C8orf22	chromosome 14 open reading frame, human C8orf22	protein-coding	492307	C8orf22	-	chromosome 8 open reading frame 22	ortholog_one2one
513585	C14H8orf33	C8orf33	chromosome 14 open reading frame, human C8orf33	protein-coding	65265	C8orf33	-	chromosome 8 open reading frame 33	ortholog_one2one
614744	C14H8orf37	-	chromosome 14 open reading frame, human C8orf37	protein-coding	157657	C8orf37	BBS21|CORD16|RP64|smalltalk	chromosome 8 open reading frame 37	ortholog_one2one
510007	C14H8orf59	-	chromosome 14 open reading frame, human C8orf59	protein-coding	401466	C8orf59	-	chromosome 8 open reading frame 59	ortholog_one2many
539014	C14H8orf76	-	chromosome 14 open reading frame, human C8orf76	protein-coding	84933	C8orf76	-	chromosome 8 open reading frame 76	ortholog_one2many
618766	C14H8orf82	-	chromosome 14 open reading frame, human C8orf82	protein-coding	414919	C8orf82	-	chromosome 8 open reading frame 82	ortholog_one2one
100848558	C14H8orf89	-	chromosome 14 C8orf89 homolog	protein-coding	100130301	C8orf89	-	chromosome 8 open reading frame 89	ortholog_one2one
504224	C15H11orf16	C11orf16	chromosome 15 open reading frame, human C11orf16	protein-coding	56673	C11orf16	-	chromosome 11 open reading frame 16	ortholog_one2one
505437	C15H11orf49	C11orf49	chromosome 15 open reading frame, human C11orf49	protein-coding	79096	C11orf49	-	chromosome 11 open reading frame 49	ortholog_one2one
614490	C15H11orf52	-	chromosome 15 open reading frame, human C11orf52	protein-coding	91894	C11orf52	-	chromosome 11 open reading frame 52	ortholog_one2one
513716	C15H11orf57	-	chromosome 15 open reading frame, human C11orf57	protein-coding	55216	C11orf57	-	chromosome 11 open reading frame 57	ortholog_one2one
616182	C15H11orf58	SMAP	chromosome 15 open reading frame, human C11orf58	protein-coding	10944	C11orf58	IMAGE145052|SMAP	chromosome 11 open reading frame 58	ortholog_one2one
615337	C15H11orf63	C11orf63	chromosome 15 open reading frame, human C11orf63	protein-coding	79864	C11orf63	-	chromosome 11 open reading frame 63	ortholog_one2one
617430	C15H11orf70	C11orf70|C2H11orf70	chromosome 15 open reading frame, human C11orf70	protein-coding	85016	C11orf70	-	chromosome 11 open reading frame 70	ortholog_one2many
615529	C15H11orf71	C11orf71	chromosome 15 open reading frame, human C11orf71	protein-coding	54494	C11orf71	URLC7	chromosome 11 open reading frame 71	ortholog_one2many
614192	C15H11orf74	C11orf74	chromosome 15 C11orf74 homolog	protein-coding	119710	C11orf74	HEPIS|NWC	chromosome 11 open reading frame 74	ortholog_one2one
767960	C15H11orf88	-	chromosome 15 open reading frame, human C11orf88	protein-coding	399949	C11orf88	-	chromosome 11 open reading frame 88	ortholog_one2one
768017	C15H11orf97	-	chromosome 15 C11orf97 homolog	protein-coding	643037	C11orf97	LINC01171	chromosome 11 open reading frame 97	ortholog_one2one
616691	C16H1orf101	-	chromosome 16 open reading frame, human C1orf101	protein-coding	257044	C1orf101	-	chromosome 1 open reading frame 101	ortholog_one2one
784034	C16H1orf112	-	chromosome 16 open reading frame, human C1orf112	protein-coding	55732	C1orf112	-	chromosome 1 open reading frame 112	ortholog_one2one
618454	C16H1orf115	-	chromosome 16 open reading frame, human C1orf115	protein-coding	79762	C1orf115	-	chromosome 1 open reading frame 115	ortholog_one2one
539441	C16H1orf116	SARG	chromosome 16 open reading frame, human C1orf116	protein-coding	79098	C1orf116	SARG	chromosome 1 open reading frame 116	ortholog_one2one
615316	C16H1orf158	C1orf158	chromosome 16 open reading frame, human C1orf158	protein-coding	93190	C1orf158	-	chromosome 1 open reading frame 158	ortholog_one2one
509263	C16H1orf159	-	chromosome 16 open reading frame, human C1orf159	protein-coding	54991	C1orf159	-	chromosome 1 open reading frame 159	ortholog_one2one
616142	C16H1orf174	C1orf174	chromosome 16 C1orf174 homolog	protein-coding	339448	C1orf174	-	chromosome 1 open reading frame 174	ortholog_one2one
781721	C16H1orf21	-	chromosome 16 open reading frame, human C1orf21	protein-coding	81563	C1orf21	PIG13	chromosome 1 open reading frame 21	ortholog_one2many
507724	C16H1orf27	-	chromosome 16 open reading frame, human C1orf27	protein-coding	54953	C1orf27	ODR4|TTG1|odr-4	chromosome 1 open reading frame 27	ortholog_one2one
511599	C16H1orf74	-	chromosome 16 open reading frame, human C1orf74	protein-coding	148304	C1orf74	URLC4	chromosome 1 open reading frame 74	ortholog_one2one
507351	C17H12orf43	C12orf43	chromosome 17 open reading frame, human C12orf43	protein-coding	64897	C12orf43	-	chromosome 12 open reading frame 43	ortholog_one2one
534423	C17H12orf49	C12orf49|C9H12orf49	chromosome 17 open reading frame, human C12orf49	protein-coding	79794	C12orf49	-	chromosome 12 open reading frame 49	ortholog_one2one
507595	C17H12orf65	-	chromosome 17 open reading frame, human C12orf65	protein-coding	91574	C12orf65	COXPD7|SPG55	chromosome 12 open reading frame 65	ortholog_one2one
515651	C17H22orf39	-	chromosome 17 open reading frame, human C22orf39	protein-coding	128977	C22orf39	-	chromosome 22 open reading frame 39	ortholog_one2one
513251	C17H4orf33	-	chromosome 17 open reading frame, human C4orf33	protein-coding	132321	C4orf33	-	chromosome 4 open reading frame 33	ortholog_one2one
768238	C17H4orf46	-	chromosome 17 open reading frame, human C4orf46	protein-coding	201725	C4orf46	RCDG1	chromosome 4 open reading frame 46	ortholog_one2one
100847786	C17H4orf51	-	chromosome 17 open reading frame, human C4orf51	protein-coding	646603	C4orf51	-	chromosome 4 open reading frame 51	ortholog_one2one
787653	C17H5orf52	-	chromosome 17 open reading frame, human C5orf52	protein-coding	100190949	C5orf52	-	chromosome 5 open reading frame 52	ortholog_one2one
614002	C18H16orf46	-	chromosome 18 open reading frame, human C16orf46	protein-coding	123775	C16orf46	-	chromosome 16 open reading frame 46	ortholog_one2one
100125939	C18H16orf70	-	chromosome 18 open reading frame, human C16orf70	protein-coding	80262	C16orf70	C16orf6|LIN10|lin-10	chromosome 16 open reading frame 70	ortholog_one2one
613483	C18H16orf74	-	chromosome 18 open reading frame, human C16orf74	protein-coding	404550	C16orf74	-	chromosome 16 open reading frame 74	ortholog_one2one
614339	C18H16orf87	-	chromosome 18 open reading frame, human C16orf87	protein-coding	388272	C16orf87	-	chromosome 16 open reading frame 87	ortholog_one2one
533209	C18H19orf12	C19orf12	chromosome 18 open reading frame, human C19orf12	protein-coding	83636	C19orf12	MPAN|NBIA3|NBIA4|SPG43	chromosome 19 open reading frame 12	ortholog_one2many
787634	C18H19orf33	-	chromosome 18 open reading frame, human C19orf33	protein-coding	64073	C19orf33	H2RSP|IMUP|IMUP-1|IMUP-2	chromosome 19 open reading frame 33	ortholog_one2one
531855	C18H19orf47	-	chromosome 18 open reading frame, human C19orf47	protein-coding	126526	C19orf47	-	chromosome 19 open reading frame 47	ortholog_one2one
516719	C18H19orf48	-	chromosome 18 open reading frame, human C19orf48	protein-coding	84798	C19orf48	-	chromosome 19 open reading frame 48	ortholog_one2one
509803	C18H19orf54	-	chromosome 18 open reading frame, human C19orf54	protein-coding	284325	C19orf54	-	chromosome 19 open reading frame 54	ortholog_one2one
617489	C18H19orf68	-	chromosome 18 open reading frame, human C19orf68	protein-coding	374920	C19orf68	-	chromosome 19 open reading frame 68	ortholog_one2one
512885	C19H17orf49	BAP18|C17orf49	chromosome 19 open reading frame, human C17orf49	protein-coding	124944	C17orf49	BAP18|HEPIS	chromosome 17 open reading frame 49	ortholog_one2many
100301295	C19H17orf58	-	chromosome 19 open reading frame, human C17orf58	protein-coding	284018	C17orf58	-	chromosome 17 open reading frame 58	ortholog_one2one
618343	C19H17orf62	C17orf62	chromosome 19 open reading frame, human C17orf62	protein-coding	79415	C17orf62	-	chromosome 17 open reading frame 62	ortholog_one2one
506032	C19H17orf75	-	chromosome 19 open reading frame, human C17orf75	protein-coding	64149	C17orf75	NJMU-R1|SRI2	chromosome 17 open reading frame 75	ortholog_one2one
790064	C19H17orf80	-	chromosome 19 open reading frame, human C17orf80	protein-coding	55028	C17orf80	HLC-8|MIG3|SPEP1	chromosome 17 open reading frame 80	ortholog_one2one
101905253	C19H17orf97	-	chromosome 19 open reading frame, human C17orf97	protein-coding	400566	C17orf97	CK20|LIAT1	chromosome 17 open reading frame 97	ortholog_one2one
506667	C1D	-	C1D nuclear receptor corepressor	protein-coding	10438	C1D	LRP1|Rrp47|SUN-CoR|SUNCOR|hC1D	C1D nuclear receptor corepressor	Gene symbol match
539417	C1GALT1	-	core 1 synthase, glycoprotein-N-acetylgalactosamine 3-beta-galactosyltransferase 1	protein-coding	56913	C1GALT1	C1GALT|T-synthase	core 1 synthase, glycoprotein-N-acetylgalactosamine 3-beta-galactosyltransferase 1	Gene symbol match
531644	C1GALT1C1	-	C1GALT1 specific chaperone 1	protein-coding	29071	C1GALT1C1	C1GALT2|C38H2-L1|COSMC|HSPC067|MST143|TNPS	C1GALT1 specific chaperone 1	Gene symbol match
518967	C1H21orf2	-	chromosome 1 C21orf2 homolog	protein-coding	755	C21orf2	LRRC76|YF5/A2	chromosome 21 open reading frame 2	ortholog_one2one
514335	C1H21orf33	ES1	chromosome 1 open reading frame, human C21orf33	protein-coding	8209	C21orf33	ES1|GT335|HES1|KNPH|KNPI	chromosome 21 open reading frame 33	ortholog_one2many
101904609	C1H21orf58	-	chromosome 1 open reading frame, human C21orf58	protein-coding	54058	C21orf58	-	chromosome 21 open reading frame 58	ortholog_one2one
535482	C1H21orf59	-	chromosome 1 open reading frame, human C21orf59	protein-coding	56683	C21orf59	C21orf48|CILD26|FBB18|Kur	chromosome 21 open reading frame 59	ortholog_one2one
540784	C1H21orf91	-	chromosome 1 open reading frame, human C21orf91	protein-coding	54149	C21orf91	C21orf14|C21orf38|CSSG1|EURL|YG81	chromosome 21 open reading frame 91	ortholog_one2one
507040	C1H3orf33	-	chromosome 1 open reading frame, human C3orf33	protein-coding	285315	C3orf33	AC3-33	chromosome 3 open reading frame 33	ortholog_one2one
511707	C1H3orf38	ZNF654	chromosome 1 open reading frame, human C3orf38	protein-coding	285237	C3orf38	-	chromosome 3 open reading frame 38	ortholog_one2one
613977	C1H3orf52	-	chromosome 1 open reading frame, human C3orf52	protein-coding	79669	C3orf52	TTMP	chromosome 3 open reading frame 52	ortholog_one2one
509304	C1H3orf58	-	chromosome 1 open reading frame, human C3orf58	protein-coding	205428	C3orf58	DIA1|GoPro49|HASF	chromosome 3 open reading frame 58	ortholog_one2one
534961	C1QA	-	complement C1q A chain	protein-coding	712	C1QA	-	complement C1q A chain	Gene symbol match
617435	C1QB	-	complement C1q B chain	protein-coding	713	C1QB	-	complement C1q B chain	Gene symbol match
518321	C1QBP	-	complement C1q binding protein	protein-coding	708	C1QBP	GC1QBP|HABP1|SF2p32|gC1Q-R|gC1qR|p32	complement C1q binding protein	Gene symbol match
509968	C1QC	-	complement C1q C chain	protein-coding	714	C1QC	C1Q-C|C1QG	complement C1q C chain	Gene symbol match
511774	C1QTNF1	-	C1q and tumor necrosis factor related protein 1	protein-coding	114897	C1QTNF1	CTRP1|GIP|ZSIG37	C1q and TNF related 1	Gene symbol match
614671	C1QTNF5	-	C1q and tumor necrosis factor related protein 5	protein-coding	114902	C1QTNF5	CTRP5	C1q and TNF related 5	Gene symbol match
511581	C1R	-	complement C1r	protein-coding	715	C1R	EDSPD1	complement C1r	Gene symbol match
767827	C1S	-	complement C1s	protein-coding	716	C1S	EDSPD2	complement C1s	Gene symbol match
515440	C2	-	complement C2	protein-coding	717	C2	ARMD14|CO2	complement C2	Gene symbol match
529881	C20H5orf22	-	chromosome 20 open reading frame, human C5orf22	protein-coding	55322	C5orf22	-	chromosome 5 open reading frame 22	ortholog_one2one
514072	C20H5orf34	C5orf34	chromosome 20 open reading frame, human C5orf34	protein-coding	375444	C5orf34	-	chromosome 5 open reading frame 34	ortholog_one2one
533903	C20H5orf42	-	chromosome 20 open reading frame, human C5orf42	protein-coding	65250	C5orf42	Hug|JBTS17|OFD6	chromosome 5 open reading frame 42	ortholog_one2one
100140616	C20H5orf49	-	chromosome 20 open reading frame, human C5orf49	protein-coding	134121	C5orf49	-	chromosome 5 open reading frame 49	ortholog_one2one
617871	C21H14orf132	C14orf132	chromosome 21 open reading frame, human C14orf132	protein-coding	56967	C14orf132	C14orf88	chromosome 14 open reading frame 132	ortholog_one2one
767909	C21H14orf2	MLQ|MP68	chromosome 21 open reading frame, human C14orf2	protein-coding	9556	C14orf2	MP68|PLPM	chromosome 14 open reading frame 2	ortholog_one2one
538768	C21H14orf28	C14orf28	chromosome 21 open reading frame, human C14orf28	protein-coding	122525	C14orf28	DRIP-1|DRIP1|c14_5270	chromosome 14 open reading frame 28	ortholog_one2one
512628	C21H14orf79	C14orf79	chromosome 21 open reading frame, human C14orf79	protein-coding	122616	C14orf79	-	chromosome 14 open reading frame 79	ortholog_one2one
784903	C21H15orf39	-	chromosome 21 open reading frame, human C15orf39	protein-coding	56905	C15orf39	-	chromosome 15 open reading frame 39	ortholog_one2one
509050	C21H15orf40	C15orf40	chromosome 21 open reading frame, human C15orf40	protein-coding	123207	C15orf40	-	chromosome 15 open reading frame 40	ortholog_one2one
613635	C22H3orf14	C3orf14	chromosome 22 open reading frame, human C3orf14	protein-coding	57415	C3orf14	HT021	chromosome 3 open reading frame 14	ortholog_one2one
508041	C22H3orf62	-	chromosome 22 open reading frame, human C3orf62	protein-coding	375341	C3orf62	-	chromosome 3 open reading frame 62	ortholog_one2one
534800	C22H3orf67	-	chromosome 22 open reading frame, human C3orf67	protein-coding	200844	C3orf67	-	chromosome 3 open reading frame 67	ortholog_one2one
617655	C23H6orf106	C6orf106	chromosome 23 open reading frame, human C6orf106	protein-coding	64771	C6orf106	FP852|dJ391O22.4	chromosome 6 open reading frame 106	ortholog_one2one
100295626	C23H6orf132	-	chromosome 23 open reading frame, human C6orf132	protein-coding	647024	C6orf132	bA7K24.2	chromosome 6 open reading frame 132	ortholog_one2one
538804	C23H6orf136	C6orf136	chromosome 23 open reading frame, human C6orf136	protein-coding	221545	C6orf136	-	chromosome 6 open reading frame 136	ortholog_one2one
100271839	C23H6orf141	-	chromosome 23 open reading frame, human C6orf141	protein-coding	135398	C6orf141	-	chromosome 6 open reading frame 141	ortholog_one2one
100140540	C23H6orf226	-	chromosome 23 open reading frame, human C6orf226	protein-coding	441150	C6orf226	-	chromosome 6 open reading frame 226	ortholog_one2one
617546	C23H6orf47	-	chromosome 23 open reading frame, human C6orf47	protein-coding	57827	C6orf47	D6S53E|G4|NG34	chromosome 6 open reading frame 47	ortholog_one2one
618944	C23H6orf52	-	chromosome 23 open reading frame, human C6orf52	ncRNA	347744	C6orf52	-	chromosome 6 open reading frame 52	ortholog_one2one
534366	C23H6orf62	-	chromosome 23 open reading frame, human C6orf62	protein-coding	81688	C6orf62	Nbla00237|XTP12|dJ30M3.2	chromosome 6 open reading frame 62	ortholog_one2one
618886	C23H6orf89	-	chromosome 23 open reading frame, human C6orf89	protein-coding	221477	C6orf89	BRAP	chromosome 6 open reading frame 89	ortholog_one2one
512779	C24H18orf21	C18orf21	chromosome 24 open reading frame, human C18orf21	protein-coding	83608	C18orf21	HsT3108|PNAS-124|PNAS-131|XTP13	chromosome 18 open reading frame 21	ortholog_one2one
615069	C24H18orf25	-	chromosome 24 open reading frame, human C18orf25	protein-coding	147339	C18orf25	ARKL1|RNF111L1	chromosome 18 open reading frame 25	ortholog_one2one
767921	C24H18orf32	-	chromosome 24 open reading frame, human C18orf32	protein-coding	497661	C18orf32	-	chromosome 18 open reading frame 32	ortholog_one2one
614159	C24H18orf54	-	chromosome 24 open reading frame, human C18orf54	protein-coding	162681	C18orf54	LAS2	chromosome 18 open reading frame 54	ortholog_one2one
100140797	C24H18orf8	-	chromosome 24 open reading frame, human C18orf8	protein-coding	29919	C18orf8	HsT2591|MIC1|Mic-1	chromosome 18 open reading frame 8	ortholog_one2one
100335574	C25H16orf52	-	chromosome 25 open reading frame, human C16orf52	protein-coding	730094	C16orf52	-	chromosome 16 open reading frame 52	ortholog_one2one
100125414	C25H16orf54	-	chromosome 25 open reading frame, human C16orf54	protein-coding	283897	C16orf54	-	chromosome 16 open reading frame 54	ortholog_one2one
767862	C25H16orf58	-	chromosome 25 open reading frame, human C16orf58	protein-coding	64755	C16orf58	RUS	chromosome 16 open reading frame 58	ortholog_one2one
616898	C25H16orf59	-	chromosome 25 open reading frame, human C16orf59	protein-coding	80178	C16orf59	-	chromosome 16 open reading frame 59	ortholog_one2one
534058	C25H16orf62	C16orf62	chromosome 25 open reading frame, human C16orf62	protein-coding	57020	C16orf62	-	chromosome 16 open reading frame 62	ortholog_one2one
618674	C25H16orf71	C16orf71	chromosome 25 open reading frame, human C16orf71	protein-coding	146562	C16orf71	-	chromosome 16 open reading frame 71	ortholog_one2one
538487	C25H16orf72	-	chromosome 25 open reading frame, human C16orf72	protein-coding	29035	C16orf72	PRO0149	chromosome 16 open reading frame 72	ortholog_one2one
618703	C25H16orf89	-	chromosome 25 open reading frame, human C16orf89	protein-coding	146556	C16orf89	-	chromosome 16 open reading frame 89	ortholog_one2one
618598	C25H16orf91	C16orf91|CCSMST1	chromosome 25 open reading frame, human C16orf91	protein-coding	283951	C16orf91	CCSMST1|URLC5|gs103	chromosome 16 open reading frame 91	ortholog_one2one
517505	C25H7orf26	-	chromosome 25 open reading frame, human C7orf26	protein-coding	79034	C7orf26	-	chromosome 7 open reading frame 26	ortholog_one2one
511902	C25H7orf43	-	chromosome 25 open reading frame, human C7orf43	protein-coding	55262	C7orf43	-	chromosome 7 open reading frame 43	ortholog_one2one
522840	C25H7orf50	-	chromosome 25 open reading frame, human C7orf50	protein-coding	84310	C7orf50	YCR016W	chromosome 7 open reading frame 50	ortholog_one2one
617958	C25H7orf61	-	chromosome 25 open reading frame, human C7orf61	protein-coding	402573	C7orf61	-	chromosome 7 open reading frame 61	ortholog_one2one
100336729	C26H10orf76	-	chromosome 26 C10orf76 homolog	protein-coding	79591	C10orf76	-	chromosome 10 open reading frame 76	ortholog_one2one
617631	C26H10orf88	-	chromosome 26 open reading frame, human C10orf88	protein-coding	80007	C10orf88	-	chromosome 10 open reading frame 88	ortholog_one2many
100140951	C26H10orf95	-	chromosome 26 open reading frame, human C10orf95	ncRNA	1982	EIF4G2	AAG1|DAP5|NAT1|P97	eukaryotic translation initiation factor 4 gamma 2	ortholog_one2many
523361	C27H4orf47	-	chromosome 27 open reading frame, human C4orf47	protein-coding	441054	C4orf47	-	chromosome 4 open reading frame 47	ortholog_one2one
617047	C27H8orf4	C8ORF4	chromosome 27 open reading frame, human C8orf4	protein-coding	56892	C8orf4	TC-1|TC1	chromosome 8 open reading frame 4	ortholog_one2one
100271834	C27H8orf48	-	chromosome 27 open reading frame, human C8orf48	protein-coding	157773	C8orf48	-	chromosome 8 open reading frame 48	ortholog_one2one
613715	C28H10orf10	-	chromosome 28 open reading frame, human C10orf10	protein-coding	11067	C10orf10	DEPP|FIG|Fseg	chromosome 10 open reading frame 10	ortholog_one2one
510670	C28H10orf107	C10orf107	chromosome 28 open reading frame, human C10orf107	protein-coding	219621	C10orf107	bA63A2.1	chromosome 10 open reading frame 107	ortholog_one2one
510161	C28H10orf35	-	chromosome 28 open reading frame, human C10orf35	protein-coding	219738	C10orf35	-	chromosome 10 open reading frame 35	ortholog_one2one
514234	C28H1orf131	-	chromosome 28 open reading frame, human C1orf131	protein-coding	128061	C1orf131	-	chromosome 1 open reading frame 131	ortholog_one2one
616380	C28H1orf198	C1orf198	chromosome 28 open reading frame, human C1orf198	protein-coding	84886	C1orf198	-	chromosome 1 open reading frame 198	ortholog_one2one
509055	C29H11orf24	-	chromosome 29 open reading frame, human C11orf24	protein-coding	53838	C11orf24	DM4E3	chromosome 11 open reading frame 24	ortholog_one2one
530784	C29H11orf54	C11orf54	chromosome 29 open reading frame, human C11orf54	protein-coding	28970	C11orf54	PTD012|PTOD012	chromosome 11 open reading frame 54	ortholog_one2one
100125880	C29H11orf68	BLES03|C11orf68	chromosome 29 open reading frame, human C11orf68	protein-coding	83638	C11orf68	BLES03|P5326	chromosome 11 open reading frame 68	ortholog_one2one
513662	C29H11orf84	-	chromosome 29 open reading frame, human C11orf84	protein-coding	144097	C11orf84	-	chromosome 11 open reading frame 84	ortholog_one2one
529537	C2CD2	-	C2 calcium dependent domain containing 2	protein-coding	25966	C2CD2	C21orf25|C21orf258|TMEM24L	C2 calcium dependent domain containing 2	Gene symbol match
511966	C2CD2L	TMEM24	C2CD2 like	protein-coding	9854	C2CD2L	DLNB23|TMEM24	C2CD2 like	Gene symbol match
104968809	C2CD3	-	C2 calcium dependent domain containing 3	protein-coding	26005	C2CD3	OFD14	C2 calcium dependent domain containing 3	Gene symbol match
529849	C2CD4B	C2CD4A|FAM148A|NLF1	C2 calcium dependent domain containing 4B	protein-coding	388125	C2CD4B	FAM148B|NLF2	C2 calcium dependent domain containing 4B	Gene symbol match
520387	C2CD5	-	C2 calcium dependent domain containing 5	protein-coding	9847	C2CD5	CDP138|KIAA0528	C2 calcium dependent domain containing 5	Gene symbol match
104971365	C2H1orf234	-	chromosome 2 C1orf234 homolog	protein-coding	729059	C1orf234	-	chromosome 1 open reading frame 234	ortholog_one2one
100296544	C2H2orf66	-	chromosome 2 open reading frame, human C2orf66	protein-coding	401027	C2orf66	IIDS6411|UNQ6411	chromosome 2 open reading frame 66	ortholog_one2many
535735	C2H2orf69	-	chromosome 2 open reading frame, human C2orf69	protein-coding	205327	C2orf69	-	chromosome 2 open reading frame 69	ortholog_one2one
787439	C2H2orf72	C2orf72	chromosome 2 open reading frame, human C2orf72	protein-coding	257407	C2orf72	-	chromosome 2 open reading frame 72	ortholog_one2one
613457	C2H2orf76	-	chromosome 2 open reading frame, human C2orf76	protein-coding	130355	C2orf76	AIM29	chromosome 2 open reading frame 76	ortholog_one2one
280677	C3	-	complement C3	protein-coding	718	C3	AHUS5|ARMD9|ASP|C3a|C3b|CPAMD1|HEL-S-62p	complement C3	Gene symbol match
540702	C3AR1	-	complement C3a receptor 1	protein-coding	719	C3AR1	AZ3B|C3AR|HNFAG09	complement C3a receptor 1	Gene symbol match
508021	C3H1orf109	-	chromosome 3 open reading frame, human C1orf109	protein-coding	54955	C1orf109	-	chromosome 1 open reading frame 109	ortholog_one2one
783259	C3H1orf122	-	chromosome 3 open reading frame, human C1orf122	protein-coding	127687	C1orf122	ALAESM	chromosome 1 open reading frame 122	ortholog_one2one
517857	C3H1orf123	C1orf123	chromosome 3 open reading frame, human C1orf123	protein-coding	54987	C1orf123	-	chromosome 1 open reading frame 123	ortholog_one2one
768032	C3H1orf141	C1orf141	chromosome 3 open reading frame, human C1orf141	protein-coding	400757	C1orf141	-	chromosome 1 open reading frame 141	ortholog_one2one
615569	C3H1orf168	-	chromosome 3 open reading frame, human C1orf168	protein-coding	199920	C1orf168	ARAP	chromosome 1 open reading frame 168	ortholog_one2one
504348	C3H1orf189	C1orf189	chromosome 3 open reading frame, human C1orf189	protein-coding	388701	C1orf189	-	chromosome 1 open reading frame 189	ortholog_one2one
613530	C3H1orf194	-	chromosome 3 open reading frame, human C1orf194	protein-coding	127003	C1orf194	-	chromosome 1 open reading frame 194	ortholog_one2one
509100	C3H1orf210	-	chromosome 3 open reading frame, human C1orf210	protein-coding	149466	C1orf210	TEMP	chromosome 1 open reading frame 210	ortholog_one2one
618155	C3H1orf216	-	chromosome 3 open reading frame, human C1orf216	protein-coding	127703	C1orf216	-	chromosome 1 open reading frame 216	ortholog_one2one
783439	C3H1orf226	-	chromosome 3 open reading frame, human C1orf226	protein-coding	400793	C1orf226	-	chromosome 1 open reading frame 226	ortholog_one2one
614845	C3H1orf228	-	chromosome 3 open reading frame, human C1orf228	protein-coding	339541	C1orf228	NCRNA00082|p40	chromosome 1 open reading frame 228	ortholog_one2one
538459	C3H1orf43	C1orf43	chromosome 3 open reading frame, human C1orf43	protein-coding	25912	C1orf43	HSPC012|NICE-3|NS5ATP4|S863-3	chromosome 1 open reading frame 43	ortholog_one2many
507125	C3H1orf50	-	chromosome 3 open reading frame, human C1orf50	protein-coding	79078	C1orf50	-	chromosome 1 open reading frame 50	ortholog_one2one
509947	C3H1orf52	C1orf52	chromosome 3 open reading frame, human C1orf52	protein-coding	148423	C1orf52	gm117	chromosome 1 open reading frame 52	ortholog_one2one
504762	C3H1orf87	-	chromosome 3 open reading frame, human C1orf87	protein-coding	127795	C1orf87	CREF	chromosome 1 open reading frame 87	ortholog_one2one
789553	C3H2orf54	-	chromosome 3 open reading frame, human C2orf54	protein-coding	79919	C2orf54	-	chromosome 2 open reading frame 54	ortholog_one2one
281651	C4BPA	-	complement component 4 binding protein alpha	protein-coding	722	C4BPA	C4BP|PRP	complement component 4 binding protein alpha	Gene symbol match
538970	C4H7orf25	C7orf25	chromosome 4 open reading frame, human C7orf25	protein-coding	79020	C7orf25	-	chromosome 7 open reading frame 25	ortholog_one2one
616626	C4H7orf49	-	chromosome 4 open reading frame, human C7orf49	protein-coding	78996	C7orf49	MRI|MRI-2	chromosome 7 open reading frame 49	ortholog_one2one
614195	C4H7orf57	C7orf57	chromosome 4 open reading frame, human C7orf57	protein-coding	136288	C7orf57	-	chromosome 7 open reading frame 57	ortholog_one2one
784845	C4H7orf73	PL-5283	chromosome 4 open reading frame, human C7orf73	protein-coding	647087	C7orf73	PL-5283	chromosome 7 open reading frame 73	ortholog_one2one
493645	C5AR1	C5R1	complement C5a receptor 1	protein-coding	728	C5AR1	C5A|C5AR|C5R1|CD88	complement C5a receptor 1	Gene symbol match
522144	C5AR2	C5L2|GPR77	complement component 5a receptor 2	protein-coding	27202	C5AR2	C5L2|GPF77|GPR77	complement component 5a receptor 2	Gene symbol match
506560	C5H12orf10	C12orf10	chromosome 5 open reading frame, human C12orf10	protein-coding	60314	C12orf10	Gamm1|MST024|MSTP024|MYG|MYG1	chromosome 12 open reading frame 10	ortholog_one2one
767986	C5H12orf29	C12orf29	chromosome 5 open reading frame, human C12orf29	protein-coding	91298	C12orf29	-	chromosome 12 open reading frame 29	ortholog_one2one
515243	C5H12orf4	-	chromosome 5 open reading frame, human C12orf4	protein-coding	57102	C12orf4	-	chromosome 12 open reading frame 4	ortholog_one2many
616791	C5H12orf45	C12orf45	chromosome 5 open reading frame, human C12orf45	protein-coding	121053	C12orf45	-	chromosome 12 open reading frame 45	ortholog_one2one
511545	C5H12orf57	-	chromosome 5 open reading frame, human C12orf57	protein-coding	113246	C12orf57	C10|GRCC10	chromosome 12 open reading frame 57	ortholog_one2one
100190887	C5H12orf73	-	chromosome 5 open reading frame, human C12orf73	protein-coding	728568	C12orf73	-	chromosome 12 open reading frame 73	ortholog_one2one
100270756	C5H12orf75	OCC-1	chromosome 5 open reading frame, human C12orf75	protein-coding	387882	C12orf75	AGD3|OCC-1|OCC1	chromosome 12 open reading frame 75	ortholog_one2one
520712	C5H22orf23	-	chromosome 5 open reading frame, human C22orf23	protein-coding	84645	C22orf23	EVG1|dJ1039K5.6	chromosome 22 open reading frame 23	ortholog_one2one
511424	C6H4orf19	-	chromosome 6 open reading frame, human C4orf19	protein-coding	55286	C4orf19	-	chromosome 4 open reading frame 19	ortholog_one2one
615662	C6H4orf22	C4orf22	chromosome 6 open reading frame, human C4orf22	protein-coding	255119	C4orf22	-	chromosome 4 open reading frame 22	ortholog_one2one
615008	C6H4orf3	-	chromosome 6 open reading frame, human C4orf3	protein-coding	401152	C4orf3	HCVFTP1	chromosome 4 open reading frame 3	ortholog_one2one
767842	C6H4orf32	C4orf32	chromosome 6 open reading frame, human C4orf32	protein-coding	132720	C4orf32	-	chromosome 4 open reading frame 32	ortholog_one2one
615222	C6H4orf48	-	chromosome 6 C4orf48 homolog	protein-coding	401115	C4orf48	CHR4_55	chromosome 4 open reading frame 48	ortholog_one2one
616355	C7H19orf24	-	chromosome 7 C19orf24 homolog	protein-coding	55009	C19orf24	-	chromosome 19 open reading frame 24	ortholog_one2one
508965	C7H19orf25	C19orf25	chromosome 7 open reading frame, human C19orf25	protein-coding	148223	C19orf25	-	chromosome 19 open reading frame 25	ortholog_one2one
504587	C7H19orf43	-	chromosome 7 open reading frame, human C19orf43	protein-coding	79002	C19orf43	fSAP18	chromosome 19 open reading frame 43	ortholog_one2one
508648	C7H19orf44	-	chromosome 7 open reading frame, human C19orf44	protein-coding	84167	C19orf44	-	chromosome 19 open reading frame 44	ortholog_one2one
614800	C7H19orf53	C19orf53	chromosome 7 open reading frame, human C19orf53	protein-coding	28974	C19orf53	HSPC023|LYDG10	chromosome 19 open reading frame 53	ortholog_one2many
614692	C7H19orf57	-	chromosome 7 open reading frame, human C19orf57	protein-coding	79173	C19orf57	-	chromosome 19 open reading frame 57	ortholog_one2one
511085	C7H19orf60	C19orf60	chromosome 7 open reading frame, human C19orf60	protein-coding	55049	C19orf60	-	chromosome 19 open reading frame 60	ortholog_one2one
539087	C7H19orf66	RyDEN	repressor of yield of DENV protein homolog	protein-coding	55337	C19orf66	RyDEN	chromosome 19 open reading frame 66	ortholog_one2one
540962	C7H19orf70	-	chromosome 7 open reading frame, human C19orf70	protein-coding	125988	C19orf70	MIC13|P117|QIL1	chromosome 19 open reading frame 70	ortholog_one2one
768023	C7H19orf71	-	chromosome 7 open reading frame, human C19orf71	protein-coding	100128569	C19orf71	-	chromosome 19 open reading frame 71	ortholog_one2one
506656	C7H1orf35	C1orf35|MMTAG2	chromosome 7 open reading frame, human C1orf35	protein-coding	79169	C1orf35	MMTAG2	chromosome 1 open reading frame 35	ortholog_one2one
514781	C7H5orf15	-	chromosome 7 open reading frame, human C5orf15	protein-coding	56951	C5orf15	HTGN29|KCT2	chromosome 5 open reading frame 15	ortholog_one2one
538535	C7H5orf24	C5orf24	chromosome 7 open reading frame, human C5orf24	protein-coding	134553	C5orf24	-	chromosome 5 open reading frame 24	ortholog_one2one
538782	C7H5orf30	-	chromosome 7 open reading frame, human C5orf30	protein-coding	90355	C5orf30	-	chromosome 5 open reading frame 30	ortholog_one2one
100335582	C7H5orf63	-	chromosome 7 open reading frame, human C5orf63	protein-coding	401207	C5orf63	YDR286C	chromosome 5 open reading frame 63	ortholog_one2one
517356	C8G	-	complement C8 gamma chain	protein-coding	733	C8G	C8C	complement C8 gamma chain	Gene symbol match
616736	C8H9orf135	C9orf135	chromosome 8 open reading frame, human C9orf135	protein-coding	138255	C9orf135	-	chromosome 9 open reading frame 135	ortholog_one2one
614478	C8H9orf152	-	chromosome 8 open reading frame, human C9orf152	protein-coding	401546	C9orf152	bA470J20.2	chromosome 9 open reading frame 152	ortholog_one2one
540767	C8H9orf24	SMRP1	chromosome 8 open reading frame, human C9orf24	protein-coding	84688	C9orf24	CBE1|NYD-SP22|SMRP1|bA573M23.4	chromosome 9 open reading frame 24	ortholog_one2one
531757	C8H9orf3	-	chromosome 8 open reading frame, human C9orf3	protein-coding	84909	C9orf3	AOPEP|AP-O|APO|C90RF3|ONPEP	chromosome 9 open reading frame 3	ortholog_one2many
533577	C8H9orf40	-	chromosome 8 open reading frame, human C9orf40	protein-coding	55071	C9orf40	-	chromosome 9 open reading frame 40	ortholog_one2one
614006	C8H9orf43	-	chromosome 8 open reading frame, human C9orf43	protein-coding	257169	C9orf43	-	chromosome 9 open reading frame 43	ortholog_one2one
767897	C8H9orf64	C9orf64	chromosome 8 open reading frame, human C9orf64	protein-coding	84267	C9orf64	-	chromosome 9 open reading frame 64	ortholog_one2one
506309	C8H9orf72	-	chromosome 8 open reading frame, human C9orf72	protein-coding	203228	C9orf72	ALSFTD|DENNL72|FTDALS|FTDALS1	chromosome 9 open reading frame 72	ortholog_one2one
614778	C8H9orf85	-	chromosome 8 open reading frame, human C9orf85	protein-coding	138241	C9orf85	-	chromosome 9 open reading frame 85	ortholog_one2many
515846	C9H6orf118	-	chromosome 9 open reading frame, human C6orf118	protein-coding	168090	C6orf118	bA85G2.1|dJ416F21.2	chromosome 6 open reading frame 118	ortholog_one2one
100125289	C9H6orf120	C6orf120	chromosome 9 open reading frame, human C6orf120	protein-coding	387263	C6orf120	-	chromosome 6 open reading frame 120	ortholog_one2one
513016	C9H6orf163	C6orf163	chromosome 9 open reading frame, human C6orf163	protein-coding	206412	C6orf163	-	chromosome 6 open reading frame 163	ortholog_one2one
613695	C9H6orf203	-	chromosome 9 open reading frame, human C6orf203	protein-coding	51250	C6orf203	HSPC230|PRED31	chromosome 6 open reading frame 203	ortholog_one2one
326334	CA11	CAR-XI|CAR11	carbonic anhydrase 11	protein-coding	770	CA11	CARPX1	carbonic anhydrase 11	Gene symbol match
513850	CA13	-	carbonic anhydrase 13	protein-coding	377677	CA13	CAXIII	carbonic anhydrase 13	Gene symbol match
280740	CA2	-	carbonic anhydrase II	protein-coding	760	CA2	CA-II|CAC|CAII|Car2|HEL-76|HEL-S-282	carbonic anhydrase 2	Gene symbol match
514494	CA5B	-	carbonic anhydrase 5B	protein-coding	11238	CA5B	CA-VB	carbonic anhydrase 5B	Gene symbol match
515918	CA8	-	carbonic anhydrase 8	protein-coding	767	CA8	CA-RP|CA-VIII|CALS|CAMRQ3|CARP	carbonic anhydrase 8	Gene symbol match
511923	CA9	-	carbonic anhydrase 9	protein-coding	768	CA9	CAIX|MN	carbonic anhydrase 9	Gene symbol match
515858	CAAP1	C8H9orf82|C9orf82|CAAP	caspase activity and apoptosis inhibitor 1	protein-coding	79886	CAAP1	C9orf82|CAAP	caspase activity and apoptosis inhibitor 1	Gene symbol match
511451	CAB39	-	calcium binding protein 39	protein-coding	51719	CAB39	CGI-66|MO25	calcium binding protein 39	Gene symbol match
519724	CAB39L	-	calcium binding protein 39 like	protein-coding	81617	CAB39L	MO25-BETA|MO2L|bA103J18.3	calcium binding protein 39 like	Gene symbol match
530023	CABIN1	-	calcineurin binding protein 1	protein-coding	23523	CABIN1	CAIN|KB-318B8.7|PPP3IN	calcineurin binding protein 1	Gene symbol match
100138286	CABLES1	-	Cdk5 and Abl enzyme substrate 1	protein-coding	91768	CABLES1	CABL1|CABLES|HsT2563|IK3-1	Cdk5 and Abl enzyme substrate 1	Gene symbol match
529805	CABLES2	-	Cdk5 and Abl enzyme substrate 2	protein-coding	81928	CABLES2	C20orf150|dJ908M14.2|ik3-2	Cdk5 and Abl enzyme substrate 2	Gene symbol match
512024	CACFD1	C11H9orf7	calcium channel flower domain containing 1	protein-coding	11094	CACFD1	C9orf7|D9S2135|FLOWER	calcium channel flower domain containing 1	Gene symbol match
536020	CACHD1	-	cache domain containing 1	protein-coding	57685	CACHD1	-	cache domain containing 1	Gene symbol match
408013	CACNA1D	-	calcium voltage-gated channel subunit alpha1 D	protein-coding	776	CACNA1D	CACH3|CACN4|CACNL1A2|CCHL1A2|Cav1.3|PASNA|SANDD	calcium voltage-gated channel subunit alpha1 D	Gene symbol match
282412	CACNA1H	-	calcium voltage-gated channel subunit alpha1 H	protein-coding	8912	CACNA1H	CACNA1HB|Cav3.2|ECA6|EIG6|HALD4	calcium voltage-gated channel subunit alpha1 H	Gene symbol match
100337204	CACNA1S	caV1.1	calcium voltage-gated channel subunit alpha1 S	protein-coding	779	CACNA1S	CACNL1A3|CCHL1A3|Cav1.1|HOKPP|HOKPP1|MHS5|TTPP1|hypoPP	calcium voltage-gated channel subunit alpha1 S	Gene symbol match
785909	CACNA2D2	-	calcium voltage-gated channel auxiliary subunit alpha2delta 2	protein-coding	9254	CACNA2D2	CACNA2D	calcium voltage-gated channel auxiliary subunit alpha2delta 2	Gene symbol match
519644	CACNA2D3	-	calcium voltage-gated channel auxiliary subunit alpha2delta 3	protein-coding	55799	CACNA2D3	HSA272268	calcium voltage-gated channel auxiliary subunit alpha2delta 3	Gene symbol match
327703	CACNB1	-	calcium voltage-gated channel auxiliary subunit beta 1	protein-coding	782	CACNB1	CAB1|CACNLB1|CCHLB1	calcium voltage-gated channel auxiliary subunit beta 1	Gene symbol match
327667	CACNB2	-	calcium voltage-gated channel auxiliary subunit beta 2	protein-coding	783	CACNB2	CACNLB2|CAVB2|MYSB	calcium voltage-gated channel auxiliary subunit beta 2	Gene symbol match
282160	CACNB3	-	calcium voltage-gated channel auxiliary subunit beta 3	protein-coding	784	CACNB3	CAB3|CACNLB3	calcium voltage-gated channel auxiliary subunit beta 3	Gene symbol match
519331	CACNG4	-	calcium voltage-gated channel auxiliary subunit gamma 4	protein-coding	27092	CACNG4	-	calcium voltage-gated channel auxiliary subunit gamma 4	Gene symbol match
100337346	CACUL1	C26H10orf46	CDK2 associated cullin domain 1	protein-coding	143384	CACUL1	C10orf46|CAC1	CDK2 associated cullin domain 1	Gene symbol match
618428	CACYBP	-	calcyclin binding protein	protein-coding	27101	CACYBP	GIG5|PNAS-107|S100A6BP|SIP	calcyclin binding protein	Gene symbol match
504261	CAD	-	carbamoyl-phosphate synthetase 2, aspartate transcarbamylase, and dihydroorotase	protein-coding	790	CAD	CDG1Z|EIEE50|GATD4	carbamoyl-phosphate synthetase 2, aspartate transcarbamylase, and dihydroorotase	Gene symbol match
529873	CADM1	IGSF4	cell adhesion molecule 1	protein-coding	23705	CADM1	BL2|IGSF4|IGSF4A|NECL2|Necl-2|RA175|ST17|SYNCAM|TSLC1|sTSLC-1|sgIGSF|synCAM1	cell adhesion molecule 1	Gene symbol match
531178	CADM3	-	cell adhesion molecule 3	protein-coding	57863	CADM3	BIgR|IGSF4B|NECL1|Necl-1|TSLL1|synCAM3	cell adhesion molecule 3	Gene symbol match
523277	CADM4	-	cell adhesion molecule 4	protein-coding	199731	CADM4	IGSF4C|NECL4|Necl-4|TSLL2|synCAM4	cell adhesion molecule 4	Gene symbol match
534328	CADPS	-	calcium dependent secretion activator	protein-coding	8618	CADPS	CADPS1|CAPS|CAPS1|UNC-31	calcium dependent secretion activator	Gene symbol match
519444	CADPS2	-	calcium dependent secretion activator 2	protein-coding	93664	CADPS2	CAPS2	calcium dependent secretion activator 2	Gene symbol match
527833	CAGE1	-	cancer antigen 1	protein-coding	285782	CAGE1	CT3|CT95|CTAG3|bA69L16.7	cancer antigen 1	Gene symbol match
538675	CALCOCO1	-	calcium binding and coiled-coil domain 1	protein-coding	57658	CALCOCO1	Cocoa|PP13275|calphoglin	calcium binding and coiled-coil domain 1	Gene symbol match
281942	CALCOCO2	NDP52	calcium binding and coiled-coil domain 2	protein-coding	10241	CALCOCO2	NDP52	calcium binding and coiled-coil domain 2	Gene symbol match
281660	CALD1	-	caldesmon 1	protein-coding	800	CALD1	CDM|H-CAD|HCAD|L-CAD|LCAD|NAG22	caldesmon 1	Gene symbol match
537067	CALHM2	-	calcium homeostasis modulator 2	protein-coding	51063	CALHM2	FAM26B	calcium homeostasis modulator 2	Gene symbol match
326597	CALM	CALM2	calmodulin-like	protein-coding	805	CALM2	CAMII|LQT15|PHKD|PHKD2|caM	calmodulin 2	ortholog_one2many
617095	CALM1	-	calmodulin 1	protein-coding	801	CALM1	CALML2|CAMI|CPVT4|DD132|LQT14|PHKD|caM	calmodulin 1	Gene symbol match
100297344	CALM2	-	calmodulin 2	protein-coding	805	CALM2	CAMII|LQT15|PHKD|PHKD2|caM	calmodulin 2	Gene symbol match
520277	CALM3	-	calmodulin 3	protein-coding	808	CALM3	CaM|CaMIII|HEL-S-72|PHKD|PHKD3	calmodulin 3	Gene symbol match
539277	CALML4	-	calmodulin like 4	protein-coding	91860	CALML4	NY-BR-20	calmodulin like 4	Gene symbol match
281036	CALR	-	calreticulin	protein-coding	811	CALR	CRT|HEL-S-99n|RO|SSA|cC1qR	calreticulin	Gene symbol match
508555	CALR3	-	calreticulin 3	protein-coding	125972	CALR3	CMH19|CRT2|CT93	calreticulin 3	Gene symbol match
539218	CALU	-	calumenin	protein-coding	813	CALU	-	calumenin	Gene symbol match
520498	CAMK1	-	calcium/calmodulin dependent protein kinase I	protein-coding	8536	CAMK1	CAMKI	calcium/calmodulin dependent protein kinase I	Gene symbol match
526873	CAMK1D	-	calcium/calmodulin dependent protein kinase ID	protein-coding	57118	CAMK1D	CKLiK|CaM-K1|CaMKID	calcium/calmodulin dependent protein kinase ID	Gene symbol match
525416	CAMK2B	-	calcium/calmodulin dependent protein kinase II beta	protein-coding	816	CAMK2B	CAM2|CAMK2|CAMKB	calcium/calmodulin dependent protein kinase II beta	Gene symbol match
532713	CAMK2D	-	calcium/calmodulin dependent protein kinase II delta	protein-coding	817	CAMK2D	CAMKD	calcium/calmodulin dependent protein kinase II delta	Gene symbol match
282162	CAMK2G	-	calcium/calmodulin dependent protein kinase II gamma	protein-coding	818	CAMK2G	CAMK|CAMK-II|CAMKG	calcium/calmodulin dependent protein kinase II gamma	Gene symbol match
616227	CAMK2N1	-	calcium/calmodulin dependent protein kinase II inhibitor 1	protein-coding	55450	CAMK2N1	PRO1489	calcium/calmodulin dependent protein kinase II inhibitor 1	Gene symbol match
100337083	CAMK4	-	calcium/calmodulin dependent protein kinase IV	protein-coding	814	CAMK4	CaMK IV|CaMK-GR|caMK	calcium/calmodulin dependent protein kinase IV	Gene symbol match
510260	CAMKK1	-	calcium/calmodulin dependent protein kinase kinase 1	protein-coding	84254	CAMKK1	CAMKKA	calcium/calmodulin dependent protein kinase kinase 1	Gene symbol match
509084	CAMKK2	-	calcium/calmodulin dependent protein kinase kinase 2	protein-coding	10645	CAMKK2	CAMKK|CAMKKB	calcium/calmodulin dependent protein kinase kinase 2	Gene symbol match
786620	CAMKMT	C11H2orf34	calmodulin-lysine N-methyltransferase	protein-coding	79823	CAMKMT	C2orf34|CLNMT|CaM KMT|Cam|KMT	calmodulin-lysine N-methyltransferase	Gene symbol match
615658	CAMLG	-	calcium modulating ligand	protein-coding	819	CAMLG	CAML|GET2	calcium modulating ligand	Gene symbol match
506553	CAMSAP1	-	calmodulin regulated spectrin associated protein 1	protein-coding	157922	CAMSAP1	-	calmodulin regulated spectrin associated protein 1	Gene symbol match
520385	CAMSAP2	CAMSAP1L1	calmodulin regulated spectrin associated protein family member 2	protein-coding	23271	CAMSAP2	CAMSAP1L1	calmodulin regulated spectrin associated protein family member 2	Gene symbol match
616206	CAMSAP3	-	calmodulin regulated spectrin associated protein family member 3	protein-coding	57662	CAMSAP3	KIAA1543|NEZHA|PPP1R80	calmodulin regulated spectrin associated protein family member 3	Gene symbol match
504811	CAMTA1	-	calmodulin binding transcription activator 1	protein-coding	23261	CAMTA1	CANPMR	calmodulin binding transcription activator 1	Gene symbol match
100859923	CAMTA2	-	calmodulin binding transcription activator 2	protein-coding	23125	CAMTA2	-	calmodulin binding transcription activator 2	Gene symbol match
538086	CAND1	-	cullin associated and neddylation dissociated 1	protein-coding	55832	CAND1	TIP120|TIP120A	cullin associated and neddylation dissociated 1	Gene symbol match
533826	CAND2	-	cullin associated and neddylation dissociated 2 (putative)	protein-coding	23066	CAND2	TIP120B|Tp120b	cullin associated and neddylation dissociated 2 (putative)	Gene symbol match
518086	CANT1	-	calcium activated nucleotidase 1	protein-coding	124583	CANT1	DBQD|DBQD1|SCAN-1|SCAN1|SHAPY	calcium activated nucleotidase 1	Gene symbol match
407129	CANX	-	calnexin	protein-coding	821	CANX	CNX|IP90|P90	calnexin	Gene symbol match
504519	CAP1	-	adenylate cyclase associated protein 1	protein-coding	10487	CAP1	CAP|CAP1-PEN	cyclase associated actin cytoskeleton regulatory protein 1	Gene symbol match
515190	CAP2	-	CAP, adenylate cyclase-associated protein, 2 (yeast)	protein-coding	10486	CAP2	-	cyclase associated actin cytoskeleton regulatory protein 2	Gene symbol match
353121	CAPG	-	capping actin protein, gelsolin like	protein-coding	822	CAPG	AFCP|HEL-S-66|MCP	capping actin protein, gelsolin like	Gene symbol match
281661	CAPN1	CANP 1|CANP1	calpain 1	protein-coding	823	CAPN1	CANP|CANP1|CANPL1|SPG76|muCANP|muCL	calpain 1	Gene symbol match
789674	CAPN10	-	calpain 10	protein-coding	11132	CAPN10	CANP10|NIDDM1	calpain 10	Gene symbol match
515741	CAPN14	-	calpain 14	protein-coding	440854	CAPN14	-	calpain 14	Gene symbol match
522068	CAPN15	SOLH	calpain 15	protein-coding	6650	CAPN15	SOLH	calpain 15	Gene symbol match
281662	CAPN2	-	calpain 2, (m/II) large subunit	protein-coding	824	CAPN2	CANP2|CANPL2|CANPml|mCANP	calpain 2	Gene symbol match
536988	CAPN5	-	calpain 5	protein-coding	726	CAPN5	ADNIV|HTRA3|VRNI|nCL-3	calpain 5	Gene symbol match
539360	CAPN6	-	calpain 6	protein-coding	827	CAPN6	CANPX|CAPNX|CalpM|DJ914P14.1	calpain 6	Gene symbol match
618048	CAPN7	-	calpain 7	protein-coding	23473	CAPN7	CALPAIN7|PALBH	calpain 7	Gene symbol match
281664	CAPNS1	CAPN4	calpain small subunit 1	protein-coding	826	CAPNS1	CALPAIN4|CANP|CANPS|CAPN4|CDPS|CSS1	calpain small subunit 1	Gene symbol match
535571	CAPRIN1	-	cell cycle associated protein 1	protein-coding	4076	CAPRIN1	GPIAP1|GPIP137|GRIP137|M11S1|RNG105|p137GPI	cell cycle associated protein 1	Gene symbol match
536187	CAPRIN2	-	caprin family member 2	protein-coding	65981	CAPRIN2	C1QDC1|EEG-1|EEG1|RNG140	caprin family member 2	Gene symbol match
616482	CAPS	-	calcyphosine	protein-coding	828	CAPS	CAPS1	calcyphosine	Gene symbol match
524599	CAPS2	-	calcyphosine 2	protein-coding	84698	CAPS2	UG0636c06	calcyphosine 2	Gene symbol match
507306	CAPSL	-	calcyphosine like	protein-coding	133690	CAPSL	-	calcyphosine like	Gene symbol match
534656	CAPZA1	-	capping actin protein of muscle Z-line alpha subunit 1	protein-coding	829	CAPZA1	CAPPA1|CAPZ|CAZ1	capping actin protein of muscle Z-line alpha subunit 1	Gene symbol match
493728	CAPZA2	-	capping actin protein of muscle Z-line alpha subunit 2	protein-coding	830	CAPZA2	CAPPA2|CAPZ	capping actin protein of muscle Z-line alpha subunit 2	Gene symbol match
338052	CAPZB	-	capping actin protein of muscle Z-line beta subunit	protein-coding	832	CAPZB	CAPB|CAPPB|CAPZ	capping actin protein of muscle Z-line beta subunit	Gene symbol match
535188	CARD10	-	caspase recruitment domain family member 10	protein-coding	29775	CARD10	BIMP1|CARMA3	caspase recruitment domain family member 10	Gene symbol match
515377	CARD11	-	caspase recruitment domain family member 11	protein-coding	84433	CARD11	BENTA|BIMP3|CARMA1|IMD11|PPBL	caspase recruitment domain family member 11	Gene symbol match
614217	CARD19	C8H9orf89|C9orf89	caspase recruitment domain family member 19	protein-coding	84270	CARD19	BinCARD|C9orf89	caspase recruitment domain family member 19	Gene symbol match
520291	CARD6	-	caspase recruitment domain family member 6	protein-coding	84674	CARD6	CINCIN1	caspase recruitment domain family member 6	Gene symbol match
509072	CARF	ALS2CR8	calcium responsive transcription factor	protein-coding	79800	CARF	ALS2CR8|NYD-SP24	calcium responsive transcription factor	Gene symbol match
506760	CARHSP1	-	calcium regulated heat stable protein 1	protein-coding	23589	CARHSP1	CRHSP-24|CRHSP24|CSDC1	calcium regulated heat stable protein 1	Gene symbol match
784795	CARM1	-	coactivator associated arginine methyltransferase 1	protein-coding	10498	CARM1	PRMT4	coactivator associated arginine methyltransferase 1	Gene symbol match
537314	CARMIL1	-	capping protein regulator and myosin 1 linker 1	protein-coding	55604	CARMIL1	CARMIL|CARMIL1a|LRRC16|LRRC16A|dJ501N12.1|dJ501N12.5	capping protein regulator and myosin 1 linker 1	Gene symbol match
538441	CARNMT1	C8H9orf41	carnosine N-methyltransferase 1	protein-coding	138199	CARNMT1	C9orf41|UPF0586	carnosine N-methyltransferase 1	Gene symbol match
783525	CARNS1	ATPGD1	carnosine synthase 1	protein-coding	57571	CARNS1	ATPGD1	carnosine synthase 1	Gene symbol match
515715	CARS	-	cysteinyl-tRNA synthetase	protein-coding	833	CARS	CARS1|CYSRS|MGC:11246	cysteinyl-tRNA synthetase	Gene symbol match
506598	CARS2	-	cysteinyl-tRNA synthetase 2, mitochondrial (putative)	protein-coding	79587	CARS2	COXPD27|cysRS	cysteinyl-tRNA synthetase 2, mitochondrial (putative)	Gene symbol match
526444	CASC1	-	cancer susceptibility 1	protein-coding	55259	CASC1	LAS1|PPP1R54	cancer susceptibility 1	Gene symbol match
531673	CASC3	Btz	cancer susceptibility 3	protein-coding	22794	CASC3	BTZ|MLN51	cancer susceptibility 3	Gene symbol match
540780	CASC4	-	cancer susceptibility 4	protein-coding	113201	CASC4	H63	cancer susceptibility 4	Gene symbol match
532541	CASD1	-	CAS1 domain containing 1	protein-coding	64921	CASD1	C7orf12|NBLA04196|SOAT	CAS1 domain containing 1	Gene symbol match
404149	CASK	-	calcium/calmodulin dependent serine protein kinase	protein-coding	8573	CASK	CAGH39|CAMGUK|CMG|FGS4|LIN2|MICPCH|MRXSNA|TNRC8	calcium/calmodulin dependent serine protein kinase	Gene symbol match
614560	CASKIN1	-	CASK interacting protein 1	protein-coding	57524	CASKIN1	ANKS5A	CASK interacting protein 1	Gene symbol match
789036	CASKIN2	-	CASK interacting protein 2	protein-coding	57513	CASKIN2	ANKS5B	CASK interacting protein 2	Gene symbol match
531419	CASP2	-	caspase 2, apoptosis-related cysteine peptidase	protein-coding	835	CASP2	CASP-2|ICH1|NEDD-2|NEDD2|PPP1R57	caspase 2	Gene symbol match
408016	CASP3	-	caspase 3, apoptosis-related cysteine peptidase	protein-coding	836	CASP3	CPP32|CPP32B|SCA-1	caspase 3	Gene symbol match
338039	CASP4	CASP13	caspase 4, apoptosis-related cysteine peptidase	protein-coding	837	CASP4	ICE(rel)II|ICEREL-II|ICH-2|Mih1|Mih1/TX|TX	caspase 4	Gene symbol match
538409	CASP6	-	caspase 6	protein-coding	839	CASP6	MCH2	caspase 6	Gene symbol match
526279	CASP7	-	caspase 7	protein-coding	840	CASP7	CASP-7|CMH-1|ICE-LAP3|LICE2|MCH3	caspase 7	Gene symbol match
507481	CASP8	-	caspase 8	protein-coding	841	CASP8	ALPS2B|CAP4|Casp-8|FLICE|MACH|MCH5	caspase 8	Gene symbol match
505138	CASP8AP2	-	caspase 8 associated protein 2	protein-coding	9994	CASP8AP2	CED-4|FLASH|RIP25	caspase 8 associated protein 2	Gene symbol match
100140945	CASP9	-	caspase 9	protein-coding	842	CASP9	APAF-3|APAF3|ICE-LAP6|MCH6|PPP1R56	caspase 9	Gene symbol match
281039	CAST	-	calpastatin	protein-coding	831	CAST	BS-17|PLACK	calpastatin	Gene symbol match
506974	CASTOR1	GATSL3	cytosolic arginine sensor for mTORC1 subunit 1	protein-coding	652968	CASTOR1	GATSL3	cytosolic arginine sensor for mTORC1 subunit 1	Gene symbol match
524593	CASTOR2	GATSL2	cytosolic arginine sensor for mTORC1 subunit 2	protein-coding	729438	CASTOR2	GATSL1|GATSL2	cytosolic arginine sensor for mTORC1 subunit 2	Gene symbol match
536765	CASZ1	-	castor zinc finger 1	protein-coding	54897	CASZ1	CAS11|CST|SRG|ZNF693|dJ734G22.1	castor zinc finger 1	Gene symbol match
531682	CAT	-	catalase	protein-coding	847	CAT	-	catalase	Gene symbol match
514380	CATIP	C2H2orf62	ciliogenesis associated TTC17 interacting protein	protein-coding	375307	CATIP	C2orf62	ciliogenesis associated TTC17 interacting protein	Gene symbol match
617472	CATSPERD	TMEM146	cation channel sperm associated auxiliary subunit delta	protein-coding	257062	CATSPERD	TMEM146	cation channel sperm associated auxiliary subunit delta	Gene symbol match
100141222	CATSPERG	-	cation channel sperm associated auxiliary subunit gamma	protein-coding	57828	CATSPERG	C19orf15	cation channel sperm associated auxiliary subunit gamma	Gene symbol match
281040	CAV1	-	caveolin 1	protein-coding	857	CAV1	BSCL3|CGL3|LCCNS|MSTP085|PPH3|VIP21	caveolin 1	Gene symbol match
493642	CAV2	-	caveolin 2	protein-coding	858	CAV2	CAV	caveolin 2	Gene symbol match
527740	CBFA2T2	-	CBFA2/RUNX1 translocation partner 2	protein-coding	9139	CBFA2T2	EHT|MTGR1|ZMYND3|p85	CBFA2/RUNX1 translocation partner 2	Gene symbol match
523815	CBFA2T3	-	CBFA2/RUNX1 translocation partner 3	protein-coding	863	CBFA2T3	ETO2|MTG16|MTGR2|RUNX1T3|ZMYND4	CBFA2/RUNX1 translocation partner 3	Gene symbol match
614678	CBFB	-	core-binding factor beta subunit	protein-coding	865	CBFB	PEBP2B	core-binding factor beta subunit	Gene symbol match
527418	CBL	c-cbl-like	Cbl proto-oncogene	protein-coding	867	CBL	C-CBL|CBL2|FRA11B|NSLL|RNF55	Cbl proto-oncogene	Gene symbol match
525906	CBLB	-	Cbl proto-oncogene B	protein-coding	868	CBLB	Cbl-b|Nbla00127|RNF56	Cbl proto-oncogene B	Gene symbol match
615866	CBLC	-	Cbl proto-oncogene C	protein-coding	23624	CBLC	CBL-3|CBL-SL|RNF57	Cbl proto-oncogene C	Gene symbol match
524139	CBLL1	-	Cbl proto-oncogene like 1	protein-coding	79872	CBLL1	HAKAI|RNF188	Cbl proto-oncogene like 1	Gene symbol match
539114	CBLN4	-	cerebellin 4 precursor	protein-coding	140689	CBLN4	CBLNL1	cerebellin 4 precursor	Gene symbol match
515946	CBR1	9-KPR	carbonyl reductase 1	protein-coding	873	CBR1	CBR|SDR21C1|hCBR1	carbonyl reductase 1	Gene symbol match
533020	CBR4	-	carbonyl reductase 4	protein-coding	84869	CBR4	SDR45C1	carbonyl reductase 4	Gene symbol match
514525	CBS	-	cystathionine-beta-synthase	protein-coding	875	CBS	HIP4	cystathionine-beta-synthase	Gene symbol match
100300568	CBWD2	-	COBW domain containing 5	protein-coding	150472	CBWD2	-	COBW domain containing 2	Gene symbol match
616506	CBX1	-	chromobox 1	protein-coding	10951	CBX1	CBX|HP1-BETA|HP1Hs-beta|HP1Hsbeta|M31|MOD1|p25beta	chromobox 1	Gene symbol match
506628	CBX2	-	chromobox 2	protein-coding	84733	CBX2	CDCA6|M33|SRXY5	chromobox 2	Gene symbol match
539788	CBX3	-	chromobox 3	protein-coding	11335	CBX3	HECH|HP1-GAMMA|HP1Hs-gamma	chromobox 3	Gene symbol match
767865	CBX4	-	chromobox homolog 4	protein-coding	8535	CBX4	NBP16|PC2	chromobox 4	Gene symbol match
538885	CBX5	-	chromobox 5	protein-coding	23468	CBX5	HEL25|HP1|HP1A	chromobox 5	Gene symbol match
513830	CBX6	-	chromobox 6	protein-coding	23466	CBX6	-	chromobox 6	Gene symbol match
525770	CBX7	-	chromobox 7	protein-coding	23492	CBX7	-	chromobox 7	Gene symbol match
506458	CBX8	-	chromobox 8	protein-coding	57332	CBX8	PC3|RC1	chromobox 8	Gene symbol match
282859	CBY1	-	chibby family member 1, beta catenin antagonist	protein-coding	25776	CBY1	C22orf2|CBY|HS508I15A|PGEA1|PIGEA-14|PIGEA14|arb1	chibby family member 1, beta catenin antagonist	Gene symbol match
513078	CC2D1A	-	coiled-coil and C2 domain containing 1A	protein-coding	54862	CC2D1A	FREUD-1|Freud-1/Aki1|MRT3	coiled-coil and C2 domain containing 1A	Gene symbol match
511350	CC2D1B	-	coiled-coil and C2 domain containing 1B	protein-coding	200014	CC2D1B	-	coiled-coil and C2 domain containing 1B	Gene symbol match
517240	CC2D2A	-	coiled-coil and C2 domain containing 2A	protein-coding	57545	CC2D2A	JBTS9|MKS6	coiled-coil and C2 domain containing 2A	Gene symbol match
107131318	CC2D2B	-	coiled-coil and C2 domain containing 2B	protein-coding	387707	CC2D2B	C10orf130|C10orf131|bA248J23.4|bA690P14.3	coiled-coil and C2 domain containing 2B	Gene symbol match
767587	CCAR1	CARP-1	cell division cycle and apoptosis regulator 1	protein-coding	55749	CCAR1	-	cell division cycle and apoptosis regulator 1	Gene symbol match
507114	CCAR2	-	cell cycle and apoptosis regulator 2	protein-coding	57805	CCAR2	DBC-1|DBC1|KIAA1967|NET35|p30 DBC|p30DBC	cell cycle and apoptosis regulator 2	Gene symbol match
534569	CCBE1	-	collagen and calcium binding EGF domains 1	protein-coding	147372	CCBE1	HKLLS1	collagen and calcium binding EGF domains 1	Gene symbol match
528582	CCBL1	-	cysteine conjugate-beta lyase, cytoplasmic	protein-coding	883	KYAT1	CCBL1|GTK|KAT1|KATI	kynurenine aminotransferase 1	ortholog_one2many
513086	CCDC102A	-	coiled-coil domain containing 102A	protein-coding	92922	CCDC102A	-	coiled-coil domain containing 102A	Gene symbol match
509424	CCDC103	-	coiled-coil domain containing 103	protein-coding	388389	CCDC103	CILD17|PR46b|SMH	coiled-coil domain containing 103	Gene symbol match
618485	CCDC106	-	coiled-coil domain containing 106	protein-coding	29903	CCDC106	HSU79303|ZNF581	coiled-coil domain containing 106	Gene symbol match
514786	CCDC107	-	coiled-coil domain containing 107	protein-coding	203260	CCDC107	PSEC0222	coiled-coil domain containing 107	Gene symbol match
509840	CCDC112	-	coiled-coil domain containing 112	protein-coding	153733	CCDC112	MBC1	coiled-coil domain containing 112	Gene symbol match
528348	CCDC113	-	coiled-coil domain containing 113	protein-coding	29070	CCDC113	HSPC065	coiled-coil domain containing 113	Gene symbol match
617306	CCDC114	-	coiled-coil domain containing 114	protein-coding	93233	CCDC114	CILD20	coiled-coil domain containing 114	Gene symbol match
513406	CCDC115	-	coiled-coil domain containing 115	protein-coding	84317	CCDC115	CDG2O|ccp1	coiled-coil domain containing 115	Gene symbol match
615668	CCDC117	-	coiled-coil domain containing 117	protein-coding	150275	CCDC117	dJ366L4.1	coiled-coil domain containing 117	Gene symbol match
617519	CCDC12	-	coiled-coil domain containing 12	protein-coding	151903	CCDC12	-	coiled-coil domain containing 12	Gene symbol match
508704	CCDC120	-	coiled-coil domain containing 120	protein-coding	90060	CCDC120	JM11	coiled-coil domain containing 120	Gene symbol match
510778	CCDC124	-	coiled-coil domain containing 124	protein-coding	115098	CCDC124	-	coiled-coil domain containing 124	Gene symbol match
515328	CCDC125	Kenae-like	coiled-coil domain containing 125	protein-coding	202243	CCDC125	KENAE	coiled-coil domain containing 125	Gene symbol match
782956	CCDC126	-	coiled-coil domain containing 126	protein-coding	90693	CCDC126	-	coiled-coil domain containing 126	Gene symbol match
100125239	CCDC127	-	coiled-coil domain containing 127	protein-coding	133957	CCDC127	-	coiled-coil domain containing 127	Gene symbol match
538960	CCDC13	-	coiled-coil domain containing 13	protein-coding	152206	CCDC13	-	coiled-coil domain containing 13	Gene symbol match
614791	CCDC130	-	coiled-coil domain containing 130	protein-coding	81576	CCDC130	-	coiled-coil domain containing 130	Gene symbol match
511225	CCDC137	-	coiled-coil domain containing 137	protein-coding	339230	CCDC137	RaRF	coiled-coil domain containing 137	Gene symbol match
507644	CCDC138	-	coiled-coil domain containing 138	protein-coding	165055	CCDC138	-	coiled-coil domain containing 138	Gene symbol match
786080	CCDC14	-	coiled-coil domain containing 14	protein-coding	64770	CCDC14	-	coiled-coil domain containing 14	Gene symbol match
538907	CCDC142	-	coiled-coil domain containing 142	protein-coding	84865	CCDC142	-	coiled-coil domain containing 142	Gene symbol match
100140763	CCDC146	-	coiled-coil domain containing 146	protein-coding	57639	CCDC146	-	coiled-coil domain containing 146	Gene symbol match
614176	CCDC148	-	coiled-coil domain containing 148	protein-coding	130940	CCDC148	-	coiled-coil domain containing 148	Gene symbol match
613278	CCDC149	-	coiled-coil domain containing 149	protein-coding	91050	CCDC149	-	coiled-coil domain containing 149	Gene symbol match
512305	CCDC15	-	coiled-coil domain containing 15	protein-coding	80071	CCDC15	-	coiled-coil domain containing 15	Gene symbol match
509158	CCDC150	-	coiled-coil domain containing 150	protein-coding	284992	CCDC150	-	coiled-coil domain containing 150	Gene symbol match
517994	CCDC151	-	coiled-coil domain containing 151	protein-coding	115948	CCDC151	CILD30	coiled-coil domain containing 151	Gene symbol match
508592	CCDC153	-	coiled-coil domain containing 153	protein-coding	283152	CCDC153	-	coiled-coil domain containing 153	Gene symbol match
617651	CCDC155	-	coiled-coil domain containing 155	protein-coding	147872	CCDC155	KASH5	coiled-coil domain containing 155	Gene symbol match
100125300	CCDC157	-	coiled-coil domain containing 157	protein-coding	550631	CCDC157	-	coiled-coil domain containing 157	Gene symbol match
534614	CCDC158	-	coiled-coil domain containing 158	protein-coding	339965	CCDC158	-	coiled-coil domain containing 158	Gene symbol match
767883	CCDC160	-	coiled-coil domain containing 160	protein-coding	347475	CCDC160	-	coiled-coil domain containing 160	Gene symbol match
515167	CCDC162P	C9H6orf185	coiled-coil domain containing 162, pseudogene	pseudo	221262	CCDC162P	C6orf184|C6orf185|CCDC162|bA425D10.3|bA425D10.7	coiled-coil domain containing 162, pseudogene	Gene symbol match
507353	CCDC167	C23H6orf129|C6orf129	coiled-coil domain containing 167	protein-coding	154467	CCDC167	C6orf129|HSPC265	coiled-coil domain containing 167	Gene symbol match
515836	CCDC17	-	coiled-coil domain containing 17	protein-coding	149483	CCDC17	-	coiled-coil domain containing 17	Gene symbol match
787062	CCDC170	C9H6orf97	coiled-coil domain containing 170	protein-coding	80129	CCDC170	C6orf97|bA282P11.1	coiled-coil domain containing 170	Gene symbol match
538331	CCDC171	C8H9orf93|ajm-1	coiled-coil domain containing 171	protein-coding	203238	CCDC171	C9orf93|bA536D16.1|bA778P13.1	coiled-coil domain containing 171	Gene symbol match
616485	CCDC173	C2H2orf77	coiled-coil domain containing 173	protein-coding	129881	CCDC173	C2orf77	coiled-coil domain containing 173	Gene symbol match
512697	CCDC174	C22H3orf19	coiled-coil domain containing 174	protein-coding	51244	CCDC174	C3orf19|HSPC212|IHPM|IHPMR	coiled-coil domain containing 174	Gene symbol match
540863	CCDC18	-	coiled-coil domain containing 18	protein-coding	343099	CCDC18	NY-SAR-41	coiled-coil domain containing 18	Gene symbol match
100847289	CCDC180	-	coiled-coil domain containing 180	protein-coding	100499483	CCDC180	C9orf174	coiled-coil domain containing 180	Gene symbol match
540268	CCDC181	C16H1orf114	coiled-coil domain containing 181	protein-coding	57821	CCDC181	C1orf114	coiled-coil domain containing 181	Gene symbol match
617289	CCDC184	C5H12orf68	coiled-coil domain containing 184	protein-coding	387856	CCDC184	C12orf68	coiled-coil domain containing 184	Gene symbol match
535781	CCDC186	C26H10orf118	coiled-coil domain containing 186	protein-coding	55088	CCDC186	C10orf118	coiled-coil domain containing 186	Gene symbol match
787891	CCDC187	-	coiled-coil domain containing 187	protein-coding	399693	CCDC187	-	coiled-coil domain containing 187	Gene symbol match
100848428	CCDC188	-	coiled-coil domain containing 188	protein-coding	388849	CCDC188	-	coiled-coil domain containing 188	Gene symbol match
615350	CCDC189	C16orf93|C25H16orf93	coiled-coil domain containing 189	protein-coding	90835	CCDC189	C16orf93	coiled-coil domain containing 189	Gene symbol match
617478	CCDC190	C1orf110|C3H1orf110	coiled-coil domain containing 190	protein-coding	339512	CCDC190	C1orf110	coiled-coil domain containing 190	Gene symbol match
532832	CCDC191	KIAA1407	coiled-coil domain containing 191	protein-coding	57577	CCDC191	KIAA1407	coiled-coil domain containing 191	Gene symbol match
534246	CCDC22	-	coiled-coil domain containing 22	protein-coding	28952	CCDC22	CXorf37|JM1|RTSC2	coiled-coil domain containing 22	Gene symbol match
516188	CCDC24	-	coiled-coil domain containing 24	protein-coding	149473	CCDC24	-	coiled-coil domain containing 24	Gene symbol match
507275	CCDC25	-	coiled-coil domain containing 25	protein-coding	55246	CCDC25	-	coiled-coil domain containing 25	Gene symbol match
532940	CCDC28A	-	coiled-coil domain containing 28A	protein-coding	25901	CCDC28A	C6orf80|CCRL1AP	coiled-coil domain containing 28A	Gene symbol match
507607	CCDC28B	-	coiled-coil domain containing 28B	protein-coding	79140	CCDC28B	-	coiled-coil domain containing 28B	Gene symbol match
100297243	CCDC30	-	coiled-coil domain containing 30	protein-coding	728621	CCDC30	PFD6L|PFDN6L	coiled-coil domain containing 30	Gene symbol match
788320	CCDC33	-	coiled-coil domain containing 33	protein-coding	80125	CCDC33	CT61|HP11097	coiled-coil domain containing 33	Gene symbol match
505831	CCDC34	-	coiled-coil domain containing 34	protein-coding	91057	CCDC34	L15|NY-REN-41|RAMA3	coiled-coil domain containing 34	Gene symbol match
520504	CCDC36	-	coiled-coil domain containing 36	protein-coding	339834	CCDC36	CT74	coiled-coil domain containing 36	Gene symbol match
534432	CCDC39	-	coiled-coil domain containing 39	protein-coding	339829	CCDC39	CILD14|FAP59	coiled-coil domain containing 39	Gene symbol match
529788	CCDC40	-	coiled-coil domain containing 40	protein-coding	55036	CCDC40	CILD15|FAP172	coiled-coil domain containing 40	Gene symbol match
513649	CCDC43	-	coiled-coil domain containing 43	protein-coding	124808	CCDC43	-	coiled-coil domain containing 43	Gene symbol match
540167	CCDC47	-	coiled-coil domain containing 47	protein-coding	57003	CCDC47	GK001|MSTP041	coiled-coil domain containing 47	Gene symbol match
529404	CCDC50	-	coiled-coil domain containing 50	protein-coding	152137	CCDC50	C3orf6|DFNA44|YMER	coiled-coil domain containing 50	Gene symbol match
517515	CCDC51	-	coiled-coil domain containing 51	protein-coding	79714	CCDC51	-	coiled-coil domain containing 51	Gene symbol match
518878	CCDC57	-	coiled-coil domain containing 57	protein-coding	284001	CCDC57	-	coiled-coil domain containing 57	Gene symbol match
508149	CCDC58	-	coiled-coil domain containing 58	protein-coding	131076	CCDC58	-	coiled-coil domain containing 58	Gene symbol match
615189	CCDC59	-	coiled-coil domain containing 59	protein-coding	29080	CCDC59	BR22|HSPC128|TAP26	coiled-coil domain containing 59	Gene symbol match
522998	CCDC6	-	coiled-coil domain containing 6	protein-coding	8030	CCDC6	D10S170|H4|PTC|TPC|TST1	coiled-coil domain containing 6	Gene symbol match
614062	CCDC60	-	coiled-coil domain containing 60	protein-coding	160777	CCDC60	-	coiled-coil domain containing 60	Gene symbol match
515425	CCDC61	-	coiled-coil domain containing 61	protein-coding	729440	CCDC61	-	coiled-coil domain containing 61	Gene symbol match
515631	CCDC62	-	coiled-coil domain containing 62	protein-coding	84660	CCDC62	CT109|ERAP75|TSP-NY	coiled-coil domain containing 62	Gene symbol match
535207	CCDC65	-	coiled-coil domain containing 65	protein-coding	85478	CCDC65	CFAP250|DRC2|FAP250|NYD-SP28	coiled-coil domain containing 65	Gene symbol match
534513	CCDC66	-	coiled-coil domain containing 66	protein-coding	285331	CCDC66	-	coiled-coil domain containing 66	Gene symbol match
504721	CCDC68	-	coiled-coil domain containing 68	protein-coding	80323	CCDC68	SE57-1	coiled-coil domain containing 68	Gene symbol match
529878	CCDC69	-	coiled-coil domain containing 69	protein-coding	26112	CCDC69	-	coiled-coil domain containing 69	Gene symbol match
508336	CCDC71	-	coiled-coil domain containing 71	protein-coding	64925	CCDC71	-	coiled-coil domain containing 71	Gene symbol match
521905	CCDC73	-	coiled-coil domain containing 73	protein-coding	493860	CCDC73	NY-SAR-79	coiled-coil domain containing 73	Gene symbol match
789735	CCDC74B	-	coiled-coil domain containing 74B	protein-coding	91409	CCDC74B	-	coiled-coil domain containing 74B	Gene symbol match
527084	CCDC77	-	coiled-coil domain containing 77	protein-coding	84318	CCDC77	-	coiled-coil domain containing 77	Gene symbol match
511835	CCDC78	-	coiled-coil domain containing 78	protein-coding	124093	CCDC78	C16orf25|CNM4|JFP10|hsCCDC78	coiled-coil domain containing 78	Gene symbol match
616838	CCDC8	-	coiled-coil domain containing 8	protein-coding	83987	CCDC8	3M3|PPP1R20|p90	coiled-coil domain containing 8	Gene symbol match
515235	CCDC80	-	coiled-coil domain containing 80	protein-coding	151887	CCDC80	DRO1|SSG1|URB|okuribin	coiled-coil domain containing 80	Gene symbol match
519195	CCDC81	-	coiled-coil domain containing 81	protein-coding	60494	CCDC81	-	coiled-coil domain containing 81	Gene symbol match
511627	CCDC82	-	coiled-coil domain containing 82	protein-coding	79780	CCDC82	HSPC048	coiled-coil domain containing 82	Gene symbol match
512413	CCDC84	DLNB14	coiled-coil domain containing 84	protein-coding	338657	CCDC84	DLNB14	coiled-coil domain containing 84	Gene symbol match
540332	CCDC85B	-	coiled-coil domain containing 85B	protein-coding	11007	CCDC85B	DIPA	coiled-coil domain containing 85B	Gene symbol match
617455	CCDC85C	-	coiled-coil domain containing 85C	protein-coding	317762	CCDC85C	-	coiled-coil domain containing 85C	Gene symbol match
540913	CCDC86	-	coiled-coil domain containing 86	protein-coding	79080	CCDC86	-	coiled-coil domain containing 86	Gene symbol match
101904897	CCDC87	-	coiled-coil domain containing 87	protein-coding	55231	CCDC87	-	coiled-coil domain containing 87	Gene symbol match
533248	CCDC88A	-	coiled-coil domain containing 88A	protein-coding	55704	CCDC88A	APE|GIRDIN|GIV|GRDN|HkRP1|KIAA1212|PEHO|PEHOL	coiled-coil domain containing 88A	Gene symbol match
510943	CCDC88B	-	coiled-coil domain containing 88B	protein-coding	283234	CCDC88B	BRLZ|CCDC88|HKRP3|gipie	coiled-coil domain containing 88B	Gene symbol match
107131630	CCDC88C	-	coiled-coil domain containing 88C	protein-coding	440193	CCDC88C	DAPLE|HKRP2|KIAA1509|SCA40	coiled-coil domain containing 88C	Gene symbol match
515039	CCDC88C	-	coiled-coil domain containing 88C	protein-coding	440193	CCDC88C	DAPLE|HKRP2|KIAA1509|SCA40	coiled-coil domain containing 88C	Gene symbol match
538595	CCDC89	-	coiled-coil domain containing 89	protein-coding	220388	CCDC89	-	coiled-coil domain containing 89	Gene symbol match
617257	CCDC9	-	coiled-coil domain containing 9	protein-coding	26093	CCDC9	-	coiled-coil domain containing 9	Gene symbol match
506046	CCDC90B	-	coiled-coil domain containing 90B	protein-coding	60492	CCDC90B	MDS011|MDS025	coiled-coil domain containing 90B	Gene symbol match
530230	CCDC91	-	coiled-coil domain containing 91	protein-coding	55297	CCDC91	HSD8|p56	coiled-coil domain containing 91	Gene symbol match
615530	CCDC92	-	coiled-coil domain containing 92	protein-coding	80212	CCDC92	-	coiled-coil domain containing 92	Gene symbol match
616839	CCDC93	-	coiled-coil domain containing 93	protein-coding	54520	CCDC93	-	coiled-coil domain containing 93	Gene symbol match
514934	CCDC94	-	coiled-coil domain containing 94	protein-coding	55702	CCDC94	-	coiled-coil domain containing 94	Gene symbol match
100125235	CCDC96	-	coiled-coil domain containing 96	protein-coding	257236	CCDC96	-	coiled-coil domain containing 96	Gene symbol match
505592	CCDC97	-	coiled-coil domain containing 97	protein-coding	90324	CCDC97	-	coiled-coil domain containing 97	Gene symbol match
514215	CCHCR1	C6orf18	coiled-coil alpha-helical rod protein 1	protein-coding	54535	CCHCR1	C6orf18|HCR|SBP|pg8	coiled-coil alpha-helical rod protein 1	Gene symbol match
281043	CCL2	MCP-1|MCP-1A|MCP1|MCP1A|SCYA2	chemokine (C-C motif) ligand 2	protein-coding	6347	CCL2	GDCF-2|HC11|HSMCR30|MCAF|MCP-1|MCP1|SCYA2|SMC-CF	C-C motif chemokine ligand 2	Gene symbol match
615986	CCL25	-	C-C motif chemokine ligand 25	protein-coding	6370	CCL25	Ckb15|SCYA25|TECK	C-C motif chemokine ligand 25	Gene symbol match
508387	CCL26	-	C-C motif chemokine ligand 26	protein-coding	10344	CCL26	IMAC|MIP-4a|MIP-4alpha|SCYA26|TSC-1	C-C motif chemokine ligand 26	Gene symbol match
535328	CCL28	-	C-C motif chemokine ligand 28	protein-coding	56477	CCL28	CCK1|MEC|SCYA28	C-C motif chemokine ligand 28	Gene symbol match
327712	CCL5	RANTES	C-C motif chemokine ligand 5	protein-coding	6352	CCL5	D17S136E|RANTES|SCYA5|SIS-delta|SISd|TCP228|eoCP	C-C motif chemokine ligand 5	Gene symbol match
506450	CCM2	-	CCM2 scaffolding protein	protein-coding	83605	CCM2	C7orf22|OSM|PP10187	CCM2 scaffolding protein	Gene symbol match
521939	CCNA1	-	cyclin A1	protein-coding	8900	CCNA1	CT146	cyclin A1	Gene symbol match
281667	CCNA2	CCNA	cyclin A2	protein-coding	890	CCNA2	CCN1|CCNA	cyclin A2	Gene symbol match
327679	CCNB1	-	cyclin B1	protein-coding	891	CCNB1	CCNB	cyclin B1	Gene symbol match
281668	CCNB2	-	cyclin B2	protein-coding	9133	CCNB2	HsT17299	cyclin B2	Gene symbol match
100301478	CCNB3	-	cyclin B3	protein-coding	85417	CCNB3	-	cyclin B3	Gene symbol match
509717	CCNC	-	cyclin C	protein-coding	892	CCNC	CycC|SRB11|hSRB11	cyclin C	Gene symbol match
524530	CCND1	-	cyclin D1	protein-coding	595	CCND1	BCL1|D11S287E|PRAD1|U21B31	cyclin D1	Gene symbol match
615414	CCND2	-	cyclin D2	protein-coding	894	CCND2	KIAK0002|MPPH3	cyclin D2	Gene symbol match
540547	CCND3	-	cyclin D3	protein-coding	896	CCND3	-	cyclin D3	Gene symbol match
617512	CCNDBP1	-	cyclin D1 binding protein 1	protein-coding	23582	CCNDBP1	DIP1|GCIP|HHM	cyclin D1 binding protein 1	Gene symbol match
281671	CCNG1	-	cyclin G1	protein-coding	900	CCNG1	CCNG	cyclin G1	Gene symbol match
512960	CCNG2	-	cyclin G2	protein-coding	901	CCNG2	-	cyclin G2	Gene symbol match
615512	CCNH	-	cyclin H	protein-coding	902	CCNH	CAK|CycH|p34|p37	cyclin H	Gene symbol match
504847	CCNI	-	cyclin I	protein-coding	10983	CCNI	CCNI1|CYC1|CYI	cyclin I	Gene symbol match
618330	CCNI2	-	cyclin I family member 2	protein-coding	645121	CCNI2	-	cyclin I family member 2	Gene symbol match
523293	CCNJ	-	cyclin J	protein-coding	54619	CCNJ	bA690P14.1	cyclin J	Gene symbol match
100296837	CCNJL	-	cyclin J like	protein-coding	79616	CCNJL	-	cyclin J like	Gene symbol match
530744	CCNK	-	cyclin K	protein-coding	8812	CCNK	CPR4	cyclin K	Gene symbol match
514613	CCNL1	-	cyclin L1	protein-coding	57018	CCNL1	ANIA6A|BM-001|PRO1073|ania-6a	cyclin L1	Gene symbol match
538796	CCNL2	-	cyclin L2	protein-coding	81669	CCNL2	ANIA-6B|CCNM|CCNS|HCLA-ISO|HLA-ISO|PCEE|SB138	cyclin L2	Gene symbol match
100301247	CCNO	-	cyclin O	protein-coding	10309	CCNO	CCNU|CILD29|UDG2	cyclin O	Gene symbol match
407194	CCNT1	-	cyclin T1	protein-coding	904	CCNT1	CCNT|CYCT1|HIVE1	cyclin T1	Gene symbol match
521089	CCNT2	-	cyclin T2	protein-coding	905	CCNT2	CYCT2	cyclin T2	Gene symbol match
613711	CCNY	-	cyclin Y	protein-coding	219771	CCNY	C10orf9|CBCP1|CCNX|CFP1	cyclin Y	Gene symbol match
538167	CCNYL1	-	cyclin Y like 1	protein-coding	151195	CCNYL1	-	cyclin Y like 1	Gene symbol match
538197	CCP110	CP110	centriolar coiled-coil protein 110	protein-coding	9738	CCP110	CP110|Cep110	centriolar coiled-coil protein 110	Gene symbol match
538508	CCPG1	-	cell cycle progression 1	protein-coding	9236	CCPG1	CPR8	cell cycle progression 1	Gene symbol match
515022	CCS	-	copper chaperone for superoxide dismutase	protein-coding	9973	CCS	-	copper chaperone for superoxide dismutase	Gene symbol match
532798	CCSAP	C28H1orf96	centriole, cilia and spindle associated protein	protein-coding	126731	CCSAP	C1orf96|CSAP	centriole, cilia and spindle associated protein	Gene symbol match
616908	CCSER1	FAM190A	coiled-coil serine rich protein 1	protein-coding	401145	CCSER1	FAM190A	coiled-coil serine rich protein 1	Gene symbol match
540046	CCSER2	FAM190B	coiled-coil serine rich protein 2	protein-coding	54462	CCSER2	FAM190B|Gcap14|KIAA1128|bA486O22.1	coiled-coil serine rich protein 2	Gene symbol match
505313	CCT2	-	chaperonin containing TCP1 subunit 2	protein-coding	10576	CCT2	99D8.1|CCT-beta|CCTB|HEL-S-100n|PRO1633|TCP-1-beta	chaperonin containing TCP1 subunit 2	Gene symbol match
504735	CCT3	-	chaperonin containing TCP1 subunit 3	protein-coding	7203	CCT3	CCT-gamma|CCTG|PIG48|TCP-1-gamma|TRIC5	chaperonin containing TCP1 subunit 3	Gene symbol match
613336	CCT4	-	chaperonin containing TCP1 subunit 4	protein-coding	10575	CCT4	CCT-DELTA|Cctd|SRB	chaperonin containing TCP1 subunit 4	Gene symbol match
533784	CCT5	-	chaperonin containing TCP1 subunit 5	protein-coding	22948	CCT5	CCT-epsilon|CCTE|HEL-S-69|PNAS-102|TCP-1-epsilon	chaperonin containing TCP1 subunit 5	Gene symbol match
521540	CCT6A	-	chaperonin containing TCP1 subunit 6A	protein-coding	908	CCT6A	CCT-zeta|CCT-zeta-1|CCT6|Cctz|HTR3|MoDP-2|TCP-1-zeta|TCP20|TCPZ|TTCP20	chaperonin containing TCP1 subunit 6A	Gene symbol match
538090	CCT6B	-	chaperonin containing TCP1 subunit 6B	protein-coding	10693	CCT6B	CCT-zeta-2|CCTZ-2|Cctz2|TCP-1-zeta-2|TSA303	chaperonin containing TCP1 subunit 6B	Gene symbol match
514355	CCT7	CCT-ETA|TCP-1-ETA	chaperonin containing TCP1 subunit 7	protein-coding	10574	CCT7	CCTETA|CCTH|NIP7-1|TCP1ETA	chaperonin containing TCP1 subunit 7	Gene symbol match
281047	CCT8	-	chaperonin containing TCP1 subunit 8	protein-coding	10694	CCT8	C21orf112|Cctq|D21S246|PRED71	chaperonin containing TCP1 subunit 8	Gene symbol match
511088	CCZ1	C25H7orf28A|C7orf28A	CCZ1 homolog, vacuolar protein trafficking and biogenesis associated	protein-coding	51622	CCZ1	C7orf28A|CCZ1A|CGI-43|H_DJ1163J12.2	CCZ1 homolog, vacuolar protein trafficking and biogenesis associated	Gene symbol match
534043	CD109	-	CD109 molecule	protein-coding	135228	CD109	CPAMD7|p180|r150	CD109 molecule	Gene symbol match
281048	CD14	-	CD14 molecule	protein-coding	929	CD14	-	CD14 molecule	Gene symbol match
523328	CD151	-	CD151 molecule (Raph blood group)	protein-coding	977	CD151	GP27|MER2|PETA-3|RAPH|SFA1|TSPAN24	CD151 molecule (Raph blood group)	Gene symbol match
509820	CD164	-	CD164 molecule	protein-coding	8763	CD164	DFNA66|MGC-24|MGC-24v|MUC-24|endolyn	CD164 molecule	Gene symbol match
616350	CD177	-	CD177 molecule	protein-coding	57126	CD177	HNA-2a|HNA2A|NB1|NB1 GP|PRV-1|PRV1	CD177 molecule	Gene symbol match
497022	CD2	-	CD2 molecule	protein-coding	914	CD2	LFA-2|SRBC|T11	CD2 molecule	Gene symbol match
281056	CD247	CD3Z	CD247 molecule	protein-coding	919	CD247	CD3-ZETA|CD3H|CD3Q|CD3Z|IMD25|T3Z|TCRZ	CD247 molecule	Gene symbol match
508656	CD276	-	CD276 molecule	protein-coding	80381	CD276	4Ig-B7-H3|B7-H3|B7H3|B7RP-2	CD276 molecule	Gene symbol match
533188	CD2AP	-	CD2 associated protein	protein-coding	23607	CD2AP	CMS	CD2 associated protein	Gene symbol match
513857	CD2BP2	-	CD2 cytoplasmic tail binding protein 2	protein-coding	10421	CD2BP2	FWP010|LIN1|PPP1R59|Snu40|U5-52K	CD2 cytoplasmic tail binding protein 2	Gene symbol match
100126272	CD302	DCL-1	CD302 molecule	protein-coding	9936	CD302	BIMLEC|CLEC13A|DCL-1|DCL1	CD302 molecule	Gene symbol match
505043	CD320	TCblR	CD320 molecule	protein-coding	51293	CD320	8D6|8D6A|TCBLR	CD320 molecule	Gene symbol match
281052	CD36	GPIIIB|GPIV|PAS-4	CD36 molecule	protein-coding	948	CD36	BDPLT10|CHDS7|FAT|GP3B|GP4|GPIV|PASIV|SCARB3	CD36 molecule	Gene symbol match
281054	CD3E	-	CD3e molecule	protein-coding	916	CD3E	IMD18|T3E|TCRE	CD3e molecule	Gene symbol match
617937	CD3EAP	-	CD3e molecule associated protein	protein-coding	10849	CD3EAP	ASE-1|ASE1|CAST|PAF49	CD3e molecule associated protein	Gene symbol match
407098	CD4	-	CD4 molecule	protein-coding	920	CD4	CD4mut	CD4 molecule	Gene symbol match
281057	CD44	-	CD44 molecule (Indian blood group)	protein-coding	960	CD44	CDW44|CSPG8|ECMR-III|HCELL|HUTCH-I|IN|LHR|MC56|MDU2|MDU3|MIC4|Pgp1	CD44 molecule (Indian blood group)	Gene symbol match
280851	CD46	MCP	CD46 molecule	protein-coding	4179	CD46	AHUS2|MCP|MIC10|TLX|TRA2.10	CD46 molecule	Gene symbol match
282661	CD47	IAP	CD47 molecule	protein-coding	961	CD47	IAP|MER6|OA3	CD47 molecule	Gene symbol match
507141	CD52	-	CD52 molecule	protein-coding	1043	CD52	CDW52|EDDM5	CD52 molecule	Gene symbol match
518609	CD55	DAF	CD55 molecule (Cromer blood group)	protein-coding	1604	CD55	CR|CROM|DAF|TC	CD55 molecule (Cromer blood group)	Gene symbol match
782186	CD58	-	CD58 molecule	protein-coding	965	CD58	LFA-3|LFA3|ag3	CD58 molecule	Gene symbol match
505574	CD59	-	CD59 molecule	protein-coding	966	CD59	16.3A5|1F5|EJ16|EJ30|EL32|G344|HRF-20|HRF20|MAC-IP|MACIF|MEM43|MIC11|MIN1|MIN2|MIN3|MIRL|MSK21|p18-20	CD59 molecule (CD59 blood group)	Gene symbol match
404156	CD63	-	CD63 molecule	protein-coding	967	CD63	LAMP-3|ME491|MLA1|OMA81H|TSPAN30	CD63 molecule	Gene symbol match
613384	CD74	-	CD74 molecule	protein-coding	972	CD74	DHLAG|HLADG|II|Ia-GAMMA	CD74 molecule	Gene symbol match
511435	CD81	-	CD81 molecule	protein-coding	975	CD81	CVID6|S5.7|TAPA1|TSPAN28	CD81 molecule	Gene symbol match
506713	CD82	-	CD82 molecule	protein-coding	3732	CD82	4F9|C33|GR15|IA4|KAI1|R2|SAR2|ST6|TSPAN27	CD82 molecule	Gene symbol match
280746	CD9	-	CD9 molecule	protein-coding	928	CD9	BTCC-1|DRAP-27|MIC3|MRP-1|TSPAN-29|TSPAN29	CD9 molecule	Gene symbol match
509578	CD96	TACTILE	CD96 molecule	protein-coding	10225	CD96	TACTILE	CD96 molecule	Gene symbol match
509230	CD99	-	CD99 molecule	protein-coding	4267	CD99	HBA71|MIC2|MIC2X|MIC2Y|MSK5X	CD99 molecule (Xg blood group)	Gene symbol match
613644	CD99L2	-	CD99 molecule like 2	protein-coding	83692	CD99L2	CD99B|MIC2L1	CD99 molecule like 2	Gene symbol match
616377	CDA	-	cytidine deaminase	protein-coding	978	CDA	CDD	cytidine deaminase	Gene symbol match
512184	CDADC1	-	cytidine and dCMP deaminase domain containing 1	protein-coding	81602	CDADC1	NYD-SP15|bA103J18.1	cytidine and dCMP deaminase domain containing 1	Gene symbol match
538940	CDAN1	-	codanin 1	protein-coding	146059	CDAN1	CDA1|CDAI|CDAN1A|DLT|PRO1295	codanin 1	Gene symbol match
514926	CDC123	-	cell division cycle 123	protein-coding	8872	CDC123	C10orf7|D123	cell division cycle 123	Gene symbol match
614777	CDC14A	-	cell division cycle 14A	protein-coding	8556	CDC14A	DFNB105|cdc14|hCDC14	cell division cycle 14A	Gene symbol match
520428	CDC14B	-	cell division cycle 14B	protein-coding	8555	CDC14B	CDC14B3|Cdc14B1|Cdc14B2|hCDC14B	cell division cycle 14B	Gene symbol match
614342	CDC16	-	cell division cycle 16	protein-coding	8881	CDC16	ANAPC6|APC6|CDC16Hs|CUT9	cell division cycle 16	Gene symbol match
515376	CDC20	-	cell division cycle 20	protein-coding	991	CDC20	CDC20A|bA276H19.3|p55CDC	cell division cycle 20	Gene symbol match
522049	CDC20B	-	cell division cycle 20B	protein-coding	166979	CDC20B	G6VTS76519	cell division cycle 20B	Gene symbol match
512651	CDC23	APC8	cell division cycle 23	protein-coding	8697	CDC23	ANAPC8|APC8|CUT23	cell division cycle 23	Gene symbol match
520188	CDC25A	-	cell division cycle 25A	protein-coding	993	CDC25A	CDC25A2	cell division cycle 25A	Gene symbol match
505847	CDC25B	-	cell division cycle 25B	protein-coding	994	CDC25B	-	cell division cycle 25B	Gene symbol match
777693	CDC26	-	cell division cycle 26	protein-coding	246184	CDC26	ANAPC12|APC12|C9orf17	cell division cycle 26	Gene symbol match
540660	CDC27	-	cell division cycle 27	protein-coding	996	CDC27	ANAPC3|APC3|CDC27Hs|D0S1430E|D17S978E|H-NUC|HNUC|NUC2	cell division cycle 27	Gene symbol match
616156	CDC34	-	cell division cycle 34	protein-coding	997	CDC34	E2-CDC34|UBC3|UBCH3|UBE2R1	cell division cycle 34	Gene symbol match
520883	CDC37	-	cell division cycle 37	protein-coding	11140	CDC37	P50CDC37	cell division cycle 37	Gene symbol match
510572	CDC37L1	-	cell division cycle 37 like 1	protein-coding	55664	CDC37L1	CDC37B|HARC	cell division cycle 37 like 1	Gene symbol match
514003	CDC40	-	cell division cycle 40	protein-coding	51362	CDC40	EHB3|PRP17|PRPF17	cell division cycle 40	Gene symbol match
532712	CDC42	-	cell division cycle 42	protein-coding	998	CDC42	CDC42Hs|G25K|TKS	cell division cycle 42	Gene symbol match
538392	CDC42BPA	-	CDC42 binding protein kinase alpha	protein-coding	8476	CDC42BPA	MRCK|MRCKA|PK428	CDC42 binding protein kinase alpha	Gene symbol match
508226	CDC42BPB	-	CDC42 binding protein kinase beta	protein-coding	9578	CDC42BPB	MRCKB	CDC42 binding protein kinase beta	Gene symbol match
518121	CDC42BPG	-	CDC42 binding protein kinase gamma	protein-coding	55561	CDC42BPG	DMPK2|HSMDPKIN|KAPPA-200|MRCKG|MRCKgamma	CDC42 binding protein kinase gamma	Gene symbol match
511099	CDC42EP1	-	CDC42 effector protein 1	protein-coding	11135	CDC42EP1	BORG5|CEP1|MSE55	CDC42 effector protein 1	Gene symbol match
507966	CDC42EP2	-	CDC42 effector protein 2	protein-coding	10435	CDC42EP2	BORG1|CEP2	CDC42 effector protein 2	Gene symbol match
538967	CDC42EP3	-	CDC42 effector protein 3	protein-coding	10602	CDC42EP3	BORG2|CEP3|UB1	CDC42 effector protein 3	Gene symbol match
540152	CDC42EP4	-	CDC42 effector protein 4	protein-coding	23580	CDC42EP4	BORG4|CEP4|KAIA1777	CDC42 effector protein 4	Gene symbol match
618745	CDC42EP5	-	CDC42 effector protein 5	protein-coding	148170	CDC42EP5	Borg3|CEP5	CDC42 effector protein 5	Gene symbol match
614042	CDC42SE1	-	CDC42 small effector 1	protein-coding	56882	CDC42SE1	SCIP1|SPEC1	CDC42 small effector 1	Gene symbol match
789618	CDC42SE2	-	CDC42 small effector 2	protein-coding	56990	CDC42SE2	SPEC2	CDC42 small effector 2	Gene symbol match
507122	CDC45	CDC45L	cell division cycle 45	protein-coding	8318	CDC45	CDC45L|CDC45L2|MGORS7|PORC-PI-1	cell division cycle 45	Gene symbol match
767817	CDC5L	-	cell division cycle 5 like	protein-coding	988	CDC5L	CDC5|CDC5-LIKE|CEF1|PCDC5RP|dJ319D22.1	cell division cycle 5 like	Gene symbol match
516094	CDC7	CDC7L1	cell division cycle 7	protein-coding	8317	CDC7	CDC7L1|HsCDC7|Hsk1|huCDC7	cell division cycle 7	Gene symbol match
100139547	CDC73	-	cell division cycle 73	protein-coding	79577	CDC73	C1orf28|FIHP|HPTJT|HRPT1|HRPT2|HYX	cell division cycle 73	Gene symbol match
515287	CDCA2	-	cell division cycle associated 2	protein-coding	157313	CDCA2	PPP1R81|Repo-Man	cell division cycle associated 2	Gene symbol match
614434	CDCA3	-	cell division cycle associated 3	protein-coding	83461	CDCA3	GRCC8|TOME-1	cell division cycle associated 3	Gene symbol match
527837	CDCA4	-	cell division cycle associated 4	protein-coding	55038	CDCA4	HEPP|SEI-3/HEPP	cell division cycle associated 4	Gene symbol match
614893	CDCA7	-	cell division cycle associated 7	protein-coding	83879	CDCA7	ICF3|JPO1	cell division cycle associated 7	Gene symbol match
514631	CDCA7L	-	cell division cycle associated 7 like	protein-coding	55536	CDCA7L	JPO2|R1|RAM2	cell division cycle associated 7 like	Gene symbol match
540622	CDCP1	-	CUB domain containing protein 1	protein-coding	64866	CDCP1	CD318|SIMA135|TRASK	CUB domain containing protein 1	Gene symbol match
282637	CDH1	-	cadherin 1	protein-coding	999	CDH1	Arc-1|CD324|CDHE|ECAD|LCAM|UVO	cadherin 1	Gene symbol match
512302	CDH13	-	cadherin 13	protein-coding	1012	CDH13	CDHH|P105	cadherin 13	Gene symbol match
507526	CDH17	-	cadherin 17	protein-coding	1015	CDH17	CDH16|HPT-1|HPT1	cadherin 17	Gene symbol match
281062	CDH2	-	cadherin 2, type 1, N-cadherin (neuronal)	protein-coding	1000	CDH2	CD325|CDHN|CDw325|NCAD	cadherin 2	Gene symbol match
540147	CDH22	-	cadherin 22	protein-coding	64405	CDH22	C20orf25|dJ998H6.1	cadherin 22	Gene symbol match
784716	CDH23	-	cadherin related 23	protein-coding	64072	CDH23	CDHR23|USH1D	cadherin related 23	Gene symbol match
535046	CDH24	-	cadherin 24	protein-coding	64403	CDH24	CDH11L	cadherin 24	Gene symbol match
281063	CDH3	-	cadherin 3	protein-coding	1001	CDH3	CDHP|HJMD|PCAD	cadherin 3	Gene symbol match
537946	CDH6	-	cadherin 6	protein-coding	1004	CDH6	CAD6|KCAD	cadherin 6	Gene symbol match
786198	CDHR3	-	cadherin related family member 3	protein-coding	222256	CDHR3	CDH28	cadherin related family member 3	Gene symbol match
786520	CDHR4	CDH29	cadherin related family member 4	protein-coding	389118	CDHR4	CDH29|PRO34300	cadherin related family member 4	Gene symbol match
510242	CDIP1	C16orf5|C25H16orf5	cell death inducing p53 target 1	protein-coding	29965	CDIP1	C16orf5|CDIP|I1|LITAFL	cell death inducing p53 target 1	Gene symbol match
515135	CDIPT	-	CDP-diacylglycerol--inositol 3-phosphatidyltransferase	protein-coding	10423	CDIPT	PIS|PIS1	CDP-diacylglycerol--inositol 3-phosphatidyltransferase	Gene symbol match
281061	CDK1	CDC2	cyclin dependent kinase 1	protein-coding	983	CDK1	CDC2|CDC28A|P34CDC2	cyclin dependent kinase 1	Gene symbol match
615171	CDK10	-	cyclin dependent kinase 10	protein-coding	8558	CDK10	PISSLRE	cyclin dependent kinase 10	Gene symbol match
493708	CDK11B	CDC2L1|CDC2L2|CDK11	cyclin dependent kinase 11B	protein-coding	984	CDK11B	CDC2L1|CDK11|CDK11-p110|CDK11-p46|CDK11-p58|CLK-1|PITSLREA|PK58|p58|p58CDC2L1|p58CLK-1	cyclin dependent kinase 11B	Gene symbol match
511513	CDK12	CRKRS	cyclin dependent kinase 12	protein-coding	51755	CDK12	CRK7|CRKR|CRKRS	cyclin dependent kinase 12	Gene symbol match
511147	CDK13	CDC2L5	cyclin dependent kinase 13	protein-coding	8621	CDK13	CDC2L|CDC2L5|CHDFIDD|CHED|hCDK13	cyclin dependent kinase 13	Gene symbol match
784403	CDK14	PFTK1	cyclin dependent kinase 14	protein-coding	5218	CDK14	PFTAIRE1|PFTK1	cyclin dependent kinase 14	Gene symbol match
613810	CDK16	PCTK1	cyclin dependent kinase 16	protein-coding	5127	CDK16	PCTAIRE|PCTAIRE1|PCTGAIRE|PCTK1	cyclin dependent kinase 16	Gene symbol match
539655	CDK17	PCTK2	cyclin dependent kinase 17	protein-coding	5128	CDK17	PCTAIRE2|PCTK2	cyclin dependent kinase 17	Gene symbol match
534048	CDK18	PCTK3	cyclin dependent kinase 18	protein-coding	5129	CDK18	PCTAIRE|PCTAIRE3|PCTK3	cyclin dependent kinase 18	Gene symbol match
511802	CDK19	CDC2L6	cyclin dependent kinase 19	protein-coding	23097	CDK19	CDC2L6|CDK11|bA346C16.3	cyclin dependent kinase 19	Gene symbol match
519217	CDK2	-	cyclin dependent kinase 2	protein-coding	1017	CDK2	CDKN2|p33(CDK2)	cyclin dependent kinase 2	Gene symbol match
510920	CDK20	CCRK	cyclin dependent kinase 20	protein-coding	23552	CDK20	CCRK|CDCH|P42|PNQALRE	cyclin dependent kinase 20	Gene symbol match
615387	CDK2AP1	-	cyclin dependent kinase 2 associated protein 1	protein-coding	8099	CDK2AP1	DOC1|DORC1|ST19|doc-1|p12DOC-1	cyclin dependent kinase 2 associated protein 1	Gene symbol match
517206	CDK2AP2	DOC-1R	cyclin dependent kinase 2 associated protein 2	protein-coding	10263	CDK2AP2	DOC-1R|p14	cyclin dependent kinase 2 associated protein 2	Gene symbol match
618631	CDK3	-	cyclin dependent kinase 3	protein-coding	1018	CDK3	-	cyclin dependent kinase 3	Gene symbol match
510618	CDK4	-	cyclin dependent kinase 4	protein-coding	1019	CDK4	CMM3|PSK-J3	cyclin dependent kinase 4	Gene symbol match
281066	CDK5	-	cyclin dependent kinase 5	protein-coding	1020	CDK5	LIS7|PSSALRE	cyclin dependent kinase 5	Gene symbol match
514086	CDK5RAP1	-	CDK5 regulatory subunit associated protein 1	protein-coding	51654	CDK5RAP1	C20orf34|C42|CGI-05|HSPC167	CDK5 regulatory subunit associated protein 1	Gene symbol match
508100	CDK5RAP2	-	CDK5 regulatory subunit associated protein 2	protein-coding	55755	CDK5RAP2	C48|Cep215|MCPH3	CDK5 regulatory subunit associated protein 2	Gene symbol match
509255	CDK5RAP3	-	CDK5 regulatory subunit associated protein 3	protein-coding	80279	CDK5RAP3	C53|HSF-27|IC53|LZAP|MST016|OK/SW-cl.114|PP1553	CDK5 regulatory subunit associated protein 3	Gene symbol match
511754	CDK6	-	cyclin dependent kinase 6	protein-coding	1021	CDK6	MCPH12|PLSTIRE	cyclin dependent kinase 6	Gene symbol match
515462	CDK7	-	cyclin dependent kinase 7	protein-coding	1022	CDK7	CAK|CAK1|CDKN7|HCAK|MO15|STK1|p39MO15	cyclin dependent kinase 7	Gene symbol match
507149	CDK8	-	cyclin dependent kinase 8	protein-coding	1024	CDK8	K35	cyclin dependent kinase 8	Gene symbol match
520580	CDK9	-	cyclin dependent kinase 9	protein-coding	1025	CDK9	C-2k|CDC2L4|CTK1|PITALRE|TAK	cyclin dependent kinase 9	Gene symbol match
530159	CDKAL1	-	CDK5 regulatory subunit associated protein 1 like 1	protein-coding	54901	CDKAL1	-	CDK5 regulatory subunit associated protein 1 like 1	Gene symbol match
523900	CDKL1	-	cyclin dependent kinase like 1	protein-coding	8814	CDKL1	KKIALRE|P42	cyclin dependent kinase like 1	Gene symbol match
533114	CDKL2	-	cyclin dependent kinase like 2	protein-coding	8999	CDKL2	KKIAMRE|P56	cyclin dependent kinase like 2	Gene symbol match
517478	CDKL4	-	cyclin dependent kinase like 4	protein-coding	344387	CDKL4	-	cyclin dependent kinase like 4	Gene symbol match
513497	CDKN1A	CIP1|SDI1|WAF1|p21	cyclin dependent kinase inhibitor 1A	protein-coding	1026	CDKN1A	CAP20|CDKN1|CIP1|MDA-6|P21|SDI1|WAF1|p21CIP1	cyclin dependent kinase inhibitor 1A	Gene symbol match
512613	CDKN1B	-	cyclin dependent kinase inhibitor 1B	protein-coding	1027	CDKN1B	CDKN4|KIP1|MEN1B|MEN4|P27KIP1	cyclin dependent kinase inhibitor 1B	Gene symbol match
510972	CDKN1C	-	cyclin dependent kinase inhibitor 1C	protein-coding	1028	CDKN1C	BWCR|BWS|KIP2|WBS|p57|p57Kip2	cyclin dependent kinase inhibitor 1C	Gene symbol match
513265	CDKN2AIP	CARF	CDKN2A interacting protein	protein-coding	55602	CDKN2AIP	CARF	CDKN2A interacting protein	Gene symbol match
512206	CDKN2AIPNL	-	CDKN2A interacting protein N-terminal like	protein-coding	91368	CDKN2AIPNL	-	CDKN2A interacting protein N-terminal like	Gene symbol match
505691	CDKN2C	-	cyclin dependent kinase inhibitor 2C	protein-coding	1031	CDKN2C	INK4C|p18|p18-INK4C	cyclin dependent kinase inhibitor 2C	Gene symbol match
510244	CDKN2D	-	cyclin dependent kinase inhibitor 2D	protein-coding	1032	CDKN2D	INK4D|p19|p19-INK4D	cyclin dependent kinase inhibitor 2D	Gene symbol match
514462	CDO1	-	cysteine dioxygenase type 1	protein-coding	1036	CDO1	CDO-I	cysteine dioxygenase type 1	Gene symbol match
536011	CDON	-	cell adhesion associated, oncogene regulated	protein-coding	50937	CDON	CDO|CDON1|HPE11|ORCAM	cell adhesion associated, oncogene regulated	Gene symbol match
537366	CDPF1	C5H22orf40	cysteine rich DPF motif domain containing 1	protein-coding	150383	CDPF1	C22orf40	cysteine rich DPF motif domain containing 1	Gene symbol match
534647	CDR2	-	cerebellar degeneration related protein 2	protein-coding	1039	CDR2	CDR62|Yo	cerebellar degeneration related protein 2	Gene symbol match
613582	CDR2L	-	cerebellar degeneration related protein 2 like	protein-coding	30850	CDR2L	HUMPPA	cerebellar degeneration related protein 2 like	Gene symbol match
516149	CDRT4	-	CMT1A duplicated region transcript 4	protein-coding	284040	CDRT4	-	CMT1A duplicated region transcript 4	Gene symbol match
100336936	CDS1	-	CDP-diacylglycerol synthase 1	protein-coding	1040	CDS1	CDS	CDP-diacylglycerol synthase 1	Gene symbol match
614834	CDS2	-	CDP-diacylglycerol synthase 2	protein-coding	8760	CDS2	-	CDP-diacylglycerol synthase 2	Gene symbol match
519016	CDT1	-	chromatin licensing and DNA replication factor 1	protein-coding	81620	CDT1	DUP|RIS2	chromatin licensing and DNA replication factor 1	Gene symbol match
504871	CDV3	-	CDV3 homolog	protein-coding	55573	CDV3	H41	CDV3 homolog	Gene symbol match
539013	CDYL	-	chromodomain Y like	protein-coding	9425	CDYL	CDYL1	chromodomain Y like	Gene symbol match
536901	CDYL2	-	chromodomain Y like 2	protein-coding	124359	CDYL2	PCCP1	chromodomain Y like 2	Gene symbol match
404118	CEACAM1	CEACAM8	carcinoembryonic antigen related cell adhesion molecule 1	protein-coding	634	CEACAM1	BGP|BGP1|BGPI	carcinoembryonic antigen related cell adhesion molecule 1	Gene symbol match
511941	CEACAM19	-	carcinoembryonic antigen related cell adhesion molecule 19	protein-coding	56971	CEACAM19	CEACM19|CEAL1	carcinoembryonic antigen related cell adhesion molecule 19	Gene symbol match
281677	CEBPA	-	CCAAT/enhancer binding protein alpha	protein-coding	1050	CEBPA	C/EBP-alpha|CEBP	CCAAT/enhancer binding protein alpha	Gene symbol match
281678	CEBPD	-	CCAAT/enhancer binding protein delta	protein-coding	1052	CEBPD	C/EBP-delta|CELF|CRP3|NF-IL6-beta	CCAAT/enhancer binding protein delta	Gene symbol match
617530	CEBPG	-	CCAAT/enhancer binding protein gamma	protein-coding	1054	CEBPG	GPE1BP|IG/EBP-1	CCAAT/enhancer binding protein gamma	Gene symbol match
507575	CEBPZ	-	CCAAT/enhancer binding protein zeta	protein-coding	10153	CEBPZ	CBF|CBF2|HSP-CBF|NOC1	CCAAT/enhancer binding protein zeta	Gene symbol match
517202	CECR2	-	cat eye syndrome chromosome region, candidate 2	protein-coding	27443	CECR2	-	CECR2, histone acetyl-lysine reader	Gene symbol match
281139	CELA1	ELA1	chymotrypsin like elastase family member 1	protein-coding	1990	CELA1	ELA1	chymotrypsin like elastase family member 1	Gene symbol match
540475	CELF1	CUGBP1	CUGBP Elav-like family member 1	protein-coding	10658	CELF1	BRUNOL2|CUG-BP|CUGBP|CUGBP1|EDEN-BP|NAB50|NAPOR|hNab50	CUGBP Elav-like family member 1	Gene symbol match
535177	CELF4	BRUNOL4	CUGBP Elav-like family member 4	protein-coding	56853	CELF4	BRUNOL4|CELF-4	CUGBP Elav-like family member 4	Gene symbol match
539205	CELF6	BRUNOL6	CUGBP Elav-like family member 6	protein-coding	60677	CELF6	BRUNOL6	CUGBP Elav-like family member 6	Gene symbol match
522422	CELSR1	-	cadherin EGF LAG seven-pass G-type receptor 1	protein-coding	9620	CELSR1	ADGRC1|CDHF9|FMI2|HFMI2|ME2	cadherin EGF LAG seven-pass G-type receptor 1	Gene symbol match
538194	CELSR2	-	cadherin EGF LAG seven-pass G-type receptor 2	protein-coding	1952	CELSR2	ADGRC2|CDHF10|EGFL2|Flamingo1|MEGF3	cadherin EGF LAG seven-pass G-type receptor 2	Gene symbol match
519047	CEMIP	-	cell migration inducing hyaluronan binding protein	protein-coding	57214	CEMIP	CCSP1|HYBID|KIAA1199|TMEM2L	cell migration inducing hyaluronan binding protein	Gene symbol match
788381	CENPB	-	centromere protein B	protein-coding	1059	CENPB	-	centromere protein B	Gene symbol match
450214	CENPC	CENPC1	centromere protein C	protein-coding	1060	CENPC	CENP-C|CENPC1|MIF2|hcp-4	centromere protein C	Gene symbol match
505284	CENPH	-	centromere protein H	protein-coding	64946	CENPH	-	centromere protein H	Gene symbol match
512877	CENPI	LRPR1	centromere protein I	protein-coding	2491	CENPI	CENP-I|FSHPRH1|LRPR1	centromere protein I	Gene symbol match
613543	CENPJ	-	centromere protein J	protein-coding	55835	CENPJ	BM032|CENP-J|CPAP|LAP|LIP1|MCPH6|SASS4|SCKL4|Sas-4	centromere protein J	Gene symbol match
615527	CENPL	DJ383J4.3	centromere protein L	protein-coding	91687	CENPL	C1orf155|CENP-L|dJ383J4.3	centromere protein L	Gene symbol match
615953	CENPM	-	centromere protein M	protein-coding	79019	CENPM	C22orf18|CENP-M|PANE1	centromere protein M	Gene symbol match
513551	CENPN	CENP-N	centromere protein N	protein-coding	55839	CENPN	BM039|C16orf60|CENP-N|ICEN32	centromere protein N	Gene symbol match
767930	CENPO	-	centromere protein O	protein-coding	79172	CENPO	CENP-O|ICEN-36|MCM21R	centromere protein O	Gene symbol match
616874	CENPQ	-	centromere protein Q	protein-coding	55166	CENPQ	C6orf139|CENP-Q	centromere protein Q	Gene symbol match
513195	CENPT	-	centromere protein T	protein-coding	80152	CENPT	C16orf56|CENP-T	centromere protein T	Gene symbol match
617866	CENPU	CENP-U|MLF1IP	centromere protein U	protein-coding	79682	CENPU	CENP50|CENPU50|KLIP1|MLF1IP|PBIP1	centromere protein U	Gene symbol match
521064	CENPV	-	centromere protein V	protein-coding	201161	CENPV	3110013H01Rik|CENP-V|PRR6|p30	centromere protein V	Gene symbol match
785182	CEP104	-	centrosomal protein 104	protein-coding	9731	CEP104	CFAP256|GlyBP|JBTS25|KIAA0562|ROC22	centrosomal protein 104	Gene symbol match
617266	CEP112	CCDC46	centrosomal protein 112	protein-coding	201134	CEP112	CCDC46|MACOCO	centrosomal protein 112	Gene symbol match
534400	CEP120	CCDC100	centrosomal protein 120	protein-coding	153241	CEP120	CCDC100|SRTD13	centrosomal protein 120	Gene symbol match
100336205	CEP126	-	centrosomal protein 126	protein-coding	57562	CEP126	KIAA1377	centrosomal protein 126	Gene symbol match
529746	CEP128	C10H14orf145	centrosomal protein 128	protein-coding	145508	CEP128	C14orf145|C14orf61|LEDP/132	centrosomal protein 128	Gene symbol match
514944	CEP131	AZI1	centrosomal protein 131	protein-coding	22994	CEP131	AZ1|AZI1|ZA1	centrosomal protein 131	Gene symbol match
509483	CEP135	-	centrosomal protein 135	protein-coding	9662	CEP135	CEP4|KIAA0635|MCPH8	centrosomal protein 135	Gene symbol match
536117	CEP152	-	centrosomal protein 152	protein-coding	22995	CEP152	MCPH4|MCPH9|SCKL5	centrosomal protein 152	Gene symbol match
512152	CEP162	-	centrosomal protein 162	protein-coding	22832	CEP162	C6orf84|KIAA1009|QN1	centrosomal protein 162	Gene symbol match
514284	CEP164	-	centrosomal protein 164	protein-coding	22897	CEP164	NPHP15	centrosomal protein 164	Gene symbol match
529230	CEP170	-	centrosomal protein 170	protein-coding	9859	CEP170	FAM68A|KAB|KIAA0470	centrosomal protein 170	Gene symbol match
100336437	CEP170B	-	centrosomal protein 170B	protein-coding	283638	CEP170B	CEP170R|FAM68C|KIAA0284	centrosomal protein 170B	Gene symbol match
613916	CEP19	C1H3orf34	centrosomal protein 19	protein-coding	84984	CEP19	C3orf34|MOSPGF	centrosomal protein 19	Gene symbol match
104975778	CEP192	-	centrosomal protein 192	protein-coding	55125	CEP192	PPP1R62	centrosomal protein 192	Gene symbol match
507479	CEP250	-	centrosomal protein 250	protein-coding	11190	CEP250	C-NAP1|CEP2|CNAP1	centrosomal protein 250	Gene symbol match
282707	CEP290	-	centrosomal protein 290	protein-coding	80184	CEP290	3H11Ag|BBS14|CT87|JBTS5|LCA10|MKS4|NPHP6|POC3|SLSN6|rd16	centrosomal protein 290	Gene symbol match
532848	CEP295	-	centrosomal protein 295	protein-coding	85459	CEP295	KIAA1731	centrosomal protein 295	Gene symbol match
534896	CEP350	-	centrosomal protein 350	protein-coding	9857	CEP350	CAP350|GM133	centrosomal protein 350	Gene symbol match
506914	CEP41	TSGA14	centrosomal protein 41	protein-coding	95681	CEP41	JBTS15|TSGA14	centrosomal protein 41	Gene symbol match
510950	CEP44	-	centrosomal protein 44	protein-coding	80817	CEP44	KIAA1712|PS1TP3	centrosomal protein 44	Gene symbol match
353245	CEP57	-	centrosomal protein 57	protein-coding	9702	CEP57	MVA2|PIG8|TSP57	centrosomal protein 57	Gene symbol match
519522	CEP57L1	-	centrosomal protein 57 like 1	protein-coding	285753	CEP57L1	C6orf182|bA487F23.2|cep57R	centrosomal protein 57 like 1	Gene symbol match
521932	CEP63	-	centrosomal protein 63	protein-coding	80254	CEP63	SCKL6	centrosomal protein 63	Gene symbol match
540684	CEP68	-	centrosomal protein 68	protein-coding	23177	CEP68	KIAA0582	centrosomal protein 68	Gene symbol match
100301027	CEP70	-	centrosomal protein 70	protein-coding	80321	CEP70	BITE	centrosomal protein 70	Gene symbol match
617312	CEP72	-	centrosomal protein 72	protein-coding	55722	CEP72	-	centrosomal protein 72	Gene symbol match
515285	CEP76	-	centrosomal protein 76	protein-coding	79959	CEP76	C18orf9|HsT1705	centrosomal protein 76	Gene symbol match
537926	CEP78	-	centrosomal protein 78	protein-coding	84131	CEP78	C9orf81|CRDHL|IP63	centrosomal protein 78	Gene symbol match
618145	CEP83	CCDC41	centrosomal protein 83	protein-coding	51134	CEP83	CCDC41|NPHP18|NY-REN-58	centrosomal protein 83	Gene symbol match
517520	CEP85	CCDC21	centrosomal protein 85	protein-coding	64793	CEP85	CCDC21	centrosomal protein 85	Gene symbol match
537625	CEP85L	C9H6orf204	centrosomal protein 85 like	protein-coding	387119	CEP85L	C6orf204|NY-BR-15|bA57K17.2	centrosomal protein 85 like	Gene symbol match
512749	CEP89	CCDC123	centrosomal protein 89	protein-coding	84902	CEP89	CCDC123|CEP123	centrosomal protein 89	Gene symbol match
506840	CEP95	CCDC45	centrosomal protein 95	protein-coding	90799	CEP95	CCDC45	centrosomal protein 95	Gene symbol match
540395	CEP97	-	centrosomal protein 97	protein-coding	79598	CEP97	2810403B08Rik|LRRIQ2	centrosomal protein 97	Gene symbol match
504650	CEPT1	-	choline/ethanolamine phosphotransferase 1	protein-coding	10390	CEPT1	-	choline/ethanolamine phosphotransferase 1	Gene symbol match
516122	CERCAM	CEECAM1	cerebral endothelial cell adhesion molecule	protein-coding	51148	CERCAM	CEECAM1|GLT25D3	cerebral endothelial cell adhesion molecule	Gene symbol match
100336737	CERK	-	ceramide kinase	protein-coding	64781	CERK	LK4|dA59H18.2|dA59H18.3|hCERK	ceramide kinase	Gene symbol match
100337174	CERKL	-	ceramide kinase like	protein-coding	375298	CERKL	RP26	ceramide kinase like	Gene symbol match
615296	CERS1	LASS1	ceramide synthase 1	protein-coding	10715	CERS1	EPM8|LAG1|LASS1|UOG1	ceramide synthase 1	Gene symbol match
539223	CERS2	LASS2	ceramide synthase 2	protein-coding	29956	CERS2	L3|LASS2|SP260|TMSG1	ceramide synthase 2	Gene symbol match
505233	CERS4	LASS4	ceramide synthase 4	protein-coding	79603	CERS4	LASS4|Trh1	ceramide synthase 4	Gene symbol match
530776	CERS5	LASS5	ceramide synthase 5	protein-coding	91012	CERS5	LASS5|Trh4	ceramide synthase 5	Gene symbol match
505928	CES2	-	carboxylesterase 2	protein-coding	8824	CES2	CE-2|CES2A1|PCE-2|iCE	carboxylesterase 2	Gene symbol match
508601	CETN2	-	centrin 2	protein-coding	1069	CETN2	CALT|CEN2	centrin 2	Gene symbol match
532953	CETN3	-	centrin 3	protein-coding	1070	CETN3	CDC31|CEN3	centrin 3	Gene symbol match
505789	CETN4	-	centrin 4	protein-coding	729338	CETN4P	-	centrin 4, pseudogene	ortholog_one2one
519687	CFAP100	CCDC37	cilia and flagella associated protein 100	protein-coding	348807	CFAP100	CCDC37|MIA1	cilia and flagella associated protein 100	Gene symbol match
510399	CFAP126	C3H1orf192|FLTP	cilia and flagella associated protein 126	protein-coding	257177	CFAP126	C1orf192|Flattop|Fltp	cilia and flagella associated protein 126	Gene symbol match
617116	CFAP157	C11H9orf117	cilia and flagella associated protein 157	protein-coding	286207	CFAP157	C9orf117	cilia and flagella associated protein 157	Gene symbol match
511761	CFAP161	C21H15orf26	cilia and flagella associated protein 161	protein-coding	161502	CFAP161	C15orf26	cilia and flagella associated protein 161	Gene symbol match
445424	CFAP20	C16orf80|C18H16orf80|GTL3	cilia and flagella associated protein 20	protein-coding	29105	CFAP20	C16orf80|EVORF|GTL3|fSAP23	cilia and flagella associated protein 20	Gene symbol match
513096	CFAP206	C9H6orf165	cilia and flagella associated protein 206	protein-coding	154313	CFAP206	C6orf165|dJ382I10.1	cilia and flagella associated protein 206	Gene symbol match
613775	CFAP221	PCDP1	cilia and flagella associated protein 221	protein-coding	200373	CFAP221	FAP221|PCDP1	cilia and flagella associated protein 221	Gene symbol match
513777	CFAP36	CCDC104	cilia and flagella associated protein 36	protein-coding	112942	CFAP36	BARTL1|CCDC104	cilia and flagella associated protein 36	Gene symbol match
518801	CFAP43	WDR96	cilia and flagella associated protein 43	protein-coding	80217	CFAP43	C10orf79|WDR96|bA373N18.2	cilia and flagella associated protein 43	Gene symbol match
513653	CFAP44	WDR52	cilia and flagella associated protein 44	protein-coding	55779	CFAP44	WDR52	cilia and flagella associated protein 44	Gene symbol match
617350	CFAP45	CCDC19	cilia and flagella associated protein 45	protein-coding	25790	CFAP45	CCDC19|NESG1	cilia and flagella associated protein 45	Gene symbol match
613276	CFAP47	CHDC2|CXHXorf22|CXHXorf30	cilia and flagella associated protein 47	protein-coding	286464	CFAP47	CHDC2|CXorf22|CXorf30|CXorf59	cilia and flagella associated protein 47	Gene symbol match
505885	CFAP52	WDR16	cilia and flagella associated protein 52	protein-coding	146845	CFAP52	WDR16|WDRPUH	cilia and flagella associated protein 52	Gene symbol match
540193	CFAP53	CCDC11	cilia and flagella associated protein 53	protein-coding	220136	CFAP53	CCDC11|HTX6	cilia and flagella associated protein 53	Gene symbol match
787705	CFAP54	C5H12orf55|C5H12orf63	cilia and flagella associated protein 54	protein-coding	144535	CFAP54	C12orf55|C12orf63	cilia and flagella associated protein 54	Gene symbol match
536914	CFAP58	CCDC147	cilia and flagella associated protein 58	protein-coding	159686	CFAP58	C10orf80|CCDC147|bA127L20.4|bA127L20.5|bA554P13.1	cilia and flagella associated protein 58	Gene symbol match
616648	CFAP61	C13H20orf26	cilia and flagella associated protein 61	protein-coding	26074	CFAP61	C20orf26|CaM-IP3|dJ1002M8.3|dJ1178H5.4	cilia and flagella associated protein 61	Gene symbol match
100847237	CFAP69	C4H7orf63	cilia and flagella associated protein 69	protein-coding	79846	CFAP69	C7orf63|FAP69	cilia and flagella associated protein 69	Gene symbol match
529891	CFAP70	TTC18	cilia and flagella associated protein 70	protein-coding	118491	CFAP70	TTC18	cilia and flagella associated protein 70	Gene symbol match
515855	CFAP73	CCDC42B	cilia and flagella associated protein 73	protein-coding	387885	CFAP73	CCDC42B|MIA2	cilia and flagella associated protein 73	Gene symbol match
617386	CFAP74	-	cilia and flagella associated protein 74	protein-coding	85452	CFAP74	C1orf222|KIAA1751	cilia and flagella associated protein 74	Gene symbol match
617847	CFAP77	C11H9orf171	cilia and flagella associated protein 77	protein-coding	389799	CFAP77	C9orf171	cilia and flagella associated protein 77	Gene symbol match
508280	CFAP97	-	cilia and flagella associated protein 97	protein-coding	57587	CFAP97	KIAA1430|hmw	cilia and flagella associated protein 97	Gene symbol match
100847979	CFAP99	-	cilia and flagella associated protein 99	protein-coding	402160	CFAP99	-	cilia and flagella associated protein 99	Gene symbol match
514076	CFB	BF	complement factor B	protein-coding	629	CFB	AHUS4|ARMD14|BF|BFD|CFAB|CFBD|FB|FBI12|GBG|H2-Bf|PBF2	complement factor B	Gene symbol match
505647	CFD	DF	complement factor D	protein-coding	1675	CFD	ADIPSIN|ADN|DF|PFD	complement factor D	Gene symbol match
281682	CFDP1	BCNT	craniofacial development protein 1	protein-coding	10428	CFDP1	BCNT|BUCENTAUR|CENP-29|CP27|SWC5|Yeti|p97	craniofacial development protein 1	Gene symbol match
286876	CFDP2	bcnt|p97	craniofacial development protein 2	protein-coding	10428	CFDP1	BCNT|BUCENTAUR|CENP-29|CP27|SWC5|Yeti|p97	craniofacial development protein 1	ortholog_one2many
280816	CFH	HF1	complement factor H	protein-coding	3075	CFH	AHUS1|AMBP1|ARMD4|ARMS1|CFHL3|FH|FHL1|HF|HF1|HF2|HUS	complement factor H	Gene symbol match
513197	CFI	IF	complement factor I	protein-coding	3426	CFI	AHUS3|ARMD13|C3BINA|C3b-INA|FI|IF|KAF	complement factor I	Gene symbol match
534553	CFL1	-	cofilin 1	protein-coding	1072	CFL1	CFL|HEL-S-15|cofilin	cofilin 1	Gene symbol match
539332	CFL2	-	cofilin 2	protein-coding	1073	CFL2	NEM7	cofilin 2	Gene symbol match
497199	CFLAR	FLIP	CASP8 and FADD like apoptosis regulator	protein-coding	8837	CFLAR	CASH|CASP8AP1|CLARP|Casper|FLAME|FLAME-1|FLAME1|FLIP|I-FLICE|MRIT|c-FLIP|c-FLIPL|c-FLIPR|c-FLIPS	CASP8 and FADD like apoptosis regulator	Gene symbol match
281067	CFTR	-	cystic fibrosis transmembrane conductance regulator	protein-coding	1080	CFTR	ABC35|ABCC7|CF|CFTR/MRP|MRP7|TNR-CFTR|dJ760C5.1	cystic fibrosis transmembrane conductance regulator	Gene symbol match
613824	CGGBP1	-	CGG triplet repeat binding protein 1	protein-coding	8545	CGGBP1	CGGBP|p20-CGGBP	CGG triplet repeat binding protein 1	Gene symbol match
533725	CGN	-	cingulin	protein-coding	57530	CGN	-	cingulin	Gene symbol match
517509	CGNL1	-	cingulin like 1	protein-coding	84952	CGNL1	JACOP|PCING	cingulin like 1	Gene symbol match
507586	CGREF1	-	cell growth regulator with EF-hand domain 1	protein-coding	10669	CGREF1	CGR11	cell growth regulator with EF-hand domain 1	Gene symbol match
534344	CGRRF1	-	cell growth regulator with ring finger domain 1	protein-coding	10668	CGRRF1	CGR19|RNF197	cell growth regulator with ring finger domain 1	Gene symbol match
511605	CHAC2	-	ChaC cation transport regulator homolog 2	protein-coding	494143	CHAC2	GCG1	ChaC cation transport regulator homolog 2	Gene symbol match
504535	CHAF1A	-	chromatin assembly factor 1 subunit A	protein-coding	10036	CHAF1A	CAF-1|CAF1|CAF1B|CAF1P150|P150	chromatin assembly factor 1 subunit A	Gene symbol match
511654	CHAF1B	-	chromatin assembly factor 1 subunit B	protein-coding	8208	CHAF1B	CAF-1|CAF-IP60|CAF1|CAF1A|CAF1P60|MPHOSPH7|MPP7	chromatin assembly factor 1 subunit B	Gene symbol match
100137827	CHAMP1	ZNF828	chromosome alignment maintaining phosphoprotein 1	protein-coding	283489	CHAMP1	C13orf8|CAMP|CHAMP|MRD40|ZNF828	chromosome alignment maintaining phosphoprotein 1	Gene symbol match
540610	CHCHD1	-	coiled-coil-helix-coiled-coil-helix domain containing 1	protein-coding	118487	CHCHD1	C10orf34|C2360|MRP-S37	coiled-coil-helix-coiled-coil-helix domain containing 1	Gene symbol match
615846	CHCHD10	C17H22ORF16	coiled-coil-helix-coiled-coil-helix domain containing 10	protein-coding	400916	CHCHD10	C22orf16|FTDALS2|IMMD|N27C7-4|SMAJ	coiled-coil-helix-coiled-coil-helix domain containing 10	Gene symbol match
614033	CHCHD2	CHCHD9	coiled-coil-helix-coiled-coil-helix domain containing 2	protein-coding	51142	CHCHD2	C7orf17|MNRR1|NS2TP|PARK22	coiled-coil-helix-coiled-coil-helix domain containing 2	Gene symbol match
616477	CHCHD3	-	coiled-coil-helix-coiled-coil-helix domain containing 3	protein-coding	54927	CHCHD3	MINOS3|Mic19|PPP1R22	coiled-coil-helix-coiled-coil-helix domain containing 3	Gene symbol match
513889	CHCHD4	-	coiled-coil-helix-coiled-coil-helix domain containing 4	protein-coding	131474	CHCHD4	MIA40|TIMM40	coiled-coil-helix-coiled-coil-helix domain containing 4	Gene symbol match
514560	CHCHD5	-	coiled-coil-helix-coiled-coil-helix domain containing 5	protein-coding	84269	CHCHD5	C2orf9|MIC14	coiled-coil-helix-coiled-coil-helix domain containing 5	Gene symbol match
615934	CHCHD6	-	coiled-coil-helix-coiled-coil-helix domain containing 6	protein-coding	84303	CHCHD6	CHCM1|Mic25|PPP1R23	coiled-coil-helix-coiled-coil-helix domain containing 6	Gene symbol match
616237	CHCHD7	-	coiled-coil-helix-coiled-coil-helix domain containing 7	protein-coding	79145	CHCHD7	COX23	coiled-coil-helix-coiled-coil-helix domain containing 7	Gene symbol match
100296470	CHCHD8	-	coiled-coil-helix-coiled-coil-helix domain containing 8	protein-coding	51287	COA4	CHCHD8|CMC3|E2IG2	cytochrome c oxidase assembly factor 4 homolog	ortholog_one2one
505123	CHD1	-	chromodomain helicase DNA binding protein 1	protein-coding	1105	CHD1	-	chromodomain helicase DNA binding protein 1	Gene symbol match
524787	CHD1L	-	chromodomain helicase DNA binding protein 1 like	protein-coding	9557	CHD1L	ALC1|CHDL	chromodomain helicase DNA binding protein 1 like	Gene symbol match
535026	CHD2	-	chromodomain helicase DNA binding protein 2	protein-coding	1106	CHD2	EEOC	chromodomain helicase DNA binding protein 2	Gene symbol match
532673	CHD3	-	chromodomain helicase DNA binding protein 3	protein-coding	1107	CHD3	Mi-2a|Mi2-ALPHA|ZFH	chromodomain helicase DNA binding protein 3	Gene symbol match
506402	CHD4	-	chromodomain helicase DNA binding protein 4	protein-coding	1108	CHD4	CHD-4|Mi-2b|Mi2-BETA|SIHIWES	chromodomain helicase DNA binding protein 4	Gene symbol match
524776	CHD6	-	chromodomain helicase DNA binding protein 6	protein-coding	84181	CHD6	CHD-6|CHD5|RIGB	chromodomain helicase DNA binding protein 6	Gene symbol match
533175	CHD7	-	chromodomain helicase DNA binding protein 7	protein-coding	55636	CHD7	CRG|HH5|IS3|KAL5	chromodomain helicase DNA binding protein 7	Gene symbol match
507111	CHD8	-	chromodomain helicase DNA binding protein 8	protein-coding	57680	CHD8	AUTS18|HELSNF1	chromodomain helicase DNA binding protein 8	Gene symbol match
539275	CHD9	-	chromodomain helicase DNA binding protein 9	protein-coding	80205	CHD9	AD013|CHD-9|CReMM|KISH2|PRIC320	chromodomain helicase DNA binding protein 9	Gene symbol match
505218	CHDH	-	choline dehydrogenase	protein-coding	55349	CHDH	-	choline dehydrogenase	Gene symbol match
518897	CHEK2	-	checkpoint kinase 2	protein-coding	11200	CHEK2	CDS1|CHK2|HuCds1|LFS2|PP1425|RAD53|hCds1	checkpoint kinase 2	Gene symbol match
525110	CHERP	-	calcium homeostasis endoplasmic reticulum protein	protein-coding	10523	CHERP	DAN16|SCAF6|SRA1	calcium homeostasis endoplasmic reticulum protein	Gene symbol match
614816	CHFR	-	checkpoint with forkhead and ring finger domains	protein-coding	55743	CHFR	RNF116|RNF196	checkpoint with forkhead and ring finger domains	Gene symbol match
286869	CHI3L1	CGP-39|CLP-1|GP-39|SPC-40|SPS-40|YKL-40	chitinase 3-like 1 (cartilage glycoprotein-39)	protein-coding	1116	CHI3L1	ASRT7|CGP-39|GP-39|GP39|HC-gp39|HCGP-3P|YKL-40|YKL40|YYL-40|hCGP-39	chitinase 3 like 1	Gene symbol match
513513	CHI3L2	-	chitinase 3 like 2	protein-coding	1117	CHI3L2	CHIL2|YKL-39|YKL39	chitinase 3 like 2	Gene symbol match
615065	CHIC1	-	cysteine rich hydrophobic domain 1	protein-coding	53344	CHIC1	BRX	cysteine rich hydrophobic domain 1	Gene symbol match
615190	CHIC2	-	cysteine rich hydrophobic domain 2	protein-coding	26511	CHIC2	BTL	cysteine rich hydrophobic domain 2	Gene symbol match
504781	CHID1	-	chitinase domain containing 1	protein-coding	66005	CHID1	GL008|SI-CLP|SICLP	chitinase domain containing 1	Gene symbol match
514865	CHKA	-	choline kinase alpha	protein-coding	1119	CHKA	CHK|CK|CKI|EK	choline kinase alpha	Gene symbol match
536213	CHKB	-	choline kinase beta	protein-coding	1120	CHKB	CHETK|CHKL|CK|CKB|CKEKB|EK|EKB|MDCMC	choline kinase beta	Gene symbol match
519552	CHM	-	CHM, Rab escort protein 1	protein-coding	1121	CHM	DXS540|GGTA|HSD-32|REP-1|TCD	CHM, Rab escort protein 1	Gene symbol match
532324	CHML	-	CHM like, Rab escort protein 2	protein-coding	1122	CHML	REP2	CHM like, Rab escort protein 2	Gene symbol match
789414	CHMP1A	PCOLN3	charged multivesicular body protein 1A	protein-coding	5119	CHMP1A	CHMP1|PCH8|PCOLN3|PRSM1|VPS46-1|VPS46A	charged multivesicular body protein 1A	Gene symbol match
512033	CHMP1B	CHMP1.5	charged multivesicular body protein 1B	protein-coding	57132	CHMP1B	C10orf2|C18-ORF2|C18orf2|CHMP1.5|Vps46-2|Vps46B|hVps46-2	charged multivesicular body protein 1B	Gene symbol match
523847	CHMP2A	-	charged multivesicular body protein 2A	protein-coding	27243	CHMP2A	BC-2|BC2|CHMP2|VPS2|VPS2A	charged multivesicular body protein 2A	Gene symbol match
615954	CHMP2B	-	charged multivesicular body protein 2B	protein-coding	25978	CHMP2B	ALS17|CHMP2.5|DMT1|VPS2-2|VPS2B	charged multivesicular body protein 2B	Gene symbol match
507722	CHMP3	VPS24	charged multivesicular body protein 3	protein-coding	51652	CHMP3	CGI-149|NEDF|VPS24	charged multivesicular body protein 3	Gene symbol match
613647	CHMP4A	-	charged multivesicular body protein 4A	protein-coding	29082	CHMP4A	C14orf123|CHMP4|CHMP4B|HSPC134|SHAX2|SNF7|SNF7-1|VPS32-1|VPS32A	charged multivesicular body protein 4A	Gene symbol match
616164	CHMP4B	-	charged multivesicular body protein 4B	protein-coding	128866	CHMP4B	C20orf178|CHMP4A|CTPP3|CTRCT31|SNF7|SNF7-2|Shax1|VPS32B|Vps32-2|dJ553F4.4	charged multivesicular body protein 4B	Gene symbol match
507572	CHMP4C	-	charged multivesicular body protein 4C	protein-coding	92421	CHMP4C	SNF7-3|Shax3|VPS32C	charged multivesicular body protein 4C	Gene symbol match
539781	CHMP5	-	charged multivesicular body protein 5	protein-coding	51510	CHMP5	C9orf83|CGI-34|HSPC177|PNAS-2|SNF7DC2|Vps60	charged multivesicular body protein 5	Gene symbol match
510596	CHMP6	-	charged multivesicular body protein 6	protein-coding	79643	CHMP6	VPS20	charged multivesicular body protein 6	Gene symbol match
541288	CHMP7	-	charged multivesicular body protein 7	protein-coding	91782	CHMP7	-	charged multivesicular body protein 7	Gene symbol match
508266	CHN1	-	chimerin 1	protein-coding	1123	CHN1	ARHGAP2|CHN|DURS2|NC|RHOGAP2	chimerin 1	Gene symbol match
507285	CHN2	-	chimerin 2	protein-coding	1124	CHN2	ARHGAP3|BCH|CHN2-3|RHOGAP3	chimerin 2	Gene symbol match
613942	CHODL	-	chondrolectin	protein-coding	140578	CHODL	C21orf68|MT75|PRED12	chondrolectin	Gene symbol match
505144	CHORDC1	CHP-1	cysteine and histidine rich domain containing 1	protein-coding	26973	CHORDC1	CHP1	cysteine and histidine rich domain containing 1	Gene symbol match
512662	CHP1	CHP	calcineurin like EF-hand protein 1	protein-coding	11261	CHP1	CHP|SLC9A1BP|Sid470p|p22|p24	calcineurin like EF-hand protein 1	Gene symbol match
515280	CHP2	-	calcineurin like EF-hand protein 2	protein-coding	63928	CHP2	-	calcineurin like EF-hand protein 2	Gene symbol match
540002	CHPF	-	chondroitin polymerizing factor	protein-coding	79586	CHPF	CHSY2|CSS2	chondroitin polymerizing factor	Gene symbol match
100616099	CHPF2	-	chondroitin polymerizing factor 2	protein-coding	54480	CHPF2	CSGLCA-T|CSGlcAT|ChSy-3|chPF-2	chondroitin polymerizing factor 2	Gene symbol match
511291	CHPT1	-	choline phosphotransferase 1	protein-coding	56994	CHPT1	CPT|CPT1	choline phosphotransferase 1	Gene symbol match
510942	CHRAC1	-	chromatin accessibility complex 1	protein-coding	54108	CHRAC1	CHARC1|CHARC15|CHRAC-1|CHRAC-15|CHRAC15|YCL1	chromatin accessibility complex 1	Gene symbol match
282179	CHRNB1	-	cholinergic receptor nicotinic beta 1 subunit	protein-coding	1140	CHRNB1	ACHRB|CHRNB|CMS1D|CMS2A|CMS2C|SCCMS	cholinergic receptor nicotinic beta 1 subunit	Gene symbol match
281688	CHRNE	-	cholinergic receptor nicotinic epsilon subunit	protein-coding	1145	CHRNE	ACHRE|CMS1D|CMS1E|CMS2A|CMS4A|CMS4B|CMS4C|FCCMS|SCCMS	cholinergic receptor nicotinic epsilon subunit	Gene symbol match
506932	CHST1	-	carbohydrate sulfotransferase 1	protein-coding	8534	CHST1	C6ST|GST-1|KS6ST|KSGal6ST|KSST	carbohydrate sulfotransferase 1	Gene symbol match
511215	CHST10	-	carbohydrate sulfotransferase 10	protein-coding	9486	CHST10	HNK-1ST|HNK1ST	carbohydrate sulfotransferase 10	Gene symbol match
511245	CHST14	-	carbohydrate sulfotransferase 14	protein-coding	113189	CHST14	ATCS|D4ST1|EDSMC1|HNK1ST	carbohydrate sulfotransferase 14	Gene symbol match
506758	CHST3	-	carbohydrate sulfotransferase 3	protein-coding	9469	CHST3	C6ST|C6ST1|HSD	carbohydrate sulfotransferase 3	Gene symbol match
539063	CHST4	-	carbohydrate sulfotransferase 4	protein-coding	10164	CHST4	GST3|GlcNAc6ST2|HECGLCNAC6ST|LSST	carbohydrate sulfotransferase 4	Gene symbol match
100271926	CHST8	-	carbohydrate sulfotransferase 8	protein-coding	64377	CHST8	GALNAC4ST1|GalNAc4ST|PSS3	carbohydrate sulfotransferase 8	Gene symbol match
281690	CHSY1	-	chondroitin sulfate synthase 1	protein-coding	22856	CHSY1	CHSY|CSS1|ChSy-1|TPBS	chondroitin sulfate synthase 1	Gene symbol match
517007	CHTF18	-	chromosome transmission fidelity factor 18	protein-coding	63922	CHTF18	C16orf41|C321D2.2|C321D2.3|C321D2.4|CHL12|Ctf18|RUVBL	chromosome transmission fidelity factor 18	Gene symbol match
618186	CHTF8	CTF8|DERPC	chromosome transmission fidelity factor 8	protein-coding	54921	CHTF8	CTF8|DERPC	chromosome transmission fidelity factor 8	Gene symbol match
616638	CHTOP	C1orf77|C3H1orf77|FOP|SRAG	chromatin target of PRMT1	protein-coding	26097	CHTOP	C10orf77|C1orf77|FL-SRAG|FOP|SRAG|SRAG-3|SRAG-5|pp7704	chromatin target of PRMT1	Gene symbol match
281073	CHUK	-	conserved helix-loop-helix ubiquitous kinase	protein-coding	1147	CHUK	IKBKA|IKK-alpha|IKK1|IKKA|NFKBIKA|TCF16	conserved helix-loop-helix ubiquitous kinase	Gene symbol match
616539	CHURC1	-	churchill domain containing 1	protein-coding	91612	CHURC1	C14orf52|My015|chch	churchill domain containing 1	Gene symbol match
540069	CIAO1	WDR39	cytosolic iron-sulfur assembly component 1	protein-coding	9391	CIAO1	CIA1|WDR39	cytosolic iron-sulfur assembly component 1	Gene symbol match
535119	CIAPIN1	-	cytokine induced apoptosis inhibitor 1	protein-coding	57019	CIAPIN1	Anamorsin|DRE2|PRO0915	cytokine induced apoptosis inhibitor 1	Gene symbol match
510141	CIB1	-	calcium and integrin binding 1	protein-coding	10519	CIB1	CIB|CIBP|KIP1|PRKDCIP|SIP2-28	calcium and integrin binding 1	Gene symbol match
100337259	CIB2	-	calcium and integrin binding family member 2	protein-coding	10518	CIB2	DFNB48|KIP2|USH1J	calcium and integrin binding family member 2	Gene symbol match
538483	CIC	-	capicua transcriptional repressor	protein-coding	23152	CIC	-	capicua transcriptional repressor	Gene symbol match
528834	CIDEB	-	cell death-inducing DFFA-like effector b	protein-coding	27141	CIDEB	-	cell death-inducing DFFA-like effector b	Gene symbol match
508720	CIITA	-	class II major histocompatibility complex transactivator	protein-coding	4261	CIITA	C2TA|CIITAIV|MHC2TA|NLRA	class II major histocompatibility complex transactivator	Gene symbol match
613767	CINP	-	cyclin dependent kinase 2 interacting protein	protein-coding	51550	CINP	-	cyclin dependent kinase 2 interacting protein	Gene symbol match
506130	CIPC	-	CLOCK interacting pacemaker	protein-coding	85457	CIPC	KIAA1737	CLOCK interacting pacemaker	Gene symbol match
507120	CIRBP	-	cold inducible RNA binding protein	protein-coding	1153	CIRBP	CIRP	cold inducible RNA binding protein	Gene symbol match
531444	CISD1	-	CDGSH iron sulfur domain 1	protein-coding	55847	CISD1	C10orf70|MDS029|ZCD1|mitoNEET	CDGSH iron sulfur domain 1	Gene symbol match
[truncated: 11,199 more rows]

## Sheet: Table S1. DET S2 vs S1
Supplemental Table S1: Differential transcripts stage 2 versus stage 1 (FDR 0.001)
Bta gene ID	Bta gene symbol	Alias	Bta gene description	Gene type	Hsa gene ID	Hsa gene symbol	Hsa alias	Hsa gene description	Ortholog description	logFC	LR	P-Value	FDR	counts	S_1_R1	S_1_R2	S_1_R3	S_1_R4	S_2_R1	S_2_R2	S_2_R3	S_2_R5	S_3_R2	S_3_R3	S_3_R4	S_3_R5	S_4_R1	S_4_R2	S_4_R4	S_4_R5	cpm	S_1_R1	S_1_R2	S_1_R3	S_1_R4	S_2_R1	S_2_R2	S_2_R3	S_2_R5	S_3_R2	S_3_R3	S_3_R4	S_3_R5	S_4_R1	S_4_R2	S_4_R4	S_4_R5	log2cpm	S_1_R1
505914	ABRACL	C9H6orf115	ABRA C-terminal like	protein-coding	58527	ABRACL	C6orf115|Costars|HSPC280|PRO2013	ABRA C-terminal like	Gene symbol match	-1.26717	22.4308	2.17852e-06	0.000112304		237	234	167	303	135	123	203	118	140	163	97	186	102	131	65	125		44.1553	55.7671	49.3558	75.1167	22.649	26.6531	28.8446	14.517	35.2498	27.9978	21.7692	28.7864	18.2595	20.8471	21.1574	34.0821		5.49682
533798	ACSM3	-	acyl-CoA synthetase medium-chain family member 3	protein-coding	6296	ACSM3	SA|SAH	acyl-CoA synthetase medium chain family member 3	Gene symbol match	-2.05807	28.2867	1.0461e-07	1.08956e-05		718	915	344	671	72	403	274	289	162	214	253	156	179	143	136	111		133.77	218.064	101.667	166.348	12.0795	87.3267	38.9331	35.5544	40.789	36.7579	56.7794	24.1434	32.0436	22.7567	44.2679	30.2649		7.07436
532778	ARFGAP3	-	ADP ribosylation factor GTPase activating protein 3	protein-coding	26286	ARFGAP3	ARFGAP1	ADP ribosylation factor GTPase activating protein 3	Gene symbol match	-0.927089	22.4798	2.1236e-06	0.00011146		1166	679	694	803	592	441	691	964	422	517	654	713	603	486	349	328		217.237	161.82	205.107	199.072	99.3201	95.561	98.1852	118.597	106.253	88.803	146.774	110.348	107.946	77.341	113.599	89.4315		7.76975
327676	ARHGDIB	-	Rho GDP dissociation inhibitor beta	protein-coding	397	ARHGDIB	D4|GDIA2|GDID4|LYGDI|Ly-GDI|RAP1GN1|RhoGDI2	Rho GDP dissociation inhibitor beta	Gene symbol match	-1.3549	18.2863	1.90072e-05	0.000597519		259	163	156	164	121	52	142	130	52	83	91	31	75	104	51	119		48.2542	38.8463	46.1048	40.6572	20.3002	11.268	20.177	15.9933	13.0928	14.2566	20.4226	4.79773	13.4261	16.5503	16.6005	32.4462		5.62217
506596	ARPC3	-	actin related protein 2/3 complex subunit 3	protein-coding	10094	ARPC3	ARC21|p21-Arc	actin related protein 2/3 complex subunit 3	Gene symbol match	-1.09473	18.5537	1.65188e-05	0.000539246		836	901	533	880	515	399	967	497	796	619	431	520	527	628	345	289		155.755	214.727	157.525	218.161	86.4018	86.4599	137.402	61.1437	200.42	106.323	96.727	80.4781	94.3406	99.9386	112.297	78.7978		7.29237
514014	ATP23	-	ATP23 metallopeptidase and ATP synthase assembly factor homolog	protein-coding	91419	ATP23	KUB3|XRCC6BP1	ATP23 metallopeptidase and ATP synthase assembly factor homolog	Gene symbol match	-1.13435	17.0714	3.60006e-05	0.000969592		250	236	89	252	108	104	210	157	161	144	127	187	115	99	68	51		46.5774	56.2437	26.3034	62.4733	18.1192	22.5359	29.8392	19.315	40.5372	24.7343	28.5019	28.9412	20.5867	15.7546	22.1339	13.9055		5.5722
515696	ATP5L	-	ATP synthase, H+ transporting, mitochondrial Fo complex subunit G	protein-coding	10632	ATP5L	ATP5JG	ATP synthase, H+ transporting, mitochondrial Fo complex subunit G	Gene symbol match	-1.1667	23.7565	1.09326e-06	7.00375e-05		973	760	669	910	492	412	970	523	779	594	496	624	558	579	361	278		181.279	181.124	197.719	225.598	82.5431	89.2769	137.829	64.3424	196.14	102.029	111.315	96.5737	99.8901	92.1408	117.505	75.7986		7.51001
767932	AZI2	-	5-azacytidine induced 2	protein-coding	64343	AZI2	AZ2|NAP1|TILP	5-azacytidine induced 2	Gene symbol match	-0.913067	24.201	8.67877e-07	5.93439e-05		1279	1117	821	1169	813	637	1073	1006	702	757	755	1092	715	726	497	407		238.29	266.204	242.641	289.807	136.397	138.033	152.464	123.764	176.752	130.027	169.441	169.004	127.995	115.534	161.773	110.971		7.90262
280729	B2M	-	beta-2-microglobulin	protein-coding	567	B2M	IMD43	beta-2-microglobulin	Gene symbol match	-1.04378	17.2051	3.3554e-05	0.000916796		1366	994	879	1397	753	669	1205	652	786	766	603	779	478	692	552	418		254.499	236.891	259.783	346.33	126.331	144.967	171.22	80.2127	197.902	131.573	135.328	120.562	85.5689	110.123	179.676	113.971		7.99717
613855	BAG1	-	BCL2 associated athanogene 1	protein-coding	573	BAG1	BAG-1|HAP|RAP46	BCL2 associated athanogene 1	Gene symbol match	-0.750573	17.0522	3.63671e-05	0.000977469		1079	600	610	665	687	485	717	713	524	605	419	678	678	656	397	417		201.028	142.993	180.282	164.86	115.258	105.095	101.88	87.7172	131.935	103.918	94.0339	104.931	121.372	104.394	129.223	113.698		7.65841
414925	BIRC5	-	baculoviral IAP repeat containing 5	protein-coding	332	BIRC5	API4|EPR-1	baculoviral IAP repeat containing 5	Gene symbol match	-2.5885	17.2283	3.31464e-05	0.000912763		58	45	112	81	30	14	2	29	14	28	37	30	53	10	2	11		10.8059	10.7244	33.1009	20.0807	5.03311	3.03368	0.284183	3.56774	3.52498	4.80944	8.30371	4.64297	9.48777	1.59138	0.650998	2.99923		3.56144
512377	C13H20orf24	RIP5	RAB5-interacting protein	protein-coding	100527943	TGIF2-C20orf24	-	TGIF2-C20orf24 readthrough	ortholog_one2one	-1.06145	21.0333	4.51373e-06	0.000194032		367	217	167	259	237	128	168	197	134	187	179	222	210	170	137	115		68.3756	51.7156	49.3558	64.2087	39.7616	27.7365	23.8714	24.236	33.7391	32.1202	40.172	34.3579	37.593	27.0534	44.5934	31.3555		6.11636
512885	C19H17orf49	BAP18|C17orf49	chromosome 19 open reading frame, human C17orf49	protein-coding	124944	C17orf49	BAP18|HEPIS	chromosome 17 open reading frame 49	ortholog_one2many	-0.922201	18.0712	2.12792e-05	0.000656124		564	479	404	414	347	264	530	347	422	374	291	413	323	360	213	335		105.079	114.156	119.4	102.635	58.2163	57.2066	75.3085	42.6899	106.253	64.2404	65.3075	63.9182	57.8217	57.2896	69.3313	91.3401		6.72899
512779	C24H18orf21	C18orf21	chromosome 24 open reading frame, human C18orf21	protein-coding	83608	C18orf21	HsT3108|PNAS-124|PNAS-131|XTP13	chromosome 18 open reading frame 21	ortholog_one2one	-1.46584	17.4855	2.89508e-05	0.000826979		178	292	141	201	63	87	302	126	173	154	123	180	115	176	54	47		33.1631	69.5897	41.6717	49.8299	10.5695	18.8522	42.9116	15.5012	43.5586	26.4519	27.6042	27.8578	20.5867	28.0083	17.577	12.8149		5.09437
280740	CA2	-	carbonic anhydrase II	protein-coding	760	CA2	CA-II|CAC|CAII|Car2|HEL-76|HEL-S-282	carbonic anhydrase 2	Gene symbol match	-1.78244	28.2551	1.06332e-07	1.08956e-05		669	640	857	988	415	234	431	355	189	523	507	824	429	513	142	69		124.641	152.525	253.281	244.935	69.6247	50.7058	61.2414	43.6741	47.5872	89.8336	113.783	127.527	76.7972	81.6377	46.2209	18.8133		6.97316
513649	CCDC43	-	coiled-coil domain containing 43	protein-coding	124808	CCDC43	-	coiled-coil domain containing 43	Gene symbol match	-0.912365	21.7241	3.14807e-06	0.000146285		428	381	252	350	278	171	338	360	236	253	229	355	206	242	199	160		79.7405	90.8002	74.477	86.7685	46.6402	37.0543	48.0269	44.2892	59.421	43.4568	51.3932	54.9418	36.877	38.5114	64.7743	43.6251		6.33522
614062	CCDC60	-	coiled-coil domain containing 60	protein-coding	160777	CCDC60	-	coiled-coil domain containing 60	Gene symbol match	-1.43793	18.1158	2.07868e-05	0.000643599		1323	1269	745	1046	432	494	625	904	222	305	1013	780	365	255	530	324		246.487	302.429	220.18	259.314	72.4768	107.046	88.8072	111.215	55.8961	52.3886	227.342	120.717	65.3403	40.5802	172.515	88.3408		7.95121
327679	CCNB1	-	cyclin B1	protein-coding	891	CCNB1	CCNB	cyclin B1	Gene symbol match	-1.95207	19.9478	7.95856e-06	0.000307103		887	360	322	165	166	142	145	122	101	36	29	45	33	51	15	237		165.257	85.7955	95.1651	40.9052	27.8499	30.7702	20.6033	15.0091	25.4302	6.18357	6.50831	6.96445	5.90748	8.11603	4.88249	64.6197		7.37727
504735	CCT3	-	chaperonin containing TCP1 subunit 3	protein-coding	7203	CCT3	CCT-gamma|CCTG|PIG48|TCP-1-gamma|TRIC5	chaperonin containing TCP1 subunit 3	Gene symbol match	-0.932883	17.2253	3.31989e-05	0.000912763		2065	1369	1443	2019	1332	883	1490	1879	1202	1060	1375	1306	1374	1139	695	968		384.729	326.261	426.47	500.53	223.47	191.339	211.716	231.165	302.644	182.072	308.584	202.124	245.966	181.258	226.222	263.932		8.59144
281057	CD44	-	CD44 molecule (Indian blood group)	protein-coding	960	CD44	CDW44|CSPG8|ECMR-III|HCELL|HUTCH-I|IN|LHR|MC56|MDU2|MDU3|MIC4|Pgp1	CD44 molecule (Indian blood group)	Gene symbol match	-1.67207	19.3203	1.10526e-05	0.000397767		272	165	207	149	91	80	111	87	90	38	29	61	31	13	28	64		50.6762	39.3229	61.1775	36.9386	15.2671	17.3353	15.7722	10.7032	22.6606	6.5271	6.50831	9.4407	5.54945	2.06879	9.11398	17.45		5.69143
404156	CD63	-	CD63 molecule	protein-coding	967	CD63	LAMP-3|ME491|MLA1|OMA81H|TSPAN30	CD63 molecule	Gene symbol match	-1.13789	22.4085	2.20397e-06	0.000113014		1656	898	900	816	745	487	1000	570	799	636	396	615	687	641	316	389		308.528	214.012	265.989	202.295	124.989	105.529	142.092	70.1246	201.175	109.243	88.8721	95.1808	122.983	102.007	102.858	106.064		8.27393
515462	CDK7	-	cyclin dependent kinase 7	protein-coding	1022	CDK7	CAK|CAK1|CDKN7|HCAK|MO15|STK1|p39MO15	cyclin dependent kinase 7	Gene symbol match	-1.48619	17.0447	3.65094e-05	0.000977691		401	442	147	223	142	111	267	114	131	86	125	96	100	145	54	158		74.7101	105.338	43.4449	55.2839	23.8234	24.0528	37.9384	14.0249	32.9837	14.7719	28.0531	14.8575	17.9015	23.075	17.577	43.0798		6.24241
514462	CDO1	-	cysteine dioxygenase type 1	protein-coding	1036	CDO1	CDO-I	cysteine dioxygenase type 1	Gene symbol match	-0.985861	22.5145	2.0856e-06	0.000110537		841	503	336	467	314	371	372	519	283	475	420	601	305	407	266	259		156.686	119.875	99.3027	115.774	52.6799	80.3926	52.858	63.8503	71.2549	81.5888	94.2583	93.0141	54.5994	64.7691	86.5828	70.6181		7.30091
618145	CEP83	CCDC41	centrosomal protein 83	protein-coding	51134	CEP83	CCDC41|NPHP18|NY-REN-58	centrosomal protein 83	Gene symbol match	-1.20404	26.3912	2.78809e-07	2.45297e-05		550	382	573	558	334	234	443	354	167	215	286	270	250	203	153	190		102.47	91.0386	169.347	138.334	56.0353	50.7058	62.9465	43.5511	42.0479	36.9297	64.1854	41.7867	44.7536	32.305	49.8014	51.8048		6.69307
506840	CEP95	CCDC45	centrosomal protein 95	protein-coding	90799	CEP95	CCDC45	centrosomal protein 95	Gene symbol match	-1.03432	24.2091	8.64213e-07	5.93439e-05		570	636	446	726	367	265	569	631	367	439	462	514	298	398	243	178		106.196	151.572	131.812	179.983	61.5718	57.4233	80.8501	77.6291	92.4048	75.4052	103.684	79.5495	53.3463	63.3369	79.0963	48.5329		6.74411
513777	CFAP36	CCDC104	cilia and flagella associated protein 36	protein-coding	112942	CFAP36	BARTL1|CCDC104	cilia and flagella associated protein 36	Gene symbol match	-1.11643	23.0524	1.57648e-06	9.08506e-05		1361	865	907	895	612	515	1074	663	562	607	803	762	593	576	493	393		253.567	206.148	268.058	221.879	102.676	111.596	152.606	81.566	141.503	104.262	180.213	117.931	106.156	91.6634	160.471	107.154		7.9919
507586	CGREF1	-	cell growth regulator with EF-hand domain 1	protein-coding	10669	CGREF1	CGR11	cell growth regulator with EF-hand domain 1	Gene symbol match	-3.06438	29.5485	5.45349e-08	6.72615e-06		776	133	254	95	30	30	61	53	5	26	33	53	9	16	12	93		144.576	31.6967	75.0681	23.5515	5.03311	6.50075	8.66758	6.52036	1.25892	4.46591	7.40601	8.20257	1.61113	2.54621	3.90599	25.3571		7.18563
100296470	CHCHD8	-	coiled-coil-helix-coiled-coil-helix domain containing 8	protein-coding	51287	COA4	CHCHD8|CMC3|E2IG2	cytochrome c oxidase assembly factor 4 homolog	ortholog_one2one	-1.19916	18.3038	1.88336e-05	0.000594609		149	203	137	195	102	108	123	114	127	107	91	116	67	89	64	35		27.7601	48.3791	40.4895	48.3425	17.1126	23.4027	17.4773	14.0249	31.9766	18.3789	20.4226	17.9528	11.994	14.1633	20.8319	9.54299		4.846
539715	CNRIP1	C11H2orf32|C2orf32	cannabinoid receptor interacting protein 1	protein-coding	25927	CNRIP1	C2orf32|CRIP1	cannabinoid receptor interacting protein 1	Gene symbol match	-2.19574	30.9944	2.58773e-08	3.97096e-06		131	48	81	63	29	17	39	19	66	52	33	64	19	25	19	20		24.4065	11.4394	23.939	15.6183	4.86534	3.68376	5.54157	2.33749	16.6177	8.93183	7.40601	9.90499	3.40128	3.97845	6.18448	5.45314		4.66713
617407	COPS9	MYEOV2	COP9 signalosome subunit 9	protein-coding	150678	COPS9	CSNAP|MYEOV2	COP9 signalosome subunit 9	Gene symbol match	-1.13966	26.4784	2.66498e-07	2.40888e-05		413	302	234	269	190	127	345	230	192	194	176	264	167	215	136	131		76.9458	71.9729	69.1572	66.6878	31.8764	27.5198	49.0216	28.2959	48.3425	33.3226	39.4987	40.8581	29.8954	34.2146	44.2679	35.7181		6.2844
100295800	COX17	-	COX17 cytochrome c oxidase assembly homolog (S. cerevisiae)	protein-coding	10063	COX17	-	COX17, cytochrome c oxidase copper chaperone	Gene symbol match	-1.49681	20.6291	5.57413e-06	0.00022565		245	100	164	128	91	68	104	68	152	120	98	100	80	88	85	100		45.6458	23.8321	48.4692	31.7325	15.2671	14.735	14.7775	8.36574	38.2712	20.6119	21.9936	15.4766	14.3212	14.0041	27.6674	27.2657		5.54368
282201	CRABP1	-	cellular retinoic acid binding protein 1	protein-coding	1381	CRABP1	CRABP|CRABP-I|CRABPI|RBP5	cellular retinoic acid binding protein 1	Gene symbol match	-2.80225	27.7066	1.41184e-07	1.39045e-05		258	87	305	148	58	36	17	47	24	18	148	39	31	16	28	33		48.0678	20.7339	90.1408	36.6907	9.73069	7.8009	2.41556	5.7822	6.04282	3.09179	33.2148	6.03586	5.54945	2.54621	9.11398	8.99768		5.61671
540924	CRTAP	-	cartilage associated protein	protein-coding	10491	CRTAP	CASP|LEPREL3|OI7|P3H5	cartilage associated protein	Gene symbol match	-1.22716	32.5171	1.1815e-08	2.29297e-06		1973	1075	1183	1657	928	607	1036	1273	836	596	905	1223	697	675	301	383		367.589	256.195	349.628	410.787	155.691	131.532	147.207	156.612	210.491	102.372	203.104	189.278	124.773	107.418	97.9753	104.428		8.52587
512805	CSTB	-	cystatin B (stefin B)	protein-coding	1476	CSTB	CPI-B|CST6|EPM1|EPM1A|PME|STFB|ULD	cystatin B	Gene symbol match	-1.38228	18.6154	1.59924e-05	0.000526314		3695	1572	1073	882	745	464	1341	1004	610	602	498	743	532	658	359	1936		688.414	374.64	317.118	218.657	124.989	100.545	190.545	123.518	153.588	103.403	111.763	114.991	95.2357	104.713	116.854	527.864		9.42923
768330	DBI	ACBP|EP	diazepam binding inhibitor, acyl-CoA binding protein	protein-coding	1622	DBI	ACBD1|ACBP|CCK-RP|EP	diazepam binding inhibitor, acyl-CoA binding protein	Gene symbol match	-1.07908	19.2667	1.13673e-05	0.000405444		738	708	594	469	398	331	701	418	460	416	267	446	442	391	225	427		137.496	168.731	175.553	116.27	66.7726	71.7249	99.6062	51.4247	115.821	71.4546	59.9214	69.0254	79.1244	62.2229	73.2373	116.424		7.1137
281360	DHRS4	NDRD|PSCD	dehydrogenase/reductase (SDR family) member 4	protein-coding	10901	DHRS4	CR|NRDR|PHCR|PSCD|SCAD-SRL|SDR-SRL|SDR25C1|SDR25C2	dehydrogenase/reductase 4	Gene symbol match	-0.933839	21.6969	3.19304e-06	0.000147337		639	523	501	565	492	253	485	582	307	453	327	374	397	402	220	455		119.052	124.642	148.067	140.069	82.5431	54.823	68.9144	71.6009	77.2977	77.8099	73.3868	57.8823	71.0688	63.9734	71.6098	124.059		6.90751
613349	DYNLT3	-	dynein light chain Tctex-type 3	protein-coding	6990	DYNLT3	RP3|TCTE1L|TCTEX1L	dynein light chain Tctex-type 3	Gene symbol match	-0.949291	20.8505	4.96563e-06	0.00020921		891	1003	819	1235	699	539	1057	923	612	752	575	1149	502	785	349	367		166.002	239.036	242.05	306.169	117.272	116.797	150.191	113.553	154.092	129.168	129.044	177.826	89.8653	124.923	113.599	100.065		7.38372
520094	EIF2S2	-	eukaryotic translation initiation factor 2 subunit beta	protein-coding	8894	EIF2S2	EIF2|EIF2B|EIF2beta|PPP1R67|eIF-2-beta	eukaryotic translation initiation factor 2 subunit beta	Gene symbol match	-1.26471	38.9349	4.38171e-10	1.53411e-07		1080	1212	937	1076	585	556	839	751	675	615	737	908	676	624	339	320		201.214	288.845	276.924	266.751	98.1457	120.481	119.215	92.3922	169.954	105.636	165.401	140.527	121.014	99.302	110.344	87.2502		7.65974
508371	EMC3	TMEM111	ER membrane protein complex subunit 3	protein-coding	55831	EMC3	POB|TMEM111	ER membrane protein complex subunit 3	Gene symbol match	-1.11255	23.4789	1.26293e-06	7.71614e-05		604	373	342	527	247	252	441	339	264	273	293	417	305	241	235	129		112.531	88.8937	101.076	130.649	41.4393	54.6063	62.6624	41.7057	66.471	46.8921	65.7564	64.5372	54.5994	38.3522	76.4923	35.1727		6.82694
512304	ENPP5	-	ectonucleotide pyrophosphatase/phosphodiesterase 5 (putative)	protein-coding	59084	ENPP5	NPP-5|NPP5	ectonucleotide pyrophosphatase/phosphodiesterase 5 (putative)	Gene symbol match	-1.60964	28.8154	7.96164e-08	8.82939e-06		291	711	220	377	141	176	173	174	139	166	102	176	105	188	90	129		54.2161	169.446	65.0196	93.4621	23.6556	38.1377	24.5818	21.4065	34.998	28.5131	22.8913	27.2387	18.7965	29.9179	29.2949	35.1727		5.78702
613357	ERP29	-	endoplasmic reticulum protein 29	protein-coding	10961	ERP29	C12orf8|ERp28|ERp31|HEL-S-107|PDI-DB|PDIA9	endoplasmic reticulum protein 29	Gene symbol match	-1.06075	22.4922	2.11003e-06	0.000111384		1460	1076	1071	1393	876	559	1421	966	1120	1034	875	1290	922	943	444	410		272.012	256.433	316.527	345.339	146.967	121.131	201.912	118.843	281.998	177.606	196.371	199.648	165.051	150.067	144.522	111.789		8.09282
506157	ERP44	TXNDC4	endoplasmic reticulum protein 44	protein-coding	23071	ERP44	PDIA10|TXNDC4	endoplasmic reticulum protein 44	Gene symbol match	-1.12747	19.6173	9.46073e-06	0.000351699		542	431	311	371	207	250	474	241	298	309	221	349	268	362	114	114		100.98	102.716	91.9141	91.9746	34.7285	54.1729	67.3514	29.6492	75.0317	53.0757	49.5978	54.0132	47.9759	57.6079	37.1069	31.0829		6.67214
506201	EVL	-	Enah/Vasp-like	protein-coding	51466	EVL	RNB6	Enah/Vasp-like	Gene symbol match	-0.871432	20.2463	6.80867e-06	0.000271317		945	690	626	791	729	373	723	718	549	629	526	775	630	713	372	660		176.062	164.441	185.01	196.097	122.305	80.8259	102.732	88.3324	138.229	108.041	118.047	119.943	112.779	113.465	121.086	179.954		7.46811
280686	F3	TF	coagulation factor III, tissue factor	protein-coding	2152	F3	CD142|TF|TFA	coagulation factor III, tissue factor	Gene symbol match	-1.73069	45.3235	1.67031e-11	1.83693e-08		729	388	408	352	96	199	282	214	105	167	125	173	169	227	72	111		135.82	92.4685	120.582	87.2643	16.106	43.1216	40.0698	26.3275	26.4373	28.6849	28.0531	26.7744	30.2535	36.1243	23.4359	30.2649		7.09613
532883	FAM161A	-	family with sequence similarity 161 member A	protein-coding	84140	FAM161A	RP28	family with sequence similarity 161 member A	Gene symbol match	-1.59622	51.8883	5.87491e-13	1.10759e-09		1336	1208	914	1245	552	465	699	621	405	433	602	664	353	403	454	260		248.909	287.892	270.127	308.648	92.6093	100.762	99.322	76.3989	101.973	74.3746	135.104	102.764	63.1921	64.1326	147.777	70.8908		7.96526
617104	FAM162A	-	family with sequence similarity 162 member A	protein-coding	26355	FAM162A	C3orf28|E2IG5|HGTD-P	family with sequence similarity 162 member A	Gene symbol match	-1.08185	24.6036	7.04186e-07	5.05062e-05		303	265	206	263	157	142	248	193	289	249	146	264	242	237	113	144		56.4518	63.155	60.882	65.2003	26.34	30.7702	35.2387	23.7439	72.7656	42.7697	32.766	40.8581	43.3215	37.7157	36.7814	39.2626		5.84428
614841	FAM174B	-	family with sequence similarity 174 member B	protein-coding	400451	FAM174B	-	family with sequence similarity 174 member B	Gene symbol match	-1.26433	18.8605	1.40637e-05	0.000475894		181	91	154	99	66	59	117	82	47	69	42	57	65	64	31	53		33.722	21.6872	45.5137	24.5431	11.0729	12.7848	16.6247	10.0881	11.8339	11.8518	9.42583	8.82163	11.6359	10.1848	10.0905	14.4508		5.11778
511798	FBXO9	-	F-box protein 9	protein-coding	26268	FBXO9	FBX9|NY-REN-57|VCIA1|dJ341E18.2	F-box protein 9	Gene symbol match	-0.988564	24.1515	8.90465e-07	5.99264e-05		804	794	492	775	464	413	743	554	457	444	490	715	513	635	210	292		149.793	189.227	145.407	192.13	77.8455	89.4936	105.574	68.1562	115.065	76.2641	109.968	110.657	91.8344	101.053	68.3548	79.6158		7.23642
506043	FKBP11	FKBP-11	FK506 binding protein 11	protein-coding	51303	FKBP11	FKBP19	FK506 binding protein 11	Gene symbol match	-1.36486	19.2223	1.16346e-05	0.000412379		652	294	337	304	215	161	398	177	370	231	232	213	330	226	94	191		121.474	70.0663	99.5982	75.3646	36.0706	34.8873	56.5524	21.7755	93.1601	39.6779	52.0665	32.9651	59.0748	35.9652	30.5969	52.0775		6.93633
516067	FOLR3	FBP|FR-alpha	folate receptor 3	protein-coding	2352	FOLR3	FR-G|FR-gamma|gamma-hFR	folate receptor 3	Gene symbol match	-2.38621	22.4528	2.15369e-06	0.00011146		381	277	108	108	125	18	74	63	30	34	48	82	27	61	7	62		70.9839	66.0149	31.9187	26.7743	20.9713	3.90045	10.5148	7.75061	7.55352	5.84004	10.7724	12.6908	4.83339	9.70741	2.27849	16.9047		6.1696
613826	GPR137B	-	G protein-coupled receptor 137B	protein-coding	7107	GPR137B	TM7SF1	G protein-coupled receptor 137B	Gene symbol match	-1.55452	21.3568	3.81262e-06	0.000167717		465	111	166	127	75	73	124	85	51	86	75	127	96	70	75	45		86.6339	26.4536	49.0603	31.4846	12.5828	15.8185	17.6193	10.4572	12.841	14.7719	16.8318	19.6552	17.1854	11.1396	24.4124	12.2696		6.45342
281210	GPX3	-	glutathione peroxidase 3	protein-coding	2878	GPX3	GPx-P|GSHPx-3|GSHPx-P	glutathione peroxidase 3	Gene symbol match	-2.69418	40.9507	1.56117e-10	7.35815e-08		608	308	557	196	55	95	113	103	45	35	92	49	56	66	79	99		113.276	73.4028	164.618	48.5904	9.22738	20.5857	16.0563	12.6716	11.3303	6.01181	20.6471	7.58351	10.0248	10.5031	25.7144	26.993		6.83638
615323	GRP	-	gastrin releasing peptide	protein-coding	2922	GRP	BN|GRP-10|preproGRP|proGRP	gastrin releasing peptide	Gene symbol match	-2.41279	18.829	1.4298e-05	0.000482584		7482	2913	2889	1236	888	618	2137	530	588	461	219	305	719	904	66	921		1393.97	694.229	853.826	306.417	148.98	133.915	303.65	65.2036	148.049	79.1841	49.149	47.2035	128.711	143.861	21.4829	251.117		10.446
509223	HEBP2	-	heme binding protein 2	protein-coding	23593	HEBP2	C6ORF34B|C6orf34|PP23|SOUL	heme binding protein 2	Gene symbol match	-2.13782	65.1032	7.10752e-16	3.1266e-12		352	253	226	242	83	61	163	90	58	103	108	171	79	93	39	55		65.5809	60.2952	66.7929	59.9942	13.9249	13.2182	23.1609	11.0723	14.6035	17.6919	24.2378	26.4649	14.1421	14.7998	12.6945	14.9961		6.05704
327693	HINT1	-	histidine triad nucleotide binding protein 1	protein-coding	3094	HINT1	HINT|NMAN|PKCI-1|PRKCNH1	histidine triad nucleotide binding protein 1	Gene symbol match	-1.05387	18.5491	1.65579e-05	0.000539246		586	560	391	498	363	246	710	342	532	345	365	505	398	425	262	231		109.177	133.46	115.558	123.459	60.9007	53.3061	100.885	42.0747	133.949	59.2592	81.915	78.1566	71.2478	67.6336	85.2808	62.9837		6.78368
507723	HMG20B	-	high mobility group 20B	protein-coding	10362	HMG20B	BRAF25|BRAF35|HMGX2|HMGXB2|PP7706|SMARCE1r|SOXL|pp8857	high mobility group 20B	Gene symbol match	-1.03203	23.6521	1.15421e-06	7.25336e-05		1257	708	781	727	691	365	769	760	468	578	516	666	688	542	394	673		234.191	168.731	230.82	180.231	115.929	79.0924	109.268	93.4994	117.835	99.2807	115.803	103.074	123.162	86.2527	128.247	183.498		7.87769
510811	HOMER2	-	homer scaffolding protein 2	protein-coding	9455	HOMER2	ACPD|CPD|DFNA68|HOMER-2|VESL-2	homer scaffolding protein 2	Gene symbol match	-1.11717	31.4508	2.04561e-08	3.39385e-06		460	417	368	431	267	227	349	334	180	237	214	398	307	267	97	171		85.7024	99.3798	108.76	106.849	44.7947	49.189	49.5899	41.0905	45.3211	40.7085	48.0269	61.5967	54.9575	42.4898	31.5734	46.6243		6.438
512913	IFI6	42902	interferon alpha inducible protein 6	protein-coding	2537	IFI6	6-16|FAM14C|G1P3|IFI-6-16|IFI616	interferon alpha inducible protein 6	Gene symbol match	-1.42228	17.2203	3.32852e-05	0.000913232		580	206	361	275	302	125	245	132	182	237	169	380	102	176	83	230		108.059	49.0941	106.691	68.1753	50.6667	27.0864	34.8124	16.2394	45.8247	40.7085	37.9277	58.8109	18.2595	28.0083	27.0164	62.7111		6.76897
404186	IGFBP6	-	insulin like growth factor binding protein 6	protein-coding	3489	IGFBP6	IBP6	insulin like growth factor binding protein 6	Gene symbol match	-1.63604	28.9785	7.31872e-08	8.39871e-06		393	143	268	198	118	72	139	172	84	128	214	171	142	117	80	155		73.2196	34.0799	79.2057	49.0862	19.7969	15.6018	19.7507	21.1604	21.1499	21.986	48.0269	26.4649	25.4201	18.6191	26.0399	42.2618		6.21373
515640	IL1R1	-	interleukin 1 receptor type 1	protein-coding	3554	IL1R1	CD121A|D2S1473|IL-1R-alpha|IL1R|IL1RA|P80	interleukin 1 receptor type 1	Gene symbol match	-1.05742	30.7632	2.9152e-08	4.22768e-06		811	716	474	733	436	354	675	516	330	365	429	613	381	507	224	244		151.097	170.638	140.088	181.718	73.1479	76.7088	95.9118	63.4812	83.0887	62.6945	96.2781	94.8713	68.2045	80.6829	72.9118	66.5283		7.24885
519277	IQCH	-	IQ motif containing H	protein-coding	64799	IQCH	NYDSP5	IQ motif containing H	Gene symbol match	-1.25249	17.682	2.61089e-05	0.00076399		212	208	91	147	70	84	116	143	60	66	92	59	106	93	99	55		39.4976	49.5707	26.8945	36.4428	11.7439	18.2021	16.4826	17.5927	15.107	11.3365	20.6471	9.13117	18.9755	14.7998	32.2244	14.9961		5.33976
506290	IQCK	-	IQ motif containing K	protein-coding	124152	IQCK	-	IQ motif containing K	Gene symbol match	-0.995279	17.5622	2.78068e-05	0.00080475		428	519	354	424	257	291	444	310	199	260	276	308	228	316	297	145		79.7405	123.689	104.622	105.114	43.117	63.0572	63.0886	38.1379	50.105	44.6591	61.9412	47.6678	40.8153	50.2876	96.6733	39.5352		6.33522
509687	KDELR3	-	KDEL endoplasmic reticulum protein retention receptor 3	protein-coding	11015	KDELR3	ERD2L3	KDEL endoplasmic reticulum protein retention receptor 3	Gene symbol match	-1.47654	33.8575	5.92987e-09	1.30428e-06		616	272	341	320	140	164	356	225	188	176	195	252	204	234	122	109		114.767	64.8233	100.78	79.3312	23.4879	35.5374	50.5846	27.6808	47.3354	30.2308	43.7628	39.0009	36.519	37.2383	39.7109	29.7196		6.85508
508617	KIAA1191	P33MONOX	KIAA1191 ortholog	protein-coding	57179	KIAA1191	p33MONOX|p60MONOX	KIAA1191	Gene symbol match	-0.688581	17.1924	3.37791e-05	0.000921038		1007	662	638	699	606	552	831	810	441	617	470	791	618	685	365	376		187.614	157.768	188.557	173.289	101.669	119.614	118.078	99.6507	111.037	105.98	105.48	122.42	110.631	109.009	118.807	102.519		7.55929
507864	KNSTRN	C10H15orf23	kinetochore localized astrin/SPAG5 binding protein	protein-coding	90417	KNSTRN	C15orf23|HSD11|SKAP|TRAF4AF1	kinetochore localized astrin/SPAG5 binding protein	Gene symbol match	-1.21363	20.8177	5.05147e-06	0.000210963		580	731	505	627	368	227	563	502	477	273	547	442	239	301	215	140		108.059	174.213	149.25	155.44	61.7395	49.189	79.9975	61.7588	120.101	46.8921	122.76	68.4064	42.7845	47.9005	69.9823	38.172		6.76897
507166	KRCC1	-	lysine rich coiled-coil 1	protein-coding	51315	KRCC1	CHBP2	lysine rich coiled-coil 1	Gene symbol match	-0.881358	18.6829	1.54359e-05	0.000514788		780	904	631	797	532	520	841	674	505	627	472	627	457	528	311	205		145.321	215.442	186.488	197.584	89.2539	112.68	119.499	82.9192	127.151	107.697	105.928	97.038	81.8096	84.0248	101.23	55.8947		7.193
614849	LAMTOR1	C11orf59|C15H11orf59	late endosomal/lysosomal adaptor, MAPK and MTOR activator 1	protein-coding	55004	LAMTOR1	C11orf59|PDRO|Ragulator1|p18|p27RF-Rho	late endosomal/lysosomal adaptor, MAPK and MTOR activator 1	Gene symbol match	-0.847109	17.3192	3.15975e-05	0.000885335		458	372	264	250	262	205	382	261	206	238	182	250	240	303	119	183		85.3297	88.6554	78.0235	61.9775	43.9559	44.4218	54.279	32.1097	51.8675	40.8803	40.8453	38.6914	42.9635	48.2188	38.7344	49.8962		6.43179
100337001	LOC100337001	-	ankyrin repeat domain-containing protein 26	protein-coding	22852	ANKRD26	THC2|bA145E8.1	ankyrin repeat domain 26	ortholog_one2many	-2.09024	17.8488	2.39166e-05	0.00071897		193	59	85	50	32	26	18	55	8	16	42	20	11	21	6	35		35.9577	14.0609	25.1212	12.3955	5.36865	5.63398	2.55765	6.76641	2.01427	2.74825	9.42583	3.09531	1.96916	3.34189	1.953	9.54299		5.2078
100847495	LOC100847495	-	uncharacterized LOC100847495	ncRNA	732253	TDRG1	LINC00532	testis development related 1 (non-protein coding)	ortholog_one2one	-2.56243	18.9362	1.35166e-05	0.000464527		49	53	44	102	6	19	27	10	6	6	21	33	7	3	4	5		9.12916	12.631	13.0039	25.2868	1.00662	4.11714	3.83647	1.23026	1.5107	1.0306	4.71292	5.10726	1.2531	0.477414	1.302	1.36328		3.34044
100847606	LOC100847606	-	uncharacterized LOC100847606	ncRNA	-	-	-	-	-	-2.18073	33.5092	7.09287e-09	1.50975e-06		91	175	46	89	28	16	35	40	33	31	50	63	38	56	20	25		16.9542	41.7061	13.595	22.064	4.69757	3.46706	4.9732	4.92102	8.30887	5.32474	11.2212	9.75023	6.80255	8.91172	6.50998	6.81642		4.16625
100847759	LOC100847759	-	uncharacterized LOC100847759	ncRNA	-	-	-	-	-	-1.27045	20.04	7.58374e-06	0.00029436		1052	1106	764	1160	463	486	1340	683	1098	589	570	944	473	658	288	214		195.998	263.583	225.795	287.576	77.6777	105.312	190.403	84.0265	276.459	101.17	127.922	146.099	84.6739	104.713	93.7438	58.3486		7.62203
100848598	LOC100848598	-	collagen alpha-1(III) chain-like	protein-coding	144486	CEP83-AS1	CCDC41-AS1	CEP83 antisense RNA 1 (head to head)	ortholog_one2one	-1.09774	19.8672	8.30125e-06	0.000317541		173	168	136	132	121	68	124	122	83	117	129	135	69	125	72	54		32.2315	40.0379	40.1939	32.7241	20.3002	14.735	17.6193	15.0091	20.8981	20.0966	28.9508	20.8933	12.352	19.8922	23.4359	14.7235		5.05448
101902972	LOC101902972	-	uncharacterized LOC101902972	ncRNA	-	-	-	-	-	-1.86623	26.9515	2.08628e-07	1.92536e-05		118	56	103	101	35	29	58	36	45	57	28	59	27	62	12	19		21.9845	13.346	30.441	25.0389	5.87197	6.28405	8.24131	4.42892	11.3303	9.79066	6.28389	9.13117	4.83339	9.86655	3.90599	5.18048		4.52259
104975663	LOC104975663	-	uncharacterized LOC104975663	ncRNA	50854	C6orf48	D6S57|G8	chromosome 6 open reading frame 48	ortholog_one2one	-1.70082	26.2657	2.97524e-07	2.60028e-05		1432	3570	1778	4100	891	1025	2024	1522	1736	1296	1322	2002	1209	1255	960	686		266.795	850.805	525.477	1016.43	149.483	222.109	287.593	187.245	437.097	222.609	296.689	309.841	216.429	199.718	312.479	187.043		8.06499
107131197	LOC107131197	-	ADAMTS-like protein 1	protein-coding	92949	ADAMTSL1	ADAMTSL-1|ADAMTSR1|C9orf94|PUNCTIN	ADAMTS like 1	ortholog_one2one	-2.46326	17.8032	2.44975e-05	0.000731432		36	24	73	68	6	14	14	25	5	16	32	42	14	7	7	9		6.70714	5.7197	21.5747	16.8579	1.00662	3.03368	1.98928	3.07564	1.25892	2.74825	7.18159	6.50015	2.5062	1.11396	2.27849	2.45391		2.9462
107131290	LOC107131290	-	uncharacterized LOC107131290	ncRNA	1176	AP3S1	CLAPS3|Sigma3A	adaptor related protein complex 3 sigma 1 subunit	ortholog_one2many	-1.36093	22.5751	2.02085e-06	0.000107972		391	170	272	294	145	130	288	134	193	190	117	186	146	192	94	86		72.847	40.5145	80.3879	72.8855	24.3267	28.1699	40.9224	16.4854	48.5943	32.6355	26.2577	28.7864	26.1361	30.5545	30.5969	23.4485		6.20647
107131494	LOC107131494	-	small nuclear ribonucleoprotein G	protein-coding	6637	SNRPG	SMG|Sm-G	small nuclear ribonucleoprotein polypeptide G	ortholog_one2many	-1.97858	20.1609	7.11932e-06	0.000277694		115	83	75	33	23	23	42	27	41	38	27	29	15	58	30	53		21.4256	19.7806	22.1658	8.18103	3.85872	4.98391	5.96784	3.32169	10.3231	6.5271	6.05946	4.4882	2.68522	9.23	9.76498	14.4508		4.48707
107132450	LOC107132450	-	uncharacterized LOC107132450	ncRNA	7976	FZD3	Fz-3	frizzled class receptor 3	ortholog_one2many	-1.43015	19.559	9.75416e-06	0.000360525		220	101	112	125	64	74	98	61	109	70	51	68	63	119	76	72		40.9881	24.0704	33.1009	30.9888	10.7373	16.0352	13.925	7.50456	27.4445	12.0236	11.4457	10.5241	11.2779	18.9374	24.7379	19.6313		5.39191
407163	LOC407163	BTRAPPIN-5	trappin 5	protein-coding	5266	PI3	ESI|SKALP|WAP3|WFDC14|cementoin	peptidase inhibitor 3	ortholog_one2many	-2.53578	17.664	2.63571e-05	0.000767846		273	299	176	87	55	61	66	8	29	36	43	14	9	17	3	202		50.8625	71.2579	52.0157	21.5682	9.22738	13.2182	9.37804	0.984205	7.30174	6.18357	9.65026	2.16672	1.61113	2.70534	0.976498	55.0767		5.69662
534155	LOC534155	-	immunoglobulin (CD79A) binding protein 1-like	protein-coding	3476	IGBP1	ALPHA-4|IBP1	immunoglobulin binding protein 1	ortholog_one2many	-1.47065	18.8197	1.43673e-05	0.000483687		180	240	100	152	74	46	142	113	82	94	114	119	116	31	50	35		33.5357	57.197	29.5544	37.6823	12.415	9.96781	20.177	13.9019	20.6463	16.146	25.5844	18.4171	20.7657	4.93327	16.275	9.54299		5.11002
534391	LOC534391	-	heterogeneous nuclear ribonucleoprotein A1-like	pseudo	-	-	-	-	-	-2.63599	46.7152	8.20903e-12	1.08335e-08		110	163	103	98	21	20	46	31	55	45	23	50	30	51	31	63		20.494	38.8463	30.441	24.2952	3.52318	4.33383	6.53621	3.81379	13.8481	7.72946	5.16176	7.73828	5.37044	8.11603	10.0905	17.1774		4.42586
541276	LOC541276	-	non-POU domain-containing octamer-binding protein pseudogene	pseudo	-	-	-	-	-	-1.78509	22.4544	2.15193e-06	0.00011146		97	130	84	63	22	45	49	46	51	50	54	37	32	74	30	23		18.072	30.9817	24.8257	15.6183	3.69095	9.75112	6.96248	5.65918	12.841	8.58829	12.1189	5.72632	5.72846	11.7762	9.76498	6.27111		4.25339
613966	LOC613966	PLA2G10	group 10 secretory phospholipase A2	protein-coding	8399	PLA2G10	GXPLA2|GXSPLA2|SPLA2|sPLA2-X	phospholipase A2 group X	ortholog_one2one	-3.77187	31.0591	2.50287e-08	3.88592e-06		1900	111	675	43	46	53	45	61	69	42	38	44	48	56	11	59		353.988	26.4536	199.492	10.6601	7.71744	11.4847	6.39412	7.50456	17.3731	7.21417	8.52813	6.80968	8.5927	8.91172	3.58049	16.0868		8.47163
781004	LOC781004	-	complement factor H-like	protein-coding	3075	CFH	AHUS1|AMBP1|ARMD4|ARMS1|CFHL3|FH|FHL1|HF|HF1|HF2|HUS	complement factor H	ortholog_many2many	-1.50041	19.5539	9.78009e-06	0.000360525		111	76	103	131	43	57	71	52	39	79	83	172	64	77	21	35		20.6804	18.1124	30.441	32.4762	7.21413	12.3514	10.0885	6.39733	9.81958	13.5695	18.6272	26.6197	11.4569	12.2536	6.83548	9.54299		4.43832
781146	LOC781146	-	lysozyme	protein-coding	4069	LYZ	LYZF1|LZM	lysozyme	ortholog_one2many	-4.18435	21.8022	3.02251e-06	0.000142457		595	73	310	8	17	13	28	20	0	4	68	14	13	40	14	3		110.854	17.3974	91.6185	1.98328	2.8521	2.81699	3.97856	2.46051	0	0.687064	15.2609	2.16672	2.32719	6.36551	4.55699	0.817971		6.80547
781224	LOC781224	-	H3 histone, family 3A-like	protein-coding	440926	H3F3AP4	p13	H3 histone, family 3A, pseudogene 4	ortholog_one2many	-4.29959	23.1839	1.47227e-06	8.59716e-05		1459	31	14	706	33	39	19	20	6	32	11	14	37	12	3	10		271.826	7.38795	4.13761	175.024	5.53643	8.45097	2.69974	2.46051	1.5107	5.49651	2.46867	2.16672	6.62354	1.90965	0.976498	2.72657		8.09183
781381	LOC781381	-	nascent polypeptide-associated complex subunit alpha pseudogene	pseudo	-	-	-	-	-	-1.17422	18.9946	1.3109e-05	0.000451695		863	1161	855	901	519	517	1140	570	1101	661	433	806	620	596	307	433		160.785	276.69	252.69	223.367	87.0729	112.03	161.984	70.1246	277.214	113.537	97.1758	124.741	110.989	94.8462	99.9283	118.06		7.33793
101909631	LRCOL1	-	leucine rich colipase like 1	protein-coding	100507055	LRCOL1	-	leucine rich colipase like 1	Gene symbol match	-2.67033	21.5509	3.4456e-06	0.000155725		58	28	47	22	15	5	8	8	7	11	7	43	14	10	10	6		10.8059	6.67298	13.8906	5.45402	2.51656	1.08346	1.13673	0.984205	1.76249	1.88942	1.57097	6.65492	2.5062	1.59138	3.25499	1.63594		3.56144
532910	LRRC28	-	leucine rich repeat containing 28	protein-coding	123355	LRRC28	-	leucine rich repeat containing 28	Gene symbol match	-1.23103	23.9354	9.96239e-07	6.60672e-05		708	601	517	631	288	344	704	361	416	394	326	403	343	439	319	219		131.907	143.231	152.796	156.431	48.3179	74.5419	100.032	44.4122	104.742	67.6758	73.1624	62.3705	61.402	69.8615	103.834	59.7119		7.05427
768065	LRRC77	-	leucine rich repeat containing 77	protein-coding	646168	LRRC77P	LINC01330	leucine rich repeat containing 77, pseudogene	ortholog_one2one	-2.59332	21.7619	3.08664e-06	0.000144112		163	96	35	164	25	32	18	30	12	6	67	28	5	6	10	11		30.3684	22.8788	10.344	40.6572	4.19426	6.93413	2.55765	3.69077	3.02141	1.0306	15.0364	4.33343	0.895073	0.954827	3.25499	2.99923		4.97124
281287	LYZ1	-	lysozyme 1	protein-coding	4069	LYZ	LYZF1|LZM	lysozyme	ortholog_one2many	-4.64978	28.9187	7.54795e-08	8.52506e-06		147	30	111	21	7	1	8	2	9	0	1	8	1	6	0	2		27.3875	7.14963	32.8053	5.20611	1.17439	0.216692	1.13673	0.246051	2.26606	0	0.224425	1.23812	0.179015	0.954827	0	0.545314		4.82718
785489	MBOAT2	-	membrane bound O-acyltransferase domain containing 2	protein-coding	129642	MBOAT2	LPAAT|LPCAT4|LPEAT|LPLAT 2|OACT2	membrane bound O-acyltransferase domain containing 2	Gene symbol match	-2.33648	30.7855	2.88189e-08	4.22768e-06		248	196	40	130	35	35	47	65	43	32	21	31	18	39	31	46		46.2048	46.7109	11.8217	32.2283	5.87197	7.5842	6.6783	7.99666	10.8267	5.49651	4.71292	4.79773	3.22226	6.20638	10.0905	12.5422		5.56086
282462	MEA1	MEA	male-enhanced antigen 1	protein-coding	4201	MEA1	HYS|MEA	male-enhanced antigen 1	Gene symbol match	-1.01098	22.7307	1.86368e-06	0.000102159		660	530	573	637	472	288	571	512	435	442	384	534	535	414	240	504		122.964	126.31	169.347	157.919	79.1877	62.4072	81.1343	62.9891	109.526	75.9205	86.179	82.6448	95.7728	65.8831	78.1198	137.419		6.95378
782788	MGC148318	-	uncharacterized LOC782788	ncRNA	646113	LINC00643	-	long intergenic non-protein coding RNA 643	ortholog_one2one	-2.55882	19.1963	1.1794e-05	0.000414997		126	56	62	51	13	10	14	45	18	11	68	36	6	10	17	22		23.475	13.346	18.3237	12.6434	2.18102	2.16692	1.98928	5.53615	4.53211	1.88942	15.2609	5.57156	1.07409	1.59138	5.53349	5.99845		4.61324
789682	MILR1	C19H17orf60	mast cell immunoglobulin like receptor 1	protein-coding	284021	MILR1	Allergin-1|C17orf60|MCA-32|MCA32	mast cell immunoglobulin like receptor 1	Gene symbol match	-2.18588	35.901	2.07604e-09	5.59133e-07		108	92	84	96	26	27	38	35	21	26	57	91	30	31	20	17		20.1214	21.9255	24.8257	23.7994	4.36203	5.85067	5.39948	4.3059	5.28747	4.46591	12.7922	14.0837	5.37044	4.93327	6.50998	4.63517		4.40064
511479	MRPL45	-	mitochondrial ribosomal protein L45	protein-coding	84311	MRPL45	L45mt|MRP-L45	mitochondrial ribosomal protein L45	Gene symbol match	-0.88172	17.8404	2.40223e-05	0.000720504		482	422	281	327	262	229	385	359	386	316	227	309	290	239	154	126		89.8012	100.571	83.0478	81.0666	43.9559	49.6224	54.7052	44.1662	97.1887	54.278	50.9444	47.8225	51.9142	38.0339	50.1269	34.3548		6.50464
514753	MRPL50	-	mitochondrial ribosomal protein L50	protein-coding	54534	MRPL50	MRP-L50	mitochondrial ribosomal protein L50	Gene symbol match	-1.18816	18.1619	2.02895e-05	0.000631512		153	203	118	135	70	71	166	120	97	102	109	111	72	93	63	44		28.5054	48.3791	34.8742	33.4679	11.7439	15.3851	23.5872	14.7631	24.4231	17.5201	24.4623	17.179	12.889	14.7998	20.5064	11.9969		4.8829
505728	MRPL53	-	mitochondrial ribosomal protein L53	protein-coding	116540	MRPL53	L53MT	mitochondrial ribosomal protein L53	Gene symbol match	-0.967262	24.5178	7.36266e-07	5.25216e-05		786	836	550	846	542	404	740	678	496	541	521	869	413	568	309	242		146.439	199.236	162.549	209.732	90.9316	87.5434	105.148	83.4113	124.885	92.9253	116.925	134.491	73.933	90.3903	100.579	65.983		7.20398
613835	MRPS36	-	mitochondrial ribosomal protein S36	protein-coding	92259	MRPS36	DC47|MRP-S36	mitochondrial ribosomal protein S36	Gene symbol match	-2.12275	31.6163	1.87843e-08	3.21944e-06		554	436	430	220	116	165	173	101	154	82	51	157	79	128	43	127		103.215	103.908	127.084	54.5402	19.4614	35.7541	24.5818	12.4256	38.7747	14.0848	11.4457	24.2982	14.1421	20.3696	13.9965	34.6274		6.70343
286872	MSX1	-	msh homeobox 1	protein-coding	4487	MSX1	ECTD3|HOX7|HYD1|STHAG1	msh homeobox 1	Gene symbol match	-1.69219	37.1809	1.07661e-09	3.30419e-07		403	318	185	263	101	91	188	165	75	59	67	111	76	83	53	178		75.0827	75.786	54.6756	65.2003	16.9448	19.7189	26.7132	20.2992	18.8838	10.1342	15.0364	17.179	13.6051	13.2084	17.2515	48.5329		6.2495
513372	MTHFS	-	5,10-methenyltetrahydrofolate synthetase (5-formyltetrahydrofolate cyclo-ligase)	protein-coding	10588	MTHFS	HsT19268	methenyltetrahydrofolate synthetase	Gene symbol match	-0.847072	19.6666	9.21967e-06	0.00034468		494	394	370	477	378	257	443	388	320	354	322	490	362	299	153	150		92.0369	93.8984	109.351	118.253	63.4172	55.6897	62.9465	47.7339	80.5709	60.8051	72.2647	75.8351	64.8033	47.5822	49.8014	40.8985		6.53973
615685	MTURN	C4H7orf41	maturin, neural progenitor differentiation regulator homolog	protein-coding	222166	MTURN	C7orf41|Ells1	maturin, neural progenitor differentiation regulator homolog	Gene symbol match	-0.937441	20.2207	6.90038e-06	0.000272648		941	744	487	671	489	324	619	858	355	381	540	721	371	495	316	356		175.317	177.311	143.93	166.348	82.0398	70.2081	87.9546	105.556	89.3833	65.4428	121.189	111.586	66.4144	78.7732	102.858	97.0659		7.46203
101907739	MYL5	-	myosin light chain 5	protein-coding	4636	MYL5	-	myosin light chain 5	Gene symbol match	-1.89654	18.6335	1.58409e-05	0.000523941		82	61	20	69	14	22	18	37	30	24	25	62	50	38	28	13		15.2774	14.5376	5.91087	17.1058	2.34879	4.76721	2.55765	4.55195	7.55352	4.12238	5.61061	9.59546	8.95073	6.04724	9.11398	3.54454		4.0248
781109	MYRFL	C5H12orf28	myelin regulatory factor-like	protein-coding	196446	MYRFL	C12orf15|C12orf28|bcm1377	myelin regulatory factor-like	Gene symbol match	-2.21538	17.6835	2.60876e-05	0.00076399		154	186	81	118	16	36	64	61	11	19	114	110	8	25	8	13		28.6917	44.3277	23.939	29.2534	2.68433	7.8009	9.09386	7.50456	2.76962	3.26355	25.5844	17.0242	1.43212	3.97845	2.60399	3.54454		4.89199
281742	NDUFA12	DAP13	NADH:ubiquinone oxidoreductase subunit A12	protein-coding	55967	NDUFA12	B17.2|DAP13	NADH:ubiquinone oxidoreductase subunit A12	Gene symbol match	-1.1703	17.1796	3.40062e-05	0.000925319		227	199	219	155	141	83	194	132	196	115	93	136	140	120	108	115		42.2923	47.4258	64.7241	38.4261	23.6556	17.9854	27.5658	16.2394	49.3497	19.7531	20.8715	21.0481	25.062	19.0965	35.1539	31.3555		5.43604
338057	NDUFS5	-	NADH:ubiquinone oxidoreductase subunit S5	protein-coding	4725	NDUFS5	CI-15k|CI15K	NADH:ubiquinone oxidoreductase subunit S5	Gene symbol match	-1.08506	18.2111	1.97725e-05	0.000618335		615	606	614	616	411	321	822	397	637	415	348	500	419	431	222	352		114.58	144.422	181.464	152.713	68.9537	69.558	116.799	48.8412	160.386	71.2828	78.0997	77.3828	75.0071	68.5884	72.2608	95.9752		6.85275
524622	NELL2	-	neural EGFL like 2	protein-coding	4753	NELL2	NRP2	neural EGFL like 2	Gene symbol match	-3.06536	30.8343	2.81033e-08	4.22768e-06		83	69	63	78	16	11	19	4	13	16	78	49	12	30	4	14		15.4637	16.4441	18.6193	19.337	2.68433	2.38361	2.69974	0.492102	3.27319	2.74825	17.5051	7.58351	2.14817	4.77414	1.302	3.8172		4.04122
615175	NONO	-	non-POU domain containing, octamer-binding	protein-coding	4841	NONO	MRXS34|NMT55|NRB54|P54|P54NRB|PPP1R114	non-POU domain containing octamer binding	Gene symbol match	-1.10309	17.5727	2.76525e-05	0.000802045		5933	6394	4936	6610	3735	3092	4647	5761	4208	3632	4286	6981	4201	3776	2343	2195		1105.37	1523.82	1458.8	1638.69	626.623	670.01	660.299	708.75	1059.51	623.854	961.884	1080.42	752.04	600.905	762.645	598.482		10.1116
505869	NTAN1	-	N-terminal asparagine amidase	protein-coding	123803	NTAN1	PNAA|PNAD	N-terminal asparagine amidase	Gene symbol match	-1.25226	17.2536	3.27084e-05	0.000904933		857	929	579	696	366	419	933	341	737	484	230	489	398	484	307	294		159.667	221.4	171.12	172.545	61.404	90.7938	132.571	41.9517	185.565	83.1347	51.6176	75.6803	71.2478	77.0227	99.9283	80.1611		7.32793
527499	P2RX2	-	purinergic receptor P2X 2	protein-coding	22953	P2RX2	DFNA41|P2X2	purinergic receptor P2X 2	Gene symbol match	-1.84653	39.9376	2.62205e-10	1.08135e-07		2546	753	1433	1413	506	515	902	711	372	494	678	1035	637	687	254	208		474.344	179.456	423.514	350.297	84.8919	111.596	128.167	87.4712	93.6637	84.8523	152.16	160.182	114.032	109.328	82.6768	56.7126		8.89283
281976	PDE6D	-	phosphodiesterase 6D	protein-coding	5147	PDE6D	JBTS22|PDED	phosphodiesterase 6D	Gene symbol match	-1.35069	22.5878	2.00752e-06	0.000107972		256	115	131	158	77	62	109	146	36	82	106	126	98	97	60	97		47.6952	27.4069	38.7162	39.1698	12.9183	13.4349	15.488	17.9617	9.06423	14.0848	23.789	19.5005	17.5434	15.4364	19.53	26.4477		5.60571
534402	PGM1	-	phosphoglucomutase 1	protein-coding	5236	PGM1	CDG1T|GSD14	phosphoglucomutase 1	Gene symbol match	-1.01422	23.607	1.18157e-06	7.32951e-05		793	630	611	808	486	308	626	798	426	362	586	835	525	455	246	290		147.743	150.142	180.577	200.311	81.5364	66.741	88.9493	98.1744	107.26	62.1792	131.513	129.229	93.9826	72.4077	80.0728	79.0705		7.21668
531209	PLA2G4D	-	phospholipase A2 group IVD	protein-coding	283748	PLA2G4D	cPLA2delta	phospholipase A2 group IVD	Gene symbol match	-2.90468	36.1412	1.83526e-09	5.15318e-07		65	54	60	52	16	7	9	15	42	21	14	27	37	13	6	10		12.1101	12.8693	17.7326	12.8913	2.68433	1.51684	1.27882	1.84538	10.5749	3.60708	3.14194	4.17867	6.62354	2.06879	1.953	2.72657		3.71261
505640	PLTP	-	phospholipid transfer protein	protein-coding	5360	PLTP	BPIFE|HDLCQ9	phospholipid transfer protein	Gene symbol match	-1.62224	28.9077	7.59093e-08	8.52506e-06		2112	1225	1446	1552	686	544	761	1180	298	359	1554	645	345	329	502	337		393.486	291.943	427.356	384.756	115.091	117.88	108.132	145.17	75.0317	61.664	348.756	99.8238	61.76	52.3564	163.401	91.8854		8.62383
534546	PMPCB	-	peptidase, mitochondrial processing beta subunit	protein-coding	9512	PMPCB	Beta-MPP|MPP11|MPPB|MPPP52|P-52	peptidase, mitochondrial processing beta subunit	Gene symbol match	-1.29647	23.1102	1.52977e-06	8.85455e-05		237	468	197	396	144	133	306	255	188	307	259	306	157	194	102	81		44.1553	111.534	58.2221	98.1724	24.1589	28.82	43.48	31.3715	47.3354	52.7321	58.126	47.3582	28.1053	30.8727	33.2009	22.0852		5.49682
534489	POC1A	WDR51A	POC1 centriolar protein A	protein-coding	25886	POC1A	PIX2|SOFT|WDR51A	POC1 centriolar protein A	Gene symbol match	-1.33636	28.4722	9.50554e-08	1.02823e-05		321	207	206	213	168	122	132	124	76	151	115	149	143	206	52	76		59.8053	49.3324	60.882	52.8048	28.1854	26.4364	18.7561	15.2552	19.1356	25.9366	25.8088	23.0601	25.5991	32.7824	16.926	20.7219		5.92613
509606	PODN	-	podocan	protein-coding	127435	PODN	PCAN|SLRR5A	podocan	Gene symbol match	-1.71486	21.6809	3.21975e-06	0.0001478		198	103	81	177	115	33	44	93	55	63	104	83	57	43	40	44		36.8893	24.547	23.939	43.8801	19.2936	7.15082	6.25203	11.4414	13.8481	10.8213	23.3402	12.8455	10.2038	6.84293	13.02	11.9969		5.24372
617906	POP7	-	POP7 homolog, ribonuclease P/MRP subunit	protein-coding	10248	POP7	0610037N12Rik|RPP2|RPP20	POP7 homolog, ribonuclease P/MRP subunit	Gene symbol match	-1.0201	23.3453	1.35372e-06	8.05233e-05		456	524	435	524	325	301	455	378	417	343	361	420	234	265	145	190		84.9571	124.88	128.562	129.905	54.5254	65.2242	64.6516	46.5037	104.994	58.9157	81.0173	65.0015	41.8894	42.1715	47.1974	51.8048		6.42555
280701	PPA1	PP	pyrophosphatase (inorganic) 1	protein-coding	5464	PPA1	HEL-S-66p|IOPPP|PP|PP1|SID6-8061	pyrophosphatase (inorganic) 1	Gene symbol match	-1.39665	25.4196	4.61209e-07	3.58034e-05		184	168	156	146	115	56	122	86	122	114	66	82	118	128	57	103		34.2809	40.0379	46.1048	36.1949	19.2936	12.1347	17.3352	10.5802	30.7177	19.5813	14.812	12.6908	21.1237	20.3696	18.5535	28.0837		5.14082
281419	PPIB	-	peptidylprolyl isomerase B	protein-coding	5479	PPIB	CYP-S1|CYPB|HEL-S-39|OI9|SCYLP	peptidylprolyl isomerase B	Gene symbol match	-1.49703	22.333	2.2923e-06	0.000115906		5106	3254	3738	3818	1682	1762	3933	1685	4062	2516	1860	1992	2124	2352	985	1427		951.296	775.496	1104.74	946.52	282.19	381.811	558.846	207.298	1022.75	432.163	417.43	308.293	380.227	374.292	320.617	389.081		9.89527
782110	PPP2R2C	-	protein phosphatase 2 regulatory subunit Bgamma	protein-coding	5522	PPP2R2C	B55-GAMMA|B55gamma|IMYPNO|IMYPNO1|PR52|PR55G	protein phosphatase 2 regulatory subunit Bgamma	Gene symbol match	-1.39831	23.5226	1.23454e-06	7.5778e-05		719	223	357	545	213	290	240	340	253	284	268	688	417	318	133	211		133.957	53.1455	105.509	135.111	35.7351	62.8405	34.102	41.8287	63.7014	48.7815	60.1458	106.479	74.649	50.6058	43.2914	57.5306		7.07635
616523	PRELID3B	C20ORF45|SLMO2	PRELI domain containing 3B	protein-coding	51012	PRELID3B	C20orf45|SLMO2|dJ543J19.5	PRELI domain containing 3B	Gene symbol match	-1.29397	35.9817	1.9918e-09	5.47621e-07		445	398	262	408	218	188	284	227	201	226	209	282	260	195	132	90		82.9077	94.8517	77.4324	101.147	36.574	40.738	40.354	27.9268	50.6086	38.8191	46.9047	43.6439	46.5438	31.0319	42.9659	24.5391		6.39073
509819	PTDSS1	PSS-1	phosphatidylserine synthase 1	protein-coding	9791	PTDSS1	LMHD|PSS1|PSSA	phosphatidylserine synthase 1	Gene symbol match	-1.02551	21.1028	4.35296e-06	0.000188347		531	371	212	403	235	236	274	348	238	217	301	315	311	223	124	151		98.9303	88.417	62.6553	99.9077	39.4261	51.1392	38.9331	42.8129	59.9246	37.2732	67.5518	48.7511	55.6735	35.4877	40.3619	41.1712		6.64285
512653	RABAC1	-	Rab acceptor 1	protein-coding	10567	RABAC1	PRA1|PRAF1|YIP3	Rab acceptor 1	Gene symbol match	-1.516	30.1205	4.06008e-08	5.35809e-06		1282	426	606	598	293	275	472	432	290	208	407	375	345	303	189	337		238.849	101.525	179.099	148.25	49.1567	59.5902	67.0672	53.1471	73.0174	35.7273	91.3408	58.0371	61.76	48.2188	61.5193	91.8854		7.90598
510102	RARRES1	-	retinoic acid receptor responder 1	protein-coding	5918	RARRES1	LXNL|PERG-1|TIG1	retinoic acid receptor responder 1	Gene symbol match	-1.48845	18.6595	1.56266e-05	0.00051815		29297	11036	10669	14518	9849	5423	7681	10695	3858	5160	11120	9509	9524	9074	3405	2890		5458.31	2630.11	3153.16	3599.16	1652.37	1175.12	1091.4	1315.76	971.383	886.312	2495.6	1471.67	1704.93	1444.02	1108.32	787.978		12.4145
281445	RCN1	-	reticulocalbin 1	protein-coding	5954	RCN1	HEL-S-84|PIG20|RCAL|RCN	reticulocalbin 1	Gene symbol match	-1.25029	31.4155	2.08306e-08	3.39385e-06		1818	862	1008	1339	775	557	1027	801	888	701	618	864	755	773	357	333		338.711	205.433	297.908	331.952	130.022	120.697	145.928	98.5435	223.584	120.408	138.694	133.717	135.156	123.014	116.203	90.7947		8.40816
100297737	RNASE12	-	ribonuclease A family member 12 (inactive)	protein-coding	493901	RNASE12	HEL-S-85p|RAI1	ribonuclease A family member 12 (inactive)	Gene symbol match	-2.25373	34.5622	4.12848e-09	1.02799e-06		159	151	117	92	35	23	40	73	37	50	73	24	53	51	20	11		29.6232	35.9864	34.5786	22.8077	5.87197	4.98391	5.68366	8.98087	9.31601	8.58829	16.383	3.71437	9.48777	8.11603	6.50998	2.99923		4.93655
512830	RNASEH2A	-	ribonuclease H2 subunit A	protein-coding	10535	RNASEH2A	AGS4|JUNB|RNASEHI|RNHIA|RNHL	ribonuclease H2 subunit A	Gene symbol match	-1.59198	28.2773	1.05122e-07	1.08956e-05		398	159	252	292	176	79	126	179	145	153	188	157	140	102	50	151		74.1512	37.893	74.477	72.3897	29.5276	17.1186	17.9035	22.0216	36.5087	26.2802	42.1918	24.2982	25.062	16.2321	16.275	41.1712		6.23172
282467	S100A12	CAAF1|CAGC|CO-AG|EN-RAGE	S100 calcium binding protein A12	protein-coding	6283	S100A12	CAAF1|CAGC|CGRP|ENRAGE|MRP-6|MRP6|p6	S100 calcium binding protein A12	Gene symbol match	-1.99227	34.1526	5.09539e-09	1.15938e-06		124	142	111	102	32	30	74	52	64	76	33	111	42	81	17	22		23.1024	33.8416	32.8053	25.2868	5.36865	6.50075	10.5148	6.39733	16.1142	13.0542	7.40601	17.179	7.51861	12.8902	5.53349	5.99845		4.5911
618250	S100A14	-	S100 calcium binding protein A14	protein-coding	57402	S100A14	BCMP84|S100A15	S100 calcium binding protein A14	Gene symbol match	-1.06593	23.5957	1.18854e-06	7.32951e-05		861	629	648	658	451	330	843	559	663	554	524	989	568	569	325	437		160.412	149.904	191.512	163.125	75.6645	71.5082	119.783	68.7713	166.933	95.1583	117.598	153.063	101.68	90.5494	105.787	119.151		7.33461
615692	SAP18	-	Sin3A associated protein 18	protein-coding	10284	SAP18	2HOR0202|SAP18P	Sin3A associated protein 18	Gene symbol match	-0.808963	19.403	1.05842e-05	0.000385855		1141	923	795	868	761	560	987	930	696	705	617	1073	701	703	495	500		212.579	219.97	234.957	215.186	127.673	121.347	140.244	114.414	175.242	121.095	138.47	166.063	125.489	111.874	161.122	136.328		7.73863
515461	SARAF	TMEM66	store-operated calcium entry associated regulatory factor	protein-coding	51669	SARAF	FOAP-7|HSPC035|TMEM66|XTP3	store-operated calcium entry associated regulatory factor	Gene symbol match	-1.04893	24.2036	8.66699e-07	5.93439e-05		1354	873	694	881	561	507	979	706	596	714	512	584	644	704	299	261		252.263	208.054	205.107	218.409	94.1192	109.863	139.108	86.8561	150.063	122.641	114.905	90.3831	115.285	112.033	97.3243	71.1634		7.98449
517962	SDF2L1	-	stromal cell derived factor 2 like 1	protein-coding	23753	SDF2L1	-	stromal cell derived factor 2 like 1	Gene symbol match	-3.12154	23.0113	1.61055e-06	9.20103e-05		918	64	294	50	57	32	33	20	20	60	21	66	240	75	25	86		171.032	15.2525	86.8898	12.3955	9.56292	6.93413	4.68902	2.46051	5.03568	10.306	4.71292	10.2145	42.9635	11.9353	8.13748	23.4485		7.42653
528783	SDF4	-	stromal cell derived factor 4	protein-coding	51150	SDF4	Cab45|SDF-4	stromal cell derived factor 4	Gene symbol match	-1.14449	29.8002	4.78932e-08	6.11373e-06		687	527	407	469	380	248	386	402	263	294	386	320	304	232	145	245		127.995	125.595	120.286	116.27	63.7528	53.7395	54.8473	49.4563	66.2192	50.4992	86.6279	49.525	54.4204	36.92	47.1974	66.8009		7.01117
768071	SDHAF4	C9H6orf57	succinate dehydrogenase complex assembly factor 4	protein-coding	135154	SDHAF4	C6orf57|Sdh8	succinate dehydrogenase complex assembly factor 4	Gene symbol match	-0.902177	17.0311	3.67721e-05	0.00098211		264	220	154	191	187	138	157	170	105	151	132	231	135	174	108	91		49.1857	52.4306	45.5137	47.3508	31.3731	29.9034	22.3084	20.9143	26.4373	25.9366	29.624	35.7508	24.167	27.69	35.1539	24.8118		5.6492
282078	SEC11A	SPC18	SEC11 homolog A, signal peptidase complex subunit	protein-coding	23478	SEC11A	1810012E07Rik|SEC11L1|SPC18|SPCS4A|sid2895	SEC11 homolog A, signal peptidase complex subunit	Gene symbol match	-1.27664	35.3884	2.70091e-09	7.12878e-07		600	490	337	430	239	208	466	303	312	300	225	309	261	235	118	133		111.786	116.777	99.5982	106.601	40.0971	45.0718	66.2146	37.2768	78.5566	51.5298	50.4955	47.8225	46.7228	37.3974	38.4089	36.2634		6.81744
506986	SEC61B	-	Sec61 translocon beta subunit	protein-coding	10952	SEC61B	-	Sec61 translocon beta subunit	Gene symbol match	-1.22668	20.5575	5.7867e-06	0.000233538		1599	1422	1298	1341	808	708	1528	734	1367	1107	528	903	872	944	489	712		297.909	338.892	383.616	332.447	135.559	153.418	217.116	90.3008	344.189	190.145	118.496	139.753	156.101	150.226	159.169	194.132		8.22356
513593	SERINC2	TDE2L	serine incorporator 2	protein-coding	347735	SERINC2	FKSG84|PRO0899|TDE2|TDE2L	serine incorporator 2	Gene symbol match	-0.957767	17.0278	3.68375e-05	0.00098211		881	645	836	1066	783	374	744	880	460	537	740	922	607	568	339	486		164.139	153.717	247.075	264.272	131.364	81.0426	105.716	108.263	115.821	92.2383	166.074	142.694	108.662	90.3903	110.344	132.511		7.36753
282477	SLC25A3	D1S155E	solute carrier family 25 member 3	protein-coding	5250	SLC25A3	OK/SW-cl.48|PHC|PTP	solute carrier family 25 member 3	Gene symbol match	-0.885666	22.068	2.63157e-06	0.000129585		660	744	516	604	435	390	578	701	562	548	407	533	567	545	253	380		122.964	177.311	152.501	149.738	72.9801	84.5097	82.1289	86.2409	141.503	94.1277	91.3408	82.49	101.501	86.7301	82.3513	103.61		6.95378
282479	SLC25A5	-	solute carrier family 25 member 5	protein-coding	292	SLC25A5	2F1|AAC2|ANT2|T2|T3	solute carrier family 25 member 5	Gene symbol match	-1.44009	37.9839	7.13312e-10	2.24133e-07		697	402	347	565	208	202	306	409	253	223	367	458	279	235	177	244		129.858	95.805	102.554	140.069	34.8963	43.7717	43.48	50.3175	63.7014	38.3038	82.3638	70.8826	49.945	37.3974	57.6134	66.5283		7.03186
614774	SMIM14	C4orf34|C6H4orf34	small integral membrane protein 14	protein-coding	201895	SMIM14	C4orf34	small integral membrane protein 14	Gene symbol match	-1.18724	27.4203	1.63707e-07	1.58856e-05		2097	1035	1262	911	852	568	962	1138	586	869	515	1416	640	943	335	539		390.691	246.662	372.976	225.846	142.94	123.081	136.692	140.003	147.545	149.265	115.579	219.148	114.569	150.067	109.042	146.962		8.61357
613429	SMIM7	C7H19orf42	small integral membrane protein 7	protein-coding	79086	SMIM7	C19orf42	small integral membrane protein 7	Gene symbol match	-0.97554	22.4676	2.1372e-06	0.00011146		694	481	462	566	368	278	656	480	538	486	346	602	394	426	214	202		129.299	114.632	136.541	140.317	61.7395	60.2403	93.212	59.0523	135.46	83.4782	77.6509	93.1688	70.5317	67.7927	69.6568	55.0767		7.02568
784270	SMKR1	-	small lysine rich protein 1	protein-coding	100287482	SMKR1	-	small lysine rich protein 1	Gene symbol match	-1.36757	23.4665	1.2711e-06	7.73026e-05		247	228	173	156	104	83	193	107	78	91	93	105	115	100	124	97		46.0184	54.3372	51.1291	38.674	17.4481	17.9854	27.4237	13.1637	19.6392	15.6307	20.8715	16.2504	20.5867	15.9138	40.3619	26.4477		5.55515
282077	SPARC	-	secreted protein acidic and cysteine rich	protein-coding	6678	SPARC	BM-40|OI17|ON	secreted protein acidic and cysteine rich	Gene symbol match	-1.21069	23.3002	1.38585e-06	8.16477e-05		723	482	571	520	338	151	544	503	303	519	253	423	406	467	214	131		134.702	114.871	168.755	128.913	56.7064	32.7204	77.2978	61.8819	76.2906	89.1465	56.7794	65.4658	72.6799	74.3174	69.6568	35.7181		7.0843
507537	SPARCL1	-	SPARC like 1	protein-coding	8404	SPARCL1	MAST 9|MAST9|PIG33|SC1	SPARC like 1	Gene symbol match	-2.83292	44.5823	2.43887e-11	2.29898e-08		377	111	164	98	43	33	32	29	45	41	28	70	88	59	11	26		70.2387	26.4536	48.4692	24.2952	7.21413	7.15082	4.54693	3.56774	11.3303	7.0424	6.28389	10.8336	15.7533	9.38913	3.58049	7.08908		6.15459
504438	SSR4	-	signal sequence receptor subunit 4	protein-coding	6748	SSR4	CDG1Y|TRAPD	signal sequence receptor subunit 4	Gene symbol match	-1.93768	30.7797	2.89045e-08	4.22768e-06		8353	3465	5598	5498	1715	1814	4159	1822	4339	2756	2627	2257	2319	2522	1240	1521		1556.24	825.782	1654.45	1363.01	287.726	393.078	590.959	224.153	1092.49	473.387	589.563	349.306	415.135	401.346	403.619	414.711		10.6048
511690	ST6GALNAC2	-	ST6 N-acetylgalactosaminide alpha-2,6-sialyltransferase 2	protein-coding	10610	ST6GALNAC2	SAITL1|SIAT7|SIAT7B|SIATL1|ST6GalNAII|STHM	ST6 N-acetylgalactosaminide alpha-2,6-sialyltransferase 2	Gene symbol match	-1.06319	26.1148	3.21716e-07	2.77271e-05		421	273	281	397	254	195	255	281	216	197	216	381	171	250	101	135		78.4363	65.0616	83.0478	98.4203	42.6137	42.2549	36.2333	34.5702	54.3854	33.8379	48.4757	58.9657	30.6115	39.7845	32.8754	36.8087		6.31173
521237	STK16	-	serine/threonine kinase 16	protein-coding	8576	STK16	KRCT|MPSK|PKL12|PSK|TSF1|hPSK	serine/threonine kinase 16	Gene symbol match	-0.97069	22.0257	2.69027e-06	0.000131494		497	384	380	410	296	256	413	320	252	319	234	503	232	337	135	259		92.5958	91.5152	112.307	101.643	49.6601	55.473	58.6838	39.3682	63.4496	54.7933	52.5153	77.8471	41.5314	53.6295	43.9424	70.6181		6.54837
107131246	SUMO2	-	small ubiquitin-like modifier 2	protein-coding	6613	SUMO2	HSMT3|SMT3B|SMT3H2|SUMO3|Smt3A	small ubiquitin-like modifier 2	Gene symbol match	-0.924653	18.2854	1.90163e-05	0.000597519		1727	1594	1312	1805	1084	957	1849	1306	1338	1347	953	1630	912	1226	664	676		321.756	379.883	387.753	447.478	181.863	207.374	262.727	160.671	336.887	231.369	213.877	252.268	163.261	195.103	216.131	184.316		8.3343
507152	SWSAP1	C7H19orf39	SWIM-type zinc finger 7 associated protein 1	protein-coding	126074	SWSAP1	C19orf39|SWS1AP1|ZSWIM7AP1	SWIM-type zinc finger 7 associated protein 1	Gene symbol match	-1.33434	17.4593	2.9352e-05	0.000836626		95	93	76	38	37	42	43	62	76	71	51	78	55	66	40	45		17.6994	22.1638	22.4613	9.42058	6.20751	9.10105	6.10994	7.62759	19.1356	12.1954	11.4457	12.0717	9.8458	10.5031	13.02	12.2696		4.22492
533803	TCEA3	-	transcription elongation factor A3	protein-coding	6920	TCEA3	TFIIS|TFIIS.H	transcription elongation factor A3	Gene symbol match	-1.21625	23.5962	1.18825e-06	7.32951e-05		377	319	195	389	236	133	209	253	159	161	138	308	117	123	115	120		70.2387	76.0243	57.631	96.437	39.5938	28.82	29.6971	31.1255	40.0337	27.6543	30.9706	47.6678	20.9447	19.574	37.4324	32.7188		6.15459
504554	TCTEX1D2	-	Tctex1 domain containing 2	protein-coding	255758	TCTEX1D2	SRTD17	Tctex1 domain containing 2	Gene symbol match	-1.44817	17.8749	2.35917e-05	0.000714081		220	87	105	65	51	48	64	87	46	36	75	85	50	91	48	39		40.9881	20.7339	31.0321	16.1142	8.55629	10.4012	9.09386	10.7032	11.5821	6.18357	16.8318	13.1551	8.95073	14.4815	15.624	10.6336		5.39191
510250	THOC7	-	THO complex 7	protein-coding	80145	THOC7	NIF3L1BP1|fSAP24|hTREX30	THO complex 7	Gene symbol match	-1.32767	17.1584	3.43889e-05	0.000933806		164	212	153	179	82	73	262	118	131	128	70	104	114	152	39	70		30.5548	50.524	45.2182	44.3759	13.7572	15.8185	37.228	14.517	32.9837	21.986	15.7097	16.0956	20.4077	24.189	12.6945	19.086		4.97979
282093	TIMP2	-	TIMP metallopeptidase inhibitor 2	protein-coding	7077	TIMP2	CSC-21K|DDC8	TIMP metallopeptidase inhibitor 2	Gene symbol match	-1.95104	19.1902	1.18317e-05	0.000414997		2757	484	1182	540	519	199	625	280	167	189	334	362	261	275	96	725		513.655	115.347	349.333	133.871	87.0729	43.1216	88.8072	34.4472	42.0479	32.4638	74.9578	56.0251	46.7228	43.7629	31.2479	197.676		9.00746
539132	TMED3	-	transmembrane p24 trafficking protein 3	protein-coding	23423	TMED3	C15orf22|P24B|p24g4|p26	transmembrane p24 trafficking protein 3	Gene symbol match	-2.07472	28.2641	1.05839e-07	1.08956e-05		266	107	153	78	53	48	33	75	89	46	66	47	81	62	46	78		49.5583	25.5003	45.2182	19.337	8.89183	10.4012	4.68902	9.22692	22.4088	7.90123	14.812	7.27398	14.5002	9.86655	14.973	21.2672		5.65988
100125926	TMED7	-	transmembrane p24 trafficking protein 7	protein-coding	51014	TMED7	CGI-109|p24g3|p24gamma3|p27	transmembrane p24 trafficking protein 7	Gene symbol match	-1.14863	17.7046	2.58007e-05	0.000760249		365	211	311	242	131	139	293	228	116	145	150	163	186	167	68	44		68.003	50.2857	91.9141	59.9942	21.9779	30.1201	41.6328	28.0498	29.207	24.9061	33.6637	25.2268	33.2967	26.576	22.1339	11.9969		6.10859
534629	TPD52L1	-	tumor protein D52 like 1	protein-coding	7164	TPD52L1	D53	tumor protein D52 like 1	Gene symbol match	-1.06269	21.538	3.46895e-06	0.000156245		880	917	843	903	638	406	696	936	590	571	770	923	547	478	415	566		163.952	218.54	249.143	223.863	107.038	87.9768	98.8957	115.152	148.553	98.0783	172.807	142.849	97.9209	76.0679	135.082	154.324		7.36591
509386	TSPAN17	TM4SF17	tetraspanin 17	protein-coding	26262	TSPAN17	FBX23|FBXO23|TM4SF17	tetraspanin 17	Gene symbol match	-1.04471	25.8899	3.6146e-07	3.00012e-05		364	257	164	266	146	153	248	207	113	183	140	188	181	180	115	129		67.8167	61.2485	48.4692	65.9441	24.4945	33.1538	35.2387	25.4663	28.4516	31.4332	31.4194	29.0959	32.4016	28.6448	37.4324	35.1727		6.10469
100125312	UBAC2	-	UBA domain containing 2	protein-coding	337867	UBAC2	PHGDHL1	UBA domain containing 2	Gene symbol match	-0.971999	17.1439	3.46514e-05	0.000939003		338	418	331	367	248	167	409	347	256	208	251	350	218	236	173	112		62.9726	99.6181	97.825	90.983	41.6071	36.1875	58.1154	42.6899	64.4567	35.7273	56.3306	54.1679	39.0252	37.5565	56.3114	30.5376		5.99938
537221	UFC1	-	ubiquitin-fold modifier conjugating enzyme 1	protein-coding	51506	UFC1	HSPC155	ubiquitin-fold modifier conjugating enzyme 1	Gene symbol match	-1.08199	25.2616	5.00588e-07	3.8367e-05		1009	774	760	811	600	403	909	558	629	586	496	832	635	534	379	395		187.986	184.46	224.613	201.055	100.662	87.3267	129.161	68.6483	158.372	100.655	111.315	128.765	113.674	84.9796	123.364	107.699		7.56214
616871	UQCRB	-	ubiquinol-cytochrome c reductase binding protein	protein-coding	7381	UQCRB	MC3DN3|QCR7|QP-C|QPC|UQBC|UQBP|UQCR6|UQPC	ubiquinol-cytochrome c reductase binding protein	Gene symbol match	-0.949129	21.903	2.86779e-06	0.000136629		424	294	299	260	201	198	311	289	291	278	174	297	252	268	149	184		78.9952	70.0663	88.3676	64.4566	33.7219	42.9049	44.1905	35.5544	73.2692	47.7509	39.0499	45.9654	45.1117	42.6489	48.4994	50.1689		6.32184
287020	UQCRFS1	RISP	ubiquinol-cytochrome c reductase, Rieske iron-sulfur polypeptide 1	protein-coding	7386	UQCRFS1	RIP1|RIS1|RISP|UQCR5	ubiquinol-cytochrome c reductase, Rieske iron-sulfur polypeptide 1	Gene symbol match	-0.824491	19.3899	1.06571e-05	0.000387442		432	485	369	453	329	244	421	546	316	387	363	470	376	306	190	258		80.4857	115.586	109.056	112.303	55.1965	52.8727	59.8205	67.172	79.5638	66.4734	81.4661	72.7398	67.3095	48.6962	61.8448	70.3455		6.34847
613899	UQCRH	-	ubiquinol-cytochrome c reductase hinge protein	protein-coding	7388	UQCRH	QCR6|UQCR8	ubiquinol-cytochrome c reductase hinge protein	Gene symbol match	-1.39363	22.3054	2.32552e-06	0.000117137		983	728	462	641	312	328	982	330	602	412	396	569	322	322	300	279		183.142	173.498	136.541	158.91	52.3444	71.0748	139.534	40.5984	151.574	70.7675	88.8721	88.0616	57.6427	51.2424	97.6498	76.0713		7.52468
505379	VAMP3	-	vesicle associated membrane protein 3	protein-coding	9341	VAMP3	CEB	vesicle associated membrane protein 3	Gene symbol match	-1.12374	28.614	8.83421e-08	9.63513e-06		974	1052	806	1082	574	489	1173	750	563	597	561	829	606	673	383	427		181.465	250.714	238.208	268.239	96.3002	105.962	166.673	92.2692	141.754	102.544	125.902	128.301	108.483	107.1	124.666	116.424		7.51148
540431	YIPF3	-	Yip1 domain family member 3	protein-coding	25844	YIPF3	C6orf109|FinGER3|KLIP1|dJ337H4.3	Yip1 domain family member 3	Gene symbol match	-1.07854	25.2525	5.02955e-07	3.8367e-05		1792	1463	1229	1580	1079	662	1457	1210	1167	904	1126	1365	1036	886	582	599		333.867	348.663	363.223	391.698	181.024	143.45	207.027	148.861	293.832	155.276	252.702	211.255	185.459	140.996	189.441	163.321		8.38744
521829	YIPF5	-	Yip1 domain family member 5	protein-coding	81555	YIPF5	FinGER5|SB140|SMAP-5|SMAP5|YIP1A	Yip1 domain family member 5	Gene symbol match	-1.2047	22.6473	1.94638e-06	0.000105272		518	381	300	554	199	224	388	343	289	232	297	332	163	308	147	94		96.5083	90.8002	88.6631	137.342	33.3863	48.5389	55.1315	42.1978	72.7656	39.8497	66.6541	51.3822	29.1794	49.0145	47.8484	25.6297		6.60745
786510	ZCCHC18	-	zinc finger CCHC-type containing 18	protein-coding	644353	ZCCHC18	PNMA7B|SIZN2	zinc finger CCHC-type containing 18	Gene symbol match	-1.04185	21.9727	2.76551e-06	0.000133683		231	232	168	250	148	148	152	193	103	146	150	173	131	121	79	63		43.0375	55.2904	49.6513	61.9775	24.83	32.0703	21.5979	23.7439	25.9338	25.0778	33.6637	26.7744	23.4509	19.2557	25.7144	17.1774		5.46066
534811	ZWILCH	-	zwilch kinetochore protein	protein-coding	55055	ZWILCH	KNTC1AP|hZwilch	zwilch kinetochore protein	Gene symbol match	-1.27991	27.2791	1.76106e-07	1.67199e-05		263	300	253	315	123	137	282	204	123	225	153	211	177	134	114	112		48.9994	71.4963	74.7726	78.0917	20.6358	29.6867	40.0698	25.0972	30.9694	38.6473	34.337	32.6555	31.6856	21.3245	37.1069	30.5376		5.64384
530975	ABCF3	-	ATP binding cassette subfamily F member 3	protein-coding	55324	ABCF3	EST201864	ATP binding cassette subfamily F member 3	Gene symbol match	1.16453	25.9071	3.58243e-07	2.99224e-05		124	72	53	76	284	138	314	374	141	258	145	247	277	227	113	156		23.1024	17.1591	15.6638	18.8412	47.6468	29.9034	44.6167	46.0116	35.5016	44.3156	32.5416	38.2271	49.587	36.1243	36.7814	42.5345		4.5911
507417	ABTB1	-	ankyrin repeat and BTB domain containing 1	protein-coding	80325	ABTB1	BPOZ|BTB3|BTBD21|EF1ABP|PP2259	ankyrin repeat and BTB domain containing 1	Gene symbol match	1.12688	20.4097	6.2511e-06	0.000250747		243	228	153	118	693	442	598	679	501	733	324	313	588	617	291	384		45.2732	54.3372	45.2182	29.2534	116.265	95.7777	84.9707	83.5344	126.144	125.904	72.7135	48.4416	105.261	98.1881	94.7203	104.7		5.53211
514927	ADAMTS15	-	ADAM metallopeptidase with thrombospondin type 1 motif 15	protein-coding	170689	ADAMTS15	-	ADAM metallopeptidase with thrombospondin type 1 motif 15	Gene symbol match	7.33497	27.3851	1.6671e-07	1.60589e-05		0	0	0	0	18	31	17	29	2	19	1	30	5	22	3	9		0	0	0	0	3.01987	6.71744	2.41556	3.56774	0.503568	3.26355	0.224425	4.64297	0.895073	3.50103	0.976498	2.45391		0
525795	AGRN	-	agrin	protein-coding	375790	AGRN	AGRIN|CMS8|CMSPPD	agrin	Gene symbol match	1.51635	31.1093	2.43898e-08	3.83182e-06		152	246	164	128	601	655	934	751	344	533	253	303	799	927	371	319		28.319	58.6269	48.4692	31.7325	100.83	141.933	132.713	92.3922	86.6137	91.5512	56.7794	46.894	143.033	147.521	120.76	86.9775		4.87377
519937	AJUBA	JUB	ajuba LIM protein	protein-coding	84962	AJUBA	JUB	ajuba LIM protein	Gene symbol match	1.67188	28.6739	8.56512e-08	9.41949e-06		37	35	55	70	254	169	248	328	144	237	122	275	289	185	108	69		6.89345	8.34123	16.2549	17.3537	42.6137	36.6209	35.2387	40.3524	36.2569	40.7085	27.3798	42.5605	51.7352	29.4405	35.1539	18.8133		2.98066
539700	AKAP8L	-	A-kinase anchoring protein 8 like	protein-coding	26993	AKAP8L	HA95|HAP95|NAKAP|NAKAP95	A-kinase anchoring protein 8 like	Gene symbol match	1.20256	25.1402	5.33097e-07	3.98671e-05		330	448	255	320	1231	717	1600	1232	856	1775	587	1022	1132	1246	632	898		61.4821	106.768	75.3636	79.3312	206.525	155.368	227.346	151.568	215.527	304.884	131.737	158.17	202.644	198.286	205.715	244.846		5.96537
507093	ALDH1A3	-	aldehyde dehydrogenase 1 family member A3	protein-coding	220	ALDH1A3	ALDH1A6|ALDH6|MCOP8|RALDH3	aldehyde dehydrogenase 1 family member A3	Gene symbol match	1.5537	25.4836	4.46156e-07	3.50472e-05		63	27	63	42	180	131	236	305	116	166	110	233	252	155	78	61		11.7375	6.43466	18.6193	10.4122	30.1987	28.3866	33.5336	37.5228	29.207	28.5131	24.6867	36.0604	45.1117	24.6664	25.3889	16.6321		3.67101
506969	ALS2CL	-	ALS2 C-terminal like	protein-coding	259173	ALS2CL	RN49018	ALS2 C-terminal like	Gene symbol match	1.41094	31.4356	2.0617e-08	3.39385e-06		220	196	45	150	684	423	661	818	276	739	340	554	737	627	355	498		40.9881	46.7109	13.2995	37.1865	114.755	91.6605	93.9225	100.635	69.4924	126.935	76.3043	85.7401	131.934	99.7794	115.552	135.783		5.39191
538514	AMOTL2	-	angiomotin like 2	protein-coding	51421	AMOTL2	LCCP	angiomotin like 2	Gene symbol match	2.0825	52.336	4.67727e-13	1.02876e-09		81	82	29	60	350	229	551	503	334	614	250	253	464	552	239	201		15.0911	19.5423	8.57077	14.8746	58.7197	49.6224	78.2924	61.8819	84.0959	105.464	56.1061	39.1557	83.0627	87.8441	77.7943	54.804		4.00819
529062	ANKRD28	-	ankyrin repeat domain 28	protein-coding	23243	ANKRD28	PITK|PPP1R65	ankyrin repeat domain 28	Gene symbol match	0.909542	17.2062	3.35347e-05	0.000916796		138	90	81	71	250	198	268	358	110	223	158	240	272	259	120	108		25.7107	21.4489	23.939	17.6016	41.9426	42.9049	38.0805	44.0432	27.6962	38.3038	35.4591	37.1437	48.6919	41.2167	39.0599	29.4469		4.73935
521057	ANKRD52	-	ankyrin repeat domain 52	protein-coding	283373	ANKRD52	ANKRD33	ankyrin repeat domain 52	Gene symbol match	2.6529	17.8985	2.3301e-05	0.000706904		5	4	0	4	22	32	28	39	11	20	13	26	9	48	16	22		0.931547	0.953283	0	0.99164	3.69095	6.93413	3.97856	4.798	2.76962	3.43532	2.91752	4.0239	1.61113	7.63862	5.20799	5.99845		0.949757
530846	ANKS6	-	ankyrin repeat and sterile alpha motif domain containing 6	protein-coding	203286	ANKS6	ANKRD14|NPHP16|PKDR1|SAMD6	ankyrin repeat and sterile alpha motif domain containing 6	Gene symbol match	1.47185	31.1706	2.36316e-08	3.75742e-06		51	47	29	50	190	121	192	247	118	103	92	220	193	223	76	144		9.50178	11.2011	8.57077	12.3955	31.8764	26.2197	27.2816	30.3873	29.7105	17.6919	20.6471	34.0484	34.5498	35.4877	24.7379	39.2626		3.39256
782247	ARHGEF3	-	Rho guanine nucleotide exchange factor 3	protein-coding	50650	ARHGEF3	GEF3|STA3|XPLN	Rho guanine nucleotide exchange factor 3	Gene symbol match	1.11554	18.8846	1.3887e-05	0.000473557		84	57	45	39	173	117	230	215	107	268	118	186	195	233	90	84		15.65	13.5843	13.2995	9.66849	29.0243	25.3529	32.681	26.4505	26.9409	46.0333	26.4821	28.7864	34.9078	37.0791	29.2949	22.9032		4.05745
540181	ARID1A	-	AT-rich interaction domain 1A	protein-coding	8289	ARID1A	B120|BAF250|BAF250a|BM029|C1orf4|CSS2|ELD|MRD14|OSA1|P270|SMARCF1|hELD|hOSA1	AT-rich interaction domain 1A	Gene symbol match	1.234	39.5707	3.164e-10	1.26531e-07		293	277	234	218	811	701	784	1410	352	833	524	742	999	1094	515	662		54.5887	66.0149	69.1572	54.0444	136.062	151.901	111.4	173.466	88.628	143.081	117.598	114.836	178.835	174.097	167.632	180.499		5.79672
783538	ARID5B	-	AT-rich interaction domain 5B	protein-coding	84159	ARID5B	DESRT|MRF-2|MRF2	AT-rich interaction domain 5B	Gene symbol match	1.0504	21.6203	3.32313e-06	0.000151749		140	110	74	94	300	182	428	418	198	326	196	240	221	379	110	137		26.0833	26.2153	21.8702	23.3035	50.3311	39.4379	60.8152	51.4247	49.8532	55.9957	43.9872	37.1437	39.5622	60.3132	35.8049	37.354		4.75933
538416	ASCC3	-	activating signal cointegrator 1 complex subunit 3	protein-coding	10973	ASCC3	ASC1p200|HELIC1|RNAH	activating signal cointegrator 1 complex subunit 3	Gene symbol match	1.04823	18.2149	1.97326e-05	0.000618335		90	58	64	67	163	191	247	268	139	231	99	227	202	221	102	86		16.7679	13.8226	18.9148	16.61	27.3466	41.3881	35.0966	32.9709	34.998	39.6779	22.218	35.1318	36.1609	35.1695	33.2009	23.4485		4.1512
522091	ASXL1	-	additional sex combs like 1, transcriptional regulator	protein-coding	171023	ASXL1	BOPS|MDS	additional sex combs like 1, transcriptional regulator	Gene symbol match	1.35611	30.6285	3.12468e-08	4.41418e-06		95	70	57	80	290	207	190	461	141	273	193	320	270	262	126	232		17.6994	16.6825	16.846	19.8328	48.6534	44.8552	26.9974	56.7148	35.5016	46.8921	43.3139	49.525	48.3339	41.6941	41.0129	63.2564		4.22492
107131170	ATG2A	-	autophagy related 2A	protein-coding	23130	ATG2A	-	autophagy related 2A	Gene symbol match	2.19114	17.503	2.86854e-05	0.000824751		11	6	0	15	34	49	45	83	26	27	25	31	48	34	11	30		2.0494	1.42993	0	3.71865	5.7042	10.6179	6.39412	10.2111	6.54639	4.63768	5.61061	4.79773	8.5927	5.41069	3.58049	8.17971		1.60853
504617	ATRNL1	-	attractin like 1	protein-coding	26033	ATRNL1	ALP|bA338L11.1|bA454H24.1	attractin like 1	Gene symbol match	1.19238	18.3657	1.82311e-05	0.000578354		60	70	72	51	184	196	235	274	115	274	92	316	199	217	95	103		11.1786	16.6825	21.2791	12.6434	30.8698	42.4715	33.3915	33.709	28.9552	47.0639	20.6471	48.9059	35.6239	34.5329	30.9224	28.0837		3.60627
508442	BAZ1B	-	bromodomain adjacent to zinc finger domain 1B	protein-coding	9031	BAZ1B	WBSCR10|WBSCR9|WSTF	bromodomain adjacent to zinc finger domain 1B	Gene symbol match	0.979796	21.3173	3.89203e-06	0.000170641		224	212	79	180	495	361	512	779	221	470	329	526	493	475	279	313		41.7333	50.524	23.348	44.6238	83.0464	78.2256	72.7509	95.8369	55.6443	80.73	73.8357	81.4067	88.2542	75.5905	90.8143	85.3416		5.41729
539020	BCL6	-	B-cell CLL/lymphoma 6	protein-coding	604	BCL6	BCL5|BCL6A|LAZ3|ZBTB27|ZNF51	B-cell CLL/lymphoma 6	Gene symbol match	0.985685	18.3773	1.81203e-05	0.000577619		148	116	100	138	294	245	496	507	193	428	178	251	387	371	155	153		27.5738	27.6452	29.5544	34.2116	49.3245	53.0894	70.4774	62.374	48.5943	73.5158	39.9476	38.8461	69.2786	59.0401	50.4524	41.7165		4.83662
539340	BCL9L	-	B-cell CLL/lymphoma 9 like	protein-coding	283149	BCL9L	BCL9-2|DLNB11	B-cell CLL/lymphoma 9 like	Gene symbol match	1.14221	36.3804	1.62324e-09	4.65694e-07		278	228	214	208	747	623	679	1061	339	607	413	564	808	887	368	701		51.794	54.3372	63.2463	51.5653	125.325	134.999	96.4801	130.53	85.3548	104.262	92.6873	87.2878	144.644	141.155	119.784	191.132		5.7223
514945	BMS1	-	BMS1, ribosome biogenesis factor	protein-coding	9790	BMS1	ACC|BMS1L	BMS1, ribosome biogenesis factor	Gene symbol match	1.38073	21.6775	3.22546e-06	0.0001478		214	66	39	71	287	236	274	338	140	371	199	189	331	335	131	172		39.8702	15.7292	11.5262	17.6016	48.1501	51.1392	38.9331	41.5826	35.2498	63.7251	44.6605	29.2507	59.2538	53.3112	42.6404	46.897		5.35298
512018	BOC	-	BOC cell adhesion associated, oncogene regulated	protein-coding	91653	BOC	CDON2	BOC cell adhesion associated, oncogene regulated	Gene symbol match	1.16733	17.276	3.23239e-05	0.000901857		155	226	121	165	589	418	666	601	244	736	211	433	668	972	251	214		28.878	53.8605	35.7608	40.9052	98.8168	90.5771	94.6329	73.9384	61.4353	126.42	47.3536	67.0135	119.582	154.682	81.7003	58.3486		4.90101
280677	C3	-	complement C3	protein-coding	718	C3	AHUS5|ARMD9|ASP|C3a|C3b|CPAMD1|HEL-S-62p	complement C3	Gene symbol match	1.38367	20.509	5.93508e-06	0.000238797		2121	2224	1407	2966	9476	6711	8442	9181	4973	7260	4316	8511	15861	11453	3500	6017		395.162	530.026	415.83	735.301	1589.79	1454.22	1199.54	1129.5	1252.12	1247.02	968.616	1317.21	2839.35	1822.61	1139.25	1640.58		8.62995
504261	CAD	-	carbamoyl-phosphate synthetase 2, aspartate transcarbamylase, and dihydroorotase	protein-coding	790	CAD	CDG1Z|EIEE50|GATD4	carbamoyl-phosphate synthetase 2, aspartate transcarbamylase, and dihydroorotase	Gene symbol match	1.58911	30.6165	3.14414e-08	4.41418e-06		42	35	34	29	165	113	126	245	70	133	68	135	172	160	45	100		7.825	8.34123	10.0485	7.18939	27.6821	24.4861	17.9035	30.1413	17.6249	22.8449	15.2609	20.8933	30.7905	25.4621	14.6475	27.2657		3.1416
616206	CAMSAP3	-	calmodulin regulated spectrin associated protein family member 3	protein-coding	57662	CAMSAP3	KIAA1543|NEZHA|PPP1R80	calmodulin regulated spectrin associated protein family member 3	Gene symbol match	1.49217	36.8029	1.30695e-09	3.91995e-07		189	118	91	118	571	396	470	721	155	626	247	440	426	582	242	480		35.2125	28.1219	26.8945	29.2534	95.7969	85.8099	66.783	88.7014	39.0265	107.525	55.4329	68.0968	76.2602	92.6182	78.7708	130.875		5.17842
504811	CAMTA1	-	calmodulin binding transcription activator 1	protein-coding	23261	CAMTA1	CANPMR	calmodulin binding transcription activator 1	Gene symbol match	1.01622	22.7287	1.86559e-06	0.000102159		251	177	117	198	522	506	481	689	289	549	314	520	375	762	254	269		46.7637	42.1828	34.5786	49.0862	87.5762	109.646	68.346	84.7646	72.7656	94.2995	70.4693	80.4781	67.1304	121.263	82.6768	73.3447		5.57784
618048	CAPN7	-	calpain 7	protein-coding	23473	CAPN7	CALPAIN7|PALBH	calpain 7	Gene symbol match	0.966881	18.4613	1.7339e-05	0.000556746		310	168	141	180	564	467	688	548	351	601	273	596	527	619	235	200		57.7559	40.0379	41.6717	44.6238	94.6225	101.195	97.759	67.418	88.3762	103.231	61.2679	92.2403	94.3406	98.5063	76.4923	54.5314		5.87666
535188	CARD10	-	caspase recruitment domain family member 10	protein-coding	29775	CARD10	BIMP1|CARMA3	caspase recruitment domain family member 10	Gene symbol match	1.44862	18.5542	1.65141e-05	0.000539246		118	30	27	50	220	125	157	260	69	121	121	100	167	237	54	120		21.9845	7.14963	7.97968	12.3955	36.9095	27.0864	22.3084	31.9867	17.3731	20.7837	27.1554	15.4766	29.8954	37.7157	17.577	32.7188		4.52259
789036	CASKIN2	-	CASK interacting protein 2	protein-coding	57513	CASKIN2	ANKS5B	CASK interacting protein 2	Gene symbol match	0.962145	17.4158	3.00324e-05	0.00085234		204	232	154	193	622	380	466	897	208	469	354	635	517	651	235	486		38.0071	55.2904	45.5137	47.8466	104.353	82.3428	66.2146	110.354	52.3711	80.5582	79.4463	98.2761	92.5505	103.599	76.4923	132.511		5.28567
508226	CDC42BPB	-	CDC42 binding protein kinase beta	protein-coding	9578	CDC42BPB	MRCKB	CDC42 binding protein kinase beta	Gene symbol match	1.0949	18.6815	1.54471e-05	0.000514788		300	142	107	176	554	427	388	859	184	466	399	355	571	532	247	395		55.8928	33.8416	31.6232	43.6322	92.9448	92.5273	55.1315	105.679	46.3283	80.0429	89.5454	54.9418	102.217	84.6613	80.3983	107.699		5.83018
511099	CDC42EP1	-	CDC42 effector protein 1	protein-coding	11135	CDC42EP1	BORG5|CEP1|MSE55	CDC42 effector protein 1	Gene symbol match	1.01379	18.4642	1.73126e-05	0.000556746		1270	977	1157	916	3723	2127	3920	3638	1627	3108	1663	2754	3906	3602	1550	2469		236.613	232.839	341.944	227.086	624.609	460.903	556.999	447.567	409.653	533.848	373.218	426.224	699.231	573.215	504.524	673.19		7.89247
511147	CDK13	CDC2L5	cyclin dependent kinase 13	protein-coding	8621	CDK13	CDC2L|CDC2L5|CHDFIDD|CHED|hCDK13	cyclin dependent kinase 13	Gene symbol match	0.99603	22.1944	2.46392e-06	0.000122703		154	132	89	125	317	291	378	525	133	366	225	319	278	360	211	181		28.6917	31.4584	26.3034	30.9888	53.1832	63.0572	53.7106	64.5884	33.4873	62.8663	50.4955	49.3702	49.766	57.2896	68.6803	49.3509		4.89199
533725	CGN	-	cingulin	protein-coding	57530	CGN	-	cingulin	Gene symbol match	1.06723	22.7106	1.88324e-06	0.000102276		359	289	324	286	1104	655	833	1522	394	1031	698	954	1081	816	459	470		66.8851	68.8747	95.7562	70.9023	185.219	141.933	118.362	187.245	99.2029	177.091	156.648	147.646	193.515	129.856	149.404	128.149		6.08502
507111	CHD8	-	chromodomain helicase DNA binding protein 8	protein-coding	57680	CHD8	AUTS18|HELSNF1	chromodomain helicase DNA binding protein 8	Gene symbol match	0.944048	24.1389	8.96296e-07	5.99264e-05		316	233	170	181	542	520	751	761	314	612	285	572	543	779	287	365		58.8738	55.5288	50.2424	44.8717	90.9316	112.68	106.711	93.6225	79.0602	105.121	63.961	88.5259	97.2049	123.968	93.4183	99.5198		5.90385
531049	CLUH	-	clustered mitochondria homolog	protein-coding	23277	CLUH	CLU1|KIAA0664	clustered mitochondria homolog	Gene symbol match	1.7611	42.7101	6.34843e-11	4.18901e-08		126	57	32	61	317	241	267	444	133	228	143	229	263	309	125	286		23.475	13.5843	9.4574	15.1225	53.1832	52.2227	37.9384	54.6234	33.4873	39.1626	32.0927	35.4413	47.0808	49.1736	40.6874	77.9799		4.61324
100139730	COL15A1	-	collagen type XV alpha 1 chain	protein-coding	1306	COL15A1	-	collagen type XV alpha 1 chain	Gene symbol match	1.8914	19.8612	8.3274e-06	0.00031762		27	65	27	30	105	255	222	226	141	201	74	192	179	385	100	51		5.03036	15.4909	7.97968	7.4373	17.6159	55.2563	31.5443	27.8038	35.5016	34.5249	16.6074	29.715	32.0436	61.2681	32.5499	13.9055		2.59224
507133	COL7A1	-	collagen type VII alpha 1 chain	protein-coding	1294	COL7A1	EBD1|EBDCT|EBR1|NDNC8	collagen type VII alpha 1 chain	Gene symbol match	1.62615	21.5675	3.41594e-06	0.000154914		35	24	13	33	136	70	75	216	47	109	70	53	146	135	61	97		6.52083	5.7197	3.84207	8.18103	22.8168	15.1684	10.6569	26.5735	11.8339	18.7225	15.7097	8.20257	26.1361	21.4836	19.8555	26.4477		2.91089
615274	CORO2B	-	coronin 2B	protein-coding	10391	CORO2B	CLIPINC	coronin 2B	Gene symbol match	3.56765	29.1045	6.85775e-08	7.93875e-06		2	4	0	31	65	39	39	68	34	42	66	40	49	71	19	13		0.372619	0.953283	0	7.68521	10.9051	8.45097	5.54157	8.36574	8.56066	7.21417	14.812	6.19062	8.77171	11.2988	6.18448	3.54454		0.456931
282703	CPSF1	-	cleavage and polyadenylation specific factor 1, 160kDa	protein-coding	29894	CPSF1	CPSF160|HSU37012|P/cl.18	cleavage and polyadenylation specific factor 1	Gene symbol match	1.11269	24.3468	8.04613e-07	5.58867e-05		105	142	85	102	376	220	289	624	219	350	276	381	418	366	216	248		19.5625	33.8416	25.1212	25.2868	63.0817	47.6721	41.0644	76.768	55.1407	60.1181	61.9412	58.9657	74.8281	58.2445	70.3078	67.6189		4.36194
505453	CREBBP	hmm291030	CREB binding protein	protein-coding	1387	CREBBP	CBP|KAT3A|RSTS|RSTS1	CREB binding protein	Gene symbol match	1.06506	29.3627	6.00214e-08	7.13606e-06		302	266	180	193	671	587	586	1104	345	657	371	623	606	826	371	353		56.2655	63.3933	53.1979	47.8466	112.574	127.198	83.2656	135.82	86.8655	112.85	83.2615	96.4189	108.483	131.448	120.76	96.2479		5.83959
525364	CSDC2	-	cold shock domain containing C2	protein-coding	27254	CSDC2	PIPPIN|dJ347H13.2	cold shock domain containing C2	Gene symbol match	1.13016	21.0069	4.57639e-06	0.000195452		320	513	386	419	1792	850	1521	1647	806	1476	822	1841	1788	1487	612	891		59.619	122.259	114.08	103.874	300.645	184.188	216.121	202.623	202.938	253.526	184.477	284.923	320.078	236.638	199.206	242.937		5.9217
281094	CSF1	-	colony stimulating factor 1	protein-coding	1435	CSF1	CSF-1|MCSF	colony stimulating factor 1	Gene symbol match	2.26722	24.987	5.7717e-07	4.27916e-05		15	8	17	23	80	117	170	90	58	137	40	106	116	167	51	20		2.79464	1.90657	5.02424	5.70193	13.4216	25.3529	24.1556	11.0723	14.6035	23.5319	8.97698	16.4051	20.7657	26.576	16.6005	5.45314		1.92396
506131	CTPS1	CTPS	CTP synthase 1	protein-coding	1503	CTPS1	CTPS|GATD5|IMD24	CTP synthase 1	Gene symbol match	1.38044	22.1037	2.58317e-06	0.000127678		150	151	26	111	438	354	471	535	255	686	305	483	605	614	191	215		27.9464	35.9864	7.68414	27.518	73.4835	76.7088	66.9251	65.8187	64.2049	117.831	68.4495	74.7517	108.304	97.7106	62.1703	58.6212		4.85531
534265	CTR9	-	CTR9 homolog, Paf1/RNA polymerase II complex component	protein-coding	9646	CTR9	SH2BP1|TSBP|p150|p150TSP	CTR9 homolog, Paf1/RNA polymerase II complex component	Gene symbol match	1.03304	30.4687	3.39288e-08	4.61607e-06		147	131	109	121	394	261	427	515	209	408	273	368	417	460	175	214		27.3875	31.22	32.2143	29.9971	66.1016	56.5565	60.6731	63.3582	52.6229	70.0805	61.2679	56.9537	74.649	73.2034	56.9624	58.3486		4.82718
530341	CTTNBP2	CORTBP2	cortactin binding protein 2	protein-coding	83992	CTTNBP2	C7orf8|CORTBP2|Orf4	cortactin binding protein 2	Gene symbol match	1.7338	30.5067	3.32714e-08	4.57378e-06		271	284	130	154	819	1080	1180	950	541	1598	297	673	1006	1471	424	417		50.4899	67.6831	38.4207	38.1781	137.404	234.027	167.668	116.874	136.215	274.482	66.6541	104.157	180.089	234.092	138.012	113.698		5.68622
540077	CUL9	-	cullin 9	protein-coding	23113	CUL9	H7AP1|PARC	cullin 9	Gene symbol match	1.45015	24.3951	7.84671e-07	5.50814e-05		64	40	18	21	145	106	127	170	75	131	99	106	109	170	70	106		11.9238	9.53283	5.31979	5.20611	24.3267	22.9693	18.0456	20.9143	18.8838	22.5013	22.218	16.4051	19.5126	27.0534	22.7849	28.9016		3.69196
517354	CX3CL1	-	C-X3-C motif chemokine ligand 1	protein-coding	6376	CX3CL1	ABCD-3|C3Xkine|CXC3|CXC3C|NTN|NTT|SCYD1|fractalkine|neurotactin	C-X3-C motif chemokine ligand 1	Gene symbol match	1.17585	23.7282	1.10946e-06	7.0732e-05		157	199	101	141	512	446	454	574	202	410	196	533	647	574	241	261		29.2506	47.4258	29.8499	34.9553	85.8985	96.6444	64.5095	70.6167	50.8604	70.424	43.9872	82.49	115.822	91.3451	78.4453	71.1634		4.91889
100141021	CYFIP1	Sra-1|p140sra-1	cytoplasmic FMR1 interacting protein 1	protein-coding	23191	CYFIP1	P140SRA-1|SHYC|SRA-1|SRA1	cytoplasmic FMR1 interacting protein 1	Gene symbol match	1.09696	28.4006	9.86358e-08	1.05829e-05		295	222	127	236	498	575	645	1287	403	580	463	681	639	693	343	423		54.9613	52.9072	37.534	58.5068	83.5497	124.598	91.649	158.334	101.469	99.6242	103.909	105.395	114.39	110.283	111.646	115.334		5.80636
508941	CYR61	CCN1|GIG1	cysteine rich angiogenic inducer 61	protein-coding	3491	CYR61	CCN1|GIG1|IGFBP10	cysteine rich angiogenic inducer 61	Gene symbol match	2.92938	23.7758	1.08237e-06	6.96784e-05		63	182	39	46	862	373	1436	335	486	1986	74	229	550	598	265	264		11.7375	43.3744	11.5262	11.4039	144.618	80.8259	204.043	41.2136	122.367	341.127	16.6074	35.4413	98.458	95.1644	86.2573	71.9814		3.67101
785711	DCAF1	-	DDB1 and CUL4 associated factor 1	protein-coding	9730	DCAF1	RIP|VPRBP	DDB1 and CUL4 associated factor 1	Gene symbol match	1.33882	28.2251	1.07995e-07	1.09173e-05		127	74	25	99	276	233	364	427	168	248	169	337	266	370	135	141		23.6613	17.6357	7.38859	24.5431	46.3046	50.4891	51.7213	52.5319	42.2997	42.5979	37.9277	52.156	47.6179	58.881	43.9424	38.4446		4.62418
511045	DCTN1	-	dynactin subunit 1	protein-coding	1639	DCTN1	DAP-150|DP-150|P135	dynactin subunit 1	Gene symbol match	1.03664	18.6701	1.55403e-05	0.000516586		437	205	232	396	987	610	844	1599	501	911	714	1042	979	845	478	993		81.4172	48.8558	68.5661	98.1724	165.589	132.182	119.925	196.718	126.144	156.479	160.239	161.266	175.255	134.471	155.589	270.748		6.36487
507418	DDX51	-	DEAD-box helicase 51	protein-coding	317781	DDX51	-	DEAD-box helicase 51	Gene symbol match	1.28749	22.8694	1.73391e-06	9.7903e-05		53	68	34	34	208	106	153	209	126	185	90	197	179	222	91	103		9.8744	16.2058	10.0485	8.42894	34.8963	22.9693	21.74	25.7123	31.7248	31.7767	20.1982	30.4888	32.0436	35.3286	29.6204	28.0837		3.44286
506405	DHX16	-	DEAH-box helicase 16	protein-coding	8449	DHX16	DBP2|DDX16|PRO2014|PRP8|PRPF2|Prp2	DEAH-box helicase 16	Gene symbol match	1.30822	31.3118	2.1974e-08	3.53648e-06		182	102	90	76	482	266	456	442	282	471	224	466	454	362	185	337		33.9083	24.3087	26.5989	18.8412	80.8654	57.64	64.7937	54.3773	71.0031	80.9017	50.2711	72.1207	81.2726	57.6079	60.2174	91.8854		5.1255
536093	DHX8	-	DEAH-box helicase 8	protein-coding	1659	DHX8	DDX8|Dhr2|HRH1|PRP22|PRPF22	DEAH-box helicase 8	Gene symbol match	0.848993	18.9163	1.36579e-05	0.000468033		179	188	121	132	374	287	399	713	279	442	315	430	424	467	206	221		33.3494	44.8043	35.7608	32.7241	62.7462	62.1905	56.6945	87.7172	70.2478	75.9205	70.6937	66.5492	75.9021	74.3174	67.0528	60.2572		5.10221
510385	DIEXF	-	digestive organ expansion factor homolog (zebrafish)	protein-coding	27042	DIEXF	C1orf107|DEF|DJ434O14.5|UTP25	digestive organ expansion factor homolog (zebrafish)	Gene symbol match	1.17365	26.4095	2.76176e-07	2.4461e-05		144	110	56	83	352	268	254	417	182	279	144	318	347	358	159	221		26.8286	26.2153	16.5504	20.5765	59.0552	58.0733	36.0912	51.3017	45.8247	47.9227	32.3171	49.2154	62.118	56.9713	51.7544	60.2572		4.79849
613555	DISC1	-	disrupted in schizophrenia 1	protein-coding	27185	DISC1	C1orf136|SCZD9	disrupted in schizophrenia 1	Gene symbol match	4.09303	22.7832	1.81347e-06	0.000101408		2	0	0	6	16	32	44	38	8	20	13	107	18	33	19	11		0.372619	0	0	1.48746	2.68433	6.93413	6.25203	4.67497	2.01427	3.43532	2.91752	16.5599	3.22226	5.25155	6.18448	2.99923		0.456931
788775	DLL1	-	delta like canonical Notch ligand 1	protein-coding	28514	DLL1	DELTA1|DL1|Delta	delta like canonical Notch ligand 1	Gene symbol match	3.13278	21.4109	3.70654e-06	0.000165418		6	14	0	1	51	30	41	53	8	40	19	28	44	20	14	11		1.11786	3.33649	0	0.24791	8.55629	6.50075	5.82575	6.52036	2.01427	6.87064	4.26407	4.33343	7.87664	3.18276	4.55699	2.99923		1.08261
100300875	DNAAF5	HEATR2	dynein axonemal assembly factor 5	protein-coding	54919	DNAAF5	CILD18|HEATR2	dynein axonemal assembly factor 5	Gene symbol match	1.09558	17.6998	2.58659e-05	0.000760249		77	69	31	44	127	129	168	295	99	121	97	145	144	110	68	87		14.3458	16.4441	9.16185	10.908	21.3068	27.9532	23.8714	36.2925	24.9266	20.7837	21.7692	22.441	25.7781	17.5052	22.1339	23.7211		3.93977
504472	DNAJC13	-	DnaJ heat shock protein family (Hsp40) member C13	protein-coding	23317	DNAJC13	PARK21|RME8	DnaJ heat shock protein family (Hsp40) member C13	Gene symbol match	1.61237	35.2795	2.85618e-09	7.39078e-07		114	121	48	91	330	364	581	405	256	351	142	412	360	581	174	188		21.2393	28.8368	14.1861	22.5598	55.3643	78.8757	82.5552	49.8254	64.4567	60.2898	31.8683	63.7634	64.4452	92.4591	56.6369	51.2595		4.47504
281119	DNMT1	DNMT	DNA methyltransferase 1	protein-coding	1786	DNMT1	ADCADN|AIM|CXXC9|DNMT|HSN1E|MCMT|m.HsaI	DNA methyltransferase 1	Gene symbol match	1.08015	25.8606	3.66988e-07	3.02696e-05		251	103	116	173	402	414	568	673	295	435	265	458	447	577	189	247		46.7637	24.547	34.2831	42.8884	67.4437	89.7103	80.708	82.7962	74.2763	74.7182	59.4725	70.8826	80.0195	91.8225	61.5193	67.3463		5.57784
616045	DOCK9	-	dedicator of cytokinesis 9	protein-coding	23348	DOCK9	ZIZ1|ZIZIMIN1	dedicator of cytokinesis 9	Gene symbol match	1.31871	21.91	2.85734e-06	0.000136624		601	1083	387	701	1860	2152	2399	3160	1593	2995	1695	2227	2634	3901	1346	1210		111.972	258.101	114.375	173.785	312.053	466.32	340.878	388.761	401.092	514.439	380.4	344.663	471.524	620.797	438.122	329.915		6.81982
528508	DTX4	-	deltex E3 ubiquitin ligase 4	protein-coding	23220	DTX4	RNF155	deltex E3 ubiquitin ligase 4	Gene symbol match	1.20259	25.5731	4.25936e-07	3.41018e-05		120	140	98	69	316	311	349	524	176	271	222	276	266	304	206	309		22.3571	33.3649	28.9633	17.1058	53.0155	67.3911	49.5899	64.4654	44.314	46.5486	49.8222	42.7153	47.6179	48.3779	67.0528	84.251		4.54579
541184	E2F3	-	E2F transcription factor 3	protein-coding	1871	E2F3	E2F-3	E2F transcription factor 3	Gene symbol match	1.10079	23.3935	1.32026e-06	7.91974e-05		78	73	68	62	199	193	252	270	147	164	107	224	176	253	100	114		14.5321	17.3974	20.097	15.3704	33.3863	41.8215	35.8071	33.2169	37.0123	28.1696	24.0134	34.6675	31.5066	40.2619	32.5499	31.0829		3.95718
281133	ECE1	-	endothelin converting enzyme 1	protein-coding	1889	ECE1	ECE	endothelin converting enzyme 1	Gene symbol match	0.990736	20.9174	4.79524e-06	0.000203482		287	130	118	180	577	340	547	624	183	443	266	328	473	535	191	271		53.4708	30.9817	34.8742	44.6238	96.8036	73.6751	77.7241	76.768	46.0765	76.0923	59.6969	50.7631	84.6739	85.1387	62.1703	73.89		5.76741
513171	EDC4	-	enhancer of mRNA decapping 4	protein-coding	23644	EDC4	GE1|Ge-1|HEDL5|HEDLS|RCD-8|RCD8	enhancer of mRNA decapping 4	Gene symbol match	0.883436	19.4696	1.02212e-05	0.000374692		238	136	115	108	392	260	395	602	226	328	229	400	405	353	189	270		44.3417	32.4116	33.9875	26.7743	65.766	56.3398	56.1261	74.0614	56.9032	56.3392	51.3932	61.9062	72.5009	56.1757	61.5193	73.6174		5.50277
534413	EFNB1	-	ephrin B1	protein-coding	1947	EFNB1	CFND|CFNS|EFB1|EFL3|EPLG2|Elk-L|LERK2	ephrin B1	Gene symbol match	1.46408	23.2862	1.39595e-06	8.18771e-05		52	69	36	35	248	132	175	233	86	207	104	134	271	163	108	81		9.68809	16.4441	10.6396	8.67685	41.6071	28.6033	24.866	28.665	21.6534	35.5555	23.3402	20.7386	48.5129	25.9395	35.1539	22.0852		3.41793
538348	EHD2	-	EH domain containing 2	protein-coding	30846	EHD2	PAST2	EH domain containing 2	Gene symbol match	1.57501	42.1952	8.2601e-11	4.56732e-08		66	96	81	99	538	260	390	498	248	429	286	362	616	435	277	313		12.2964	22.8788	23.939	24.5431	90.2605	56.3398	55.4157	61.2667	62.4425	73.6876	64.1854	56.0251	110.273	69.225	90.1633	85.3416		3.73297
528606	EHMT1	-	euchromatic histone lysine methyltransferase 1	protein-coding	79813	EHMT1	EUHMTASE1|Eu-HMTase1|FP13812|GLP|GLP1|KMT1D|bA188C12.1	euchromatic histone lysine methyltransferase 1	Gene symbol match	1.15127	24.7722	6.4523e-07	4.73061e-05		188	90	73	132	432	278	319	562	166	335	287	379	407	351	179	295		35.0262	21.4489	21.5747	32.7241	72.4768	60.2403	45.3272	69.1404	41.7962	57.5416	64.4098	58.6561	72.8589	55.8574	58.2644	80.4338		5.17097
514062	EHMT2	BAT8	euchromatic histone lysine methyltransferase 2	protein-coding	10919	EHMT2	BAT8|C6orf30|G9A|GAT8|KMT1C|NG36	euchromatic histone lysine methyltransferase 2	Gene symbol match	1.15602	31.8619	1.65529e-08	3.03401e-06		281	264	183	337	907	623	926	1088	505	902	570	768	795	884	458	850		52.353	62.9167	54.0845	83.5457	152.168	134.999	131.577	133.852	127.151	154.933	127.922	118.86	142.317	140.678	149.079	231.758		5.7375
444858	EIF4G1	EIF4GI	eukaryotic translation initiation factor 4 gamma 1	protein-coding	1981	EIF4G1	EIF-4G1|EIF4F|EIF4G|EIF4GI|P220|PARK18	eukaryotic translation initiation factor 4 gamma 1	Gene symbol match	1.11162	20.1623	7.11402e-06	0.000277694		1045	399	478	573	1736	1739	1651	2627	922	2154	816	1371	2099	2360	965	1190		194.693	95.09	141.27	142.052	291.25	376.827	234.593	323.188	232.145	369.984	183.13	212.184	375.751	375.565	314.107	324.462		7.61245
508361	ELMO2	-	engulfment and cell motility 2	protein-coding	63916	ELMO2	CED-12|CED12|Ced-12A|ELMO-2|VMPI	engulfment and cell motility 2	Gene symbol match	0.941581	19.1864	1.18553e-05	0.000414997		264	157	147	200	548	471	445	719	267	595	371	438	805	718	270	376		49.1857	37.4164	43.4449	49.582	91.9382	102.062	63.2307	88.4554	67.2263	102.201	83.2615	67.7873	144.107	114.261	87.8848	102.519		5.6492
505848	ELMSAN1	C10H14orf43	ELM2 and Myb/SANT domain containing 1	protein-coding	91748	ELMSAN1	C14orf117|C14orf43|LSR68|MIDEAS|c14_5541	ELM2 and Myb/SANT domain containing 1	Gene symbol match	1.44951	38.5189	5.42265e-10	1.78907e-07		131	121	56	114	407	362	371	569	153	416	274	399	367	570	240	221		24.4065	28.8368	16.5504	28.2617	68.2826	78.4423	52.716	70.0016	38.523	71.4546	61.4923	61.7514	65.6983	90.7086	78.1198	60.2572		4.66713
540187	EML4	-	echinoderm microtubule associated protein like 4	protein-coding	27436	EML4	C2orf2|ELP120|EMAP-4|EMAPL4|ROPP120	echinoderm microtubule associated protein like 4	Gene symbol match	0.988704	22.4555	2.15064e-06	0.00011146		179	180	125	202	373	386	573	780	253	533	335	567	536	637	215	275		33.3494	42.8978	36.943	50.0778	62.5784	83.6429	81.4184	95.96	63.7014	91.5512	75.1822	87.7521	95.9518	101.371	69.9823	74.9806		5.10221
515756	EPHB4	-	EPH receptor B4	protein-coding	2050	EPHB4	HFASD|HTK|MYK1|TYRO11	EPH receptor B4	Gene symbol match	1.40739	18.4015	1.78915e-05	0.000571706		28	65	25	24	96	93	165	135	73	91	80	101	101	146	37	68		5.21667	15.4909	7.38859	5.94984	16.106	20.1523	23.4451	16.6085	18.3802	15.6307	17.954	15.6313	18.0805	23.2341	12.0435	18.5407		2.63614
514504	EPS8L1	-	EPS8 like 1	protein-coding	54869	EPS8L1	DRC3|EPS8R1|PP10566	EPS8 like 1	Gene symbol match	0.94541	22.5351	2.06338e-06	0.0001098		234	271	208	210	776	494	651	786	459	743	366	677	722	832	305	423		43.5964	64.5849	61.4731	52.0611	130.19	107.046	92.5016	96.6981	115.569	127.622	82.1394	104.776	129.248	132.403	99.2773	115.334		5.47886
[truncated: 251 more rows]
[truncated: 32 more columns]

## Sheet: Table 2. DET S3 vs S1
Supplemental Table S2: Differential transcripts stage 3 versus stage 1 (FDR 0.001)
[truncated: 257 more rows]
[truncated: 32 more columns]

## Sheet: Table S3. DET S4 vs S1
Supplemental Table S3: Differential transcripts stage 4 versus stage 1 (FDR 0.001)
[truncated: 717 more rows]
[truncated: 32 more columns]

## Sheet: Table S4. All DET FDR 0.001
Supplemental Table S4: All differential transcripts (DET) combined, non-redundant (FDR 0.001)
[truncated: 855 more rows]

## Sheet: Table S5. Top 500 mRNA TPM
Supplemental Table S5: Top 500 mRNA TPM
[truncated: 501 more rows]

## Sheet: Table S6. All prot MS data
Supplemental Table S6: All proteins identified in oviductal EVs across the bovine estrous cycle by Mass Spectometry.
[truncated: 340 more rows]
[truncated: 49 more columns]

[truncated: 5 more sheets: Table S7. DEP , Table S8. All Prot annotation, Table S9. small ncRNA , Table S10. miRNA, Table S11. Overlap Transc_Prot]
