# Supplementary material for: Deciphering the oviductal extracellular vesicles content across the estrous cycle: implications for the gametes-oviduct interactions and the environment of the potential embryo
Source: BMC Genomics. 2018 Aug 22;19:622. doi: 10.1186/s12864-018-4982-5 (PMC6103977; doi:10.1186/s12864-018-4982-5)
Supplement: Supplementary file 3 — Functional analysis of proteins, transcripts, and miRNAs identified in oEVs. Contains: Table S0. Functional analysis (FA) of the 500 most abundant mRNA. Table S1. ToppCluster FA of mRNA. Table S2. FA of all proteins. Table S3. ToppCluster FA of proteins. Table S4. Network of proteins downregulated in S1_a; Table S5. Network of proteins upregulated in S1_bb’; Table S6. Network of proteins upregulated in S2_c; Table S7. Network of proteins upregulated in S3_d; Table S8. Network of proteins downregulated in S4_e; Table S9. Target gene and Pathways analysis of selected miRNA with differential expression and high abundance in EVs in Stage 1 and Stage 4; Table S10. Heatmap data representing 13 selected miRNAs and their associated pathways (XLSX 151 kb) [file 12864_2018_4982_MOESM3_ESM.xlsx]

## Sheet: Index Additional File 3
Index Additional File 3
	Table Number/sheet	Description of table content
	Table S0.	DAVID functional annotation clusters with a score ≥1.3 for the 500 most abundant mRNAs identified in oviductal extracellular vesicles (oEVs) across the bovine estrous cycle.
	Table S1.	ToppCluster functional annotation for differentilaly expressed proteins (DEP) identified in OEVS acroos the bovine estrus cycle
	Table S2.	DAVID functional annotation clusters with a score ≥1.3 for all proteins identified in EVs across the bovine estrous cycle.
	Table S3.	ToppCluster functional annotation categories for proteins showing distinct expression profiles in EVs across the estrous cycle
	Table S4.	List DEP downregulated in oEVs in stage 1 (post-ovulatory) during the estrous cycle used for network analysis with ToppCluster
	Table S5.	List DEP upregulated in oEVs in stage 1 (post-ovulatory) during the estrous cycle used for network analysis with ToppCluster
	Table S6.	List DEP upregulated in oEVs in stage 2 (early luteal-phase) during the estrous cycle used for network analysis with ToppCluster
	Table S7.	List DEP upregulated in oEVs in stage 3 (late luteal-phase) during the estrous cycle used for network analysis with ToppCluster
	Table S8.	List DEP downregulated in oEVs in stage 4 (pre-ovulatory) during the estrous cycle used for network analysis with ToppCluster
	Table S9.	Selected miRNAs based on differential expression and high abundance in EVs in Stage 1 and Stage 4 and associated pathways and target genes.
	Table S10.	Selected miRNAs and their associated pathways based on mirPath represented in the heatmap Figure 8.

## Sheet: TableS0.FA_500_most_abund_mRNA
Supplemental Table S0: DAVID functional annotation clusters with a score ≥1.3 for the 500 most abundant mRNAs identified in EVs across the bovine estrous cycle.
Group	Genes/group	Category	Term	Count	%	FE	P-Value	FDR	List Total	Pop Hits	Pop Total	Bonferroni	Benjamini	Genes
Protein translation and transport		Annotation Cluster 1	Enrichment Score:	62.9708
		GOTERM_BP_FAT	GO:0015031~protein transport	145	30	2.8	0	0	456	1860	16650	0	0	3725 7494 9349 9550 689 6160 1191 682 7295 3146 6161 6204 6164 3875 59286 6205 6206 6207 6165 6208 6168 6209 3728 6167 6169 9045 6210 7351 27131 3921 4826 56993 6217 6155 6218 6154 6152 6159 6158 6157 6156 10628 10627 6224 6223 1984 6222 11331 11337 51024 6181 9804 6288 9368 6189 3312 6188 1072 8655 6187 10945 3320 4946 6746 93974 6173 9230 6170 23521 10519 128866 2778 3326 5052 6176 6175 6203 74…
		GOTERM_BP_FAT	GO:0006412~translation	129	26.7	7.3	0	0	456	641	16650	0	0	9349 8531 7538 6160 10209 6161 6204 6164 6205 6206 6166 6207 6165 51629 6208 6168 6209 6167 7490 10480 6169 9045 6210 7351 8668 1973 1974 1975 27335 3921 677 6217 6155 6218 6154 9255 6152 6159 6158 6157 6156 1982 6224 6223 1984 6222 26986 6181 6189 1915 8761 6188 3315 6187 2597 4809 6173 6170 23521 3735 51386 8667 6176 8666 8665 6175 8664 6203 6202 6201 1936 11224 1933 6122 6124 1938 11222 6125 1…
		GOTERM_CC_FAT	GO:0005840~ribosome	87	18	11.4	0	0	439	253	14527	0	0	11224 7536 9349 6122 6160 6124 1938 11222 6125 6161 6204 6164 6205 10399 6206 6166 6207 6165 6208 6168 6209 6167 6169 9045 6210 2197 3921 6217 6155 6218 6154 6152 6159 6158 6157 7311 6156 25873 6224 6223 65003 6222 6191 200916 6193 6194 51650 6146 6181 6147 6141 6142 6143 6144 6189 4736 6188 6187 6139 6138 4809 6136 6173 6137 6134 6135 6170 6132 23521 6133 6130 6231 6232 6230 6235 6176 6233 6175 …
		GOTERM_BP_FAT	GO:0045047~protein targeting to ER	81	16.7	28.4	0	0	456	104	16650	0	0	11224 9349 6122 6160 6124 6125 10952 6161 6204 6164 6205 6206 6207 6165 6208 6168 6209 6167 6169 9045 6210 28972 2197 3921 6217 6155 6218 6154 6152 6159 6158 6157 7311 6156 25873 6224 6223 6222 6191 6193 6194 6146 6181 6147 6141 6142 6143 6144 6189 4736 6188 6187 6139 6138 6136 6173 6137 6134 6135 6170 6132 23521 6133 6130 128866 6231 6232 6230 6235 6176 6233 6175 6234 6229 6203 6228 6202 6227 62…
		Annotation Cluster 6	Enrichment Score:	17.3446
		GOTERM_BP_FAT	GO:0022618~ribonucleoprotein complex assembly	38	7.9	6.5	0	0	456	212	16650	0	0	7536 6147 6122 6125 6633 6634 6204 6208 6209 10480 6169 8668 27335 1975 1153 3921 6136 6134 6135 23521 4869 1968 51386 6218 6232 23451 6152 8667 8666 8665 6234 8664 6223 65003 7458 6193 3646 6128
		GOTERM_BP_FAT	GO:0034622~cellular macromolecular complex assembly	80	16.5	2.9	0	0	456	1004	16650	0	0	1410 7536 6122 1191 51673 3146 6125 3005 6204 6208 6209 2288 6169 10480 5018 389362 8668 27335 1975 6418 1153 3921 8971 6218 23451 5702 6152 7979 7314 8932 7311 375 6223 65003 10094 4696 10109 6193 5879 3646 84232 5216 5931 6147 9804 6633 6634 5710 7417 6188 3320 1069 1460 9168 11135 6136 6134 6135 4716 23521 4869 7114 4673 1968 51386 6232 7316 4725 8667 8666 6233 8665 6234 8664 3021 2280 10552 3…
		GOTERM_BP_FAT	GO:0042255~ribosome assembly	20	4.1	12.2	0	0	456	60	16650	0	0	6136 6134 6147 6122 6135 6125 4869 6204 6218 6232 6152 6208 6209 6169 6234 6223 65003 3921 6193 6128
		Annotation Cluster 8	Enrichment Score:	14.4312
		GOTERM_BP_FAT	GO:0006417~regulation of translation	40	8.3	4.3	0	0	456	343	16650	0	0	8531 7538 1938 10209 10399 6208 7490 3315 6188 10480 6169 1973 8668 1974 27335 1975 2597 1153 4076 677 23521 4869 51386 8667 8666 5901 8665 8664 6203 1982 1984 3184 468 7458 51247 3181 6191 6193 3646 26986
		Annotation Cluster 10	Enrichment Score:	9.57831
		GOTERM_BP_FAT	GO:0006446~regulation of translational initiation	20	4.1	8.8	0	0	456	83	16650	0	0	23521 4869 10209 51386 8667 8666 8665 3315 10480 8664 1982 8668 1973 1974 27335 1975 468 7458 51247 3646
		Annotation Cluster 44	Enrichment Score:	2.41645
		GOTERM_BP_FAT	GO:0051169~nuclear transport	29	6	2.2	0.0001	0.22	456	473	16650	0.4366	0.0025	3725 7494 9349 9368 7295 6633 10952 6634 6209 3728 1072 8815 6993 3178 387 10921 3320 6418 3921 4869 5052 7979 3326 5901 11315 10628 1984 11331 3181
		GOTERM_BP_FAT	GO:0051170~nuclear import	18	3.7	2.2	0.0036	6.7	456	299	16650	1	0.0483	3725 7494 9349 9368 7295 6633 10952 6634 5052 3326 3728 5901 1072 10628 387 3178 3320 11331
		Annotation Cluster 79	Enrichment Score:	1.5876
		GOTERM_BP_FAT	GO:0032880~regulation of protein localization	40	8.3	1.5	0.009	15.83	456	962	16650	1	0.0958	51024 7494 10971 6288 7295 9368 3146 59286 10399 3312 5478 3728 8655 7351 3320 387 4946 93974 4826 9324 9230 5300 301 10519 10961 2778 307 3326 5052 6158 11315 4282 10575 7430 2280 375 7341 396 7531 7203
EVs		Annotation Cluster 2	Enrichment Score:	59.3681
		GOTERM_CC_FAT	GO:0070062~extracellular exosome	253	52.3	3	0	0	439	2811	14527	0	0	1410 805 1476 1192 1191 55748 801 6204 6205 6207 6208 3728 6210 2950 1973 7167 3927 2952 8878 539 6767 6611 3921 127262 8407 1329 3094 6217 6218 1327 3855 3856 10627 6224 10476 6223 7178 1984 6222 10094 7171 2023 11331 7203 10728 7170 5216 140576 828 5757 826 728113 6500 1072 6888 4637 2597 7335 1460 6748 3945 515 224 1465 226 128866 7316 6203 6202 6201 718 203068 808 5918 7846 51673 83442 10383 …
		GOTERM_CC_FAT	GO:1903561~extracellular vesicle	253	52.3	3	0	0	439	2825	14527	0	0	1410 805 1476 1192 1191 55748 801 6204 6205 6207 6208 3728 6210 2950 1973 7167 3927 2952 8878 539 6767 6611 3921 127262 8407 1329 3094 6217 6218 1327 3855 3856 10627 6224 10476 6223 7178 1984 6222 10094 7171 2023 11331 7203 10728 7170 5216 140576 828 5757 826 728113 6500 1072 6888 4637 2597 7335 1460 6748 3945 515 224 1465 226 128866 7316 6203 6202 6201 718 203068 808 5918 7846 51673 83442 10383 …
		Annotation Cluster 86	Enrichment Score:	1.43912
		GOTERM_BP_FAT	GO:0006909~phagocytosis	13	2.7	1.7	0.0776	78.55	456	277	16650	1	0.4069	301 3146 10399 3326 718 10552 3320 10094 71 60 10109 5879 1265
gene expression		Annotation Cluster 3	Enrichment Score:	46.4743
		GOTERM_MF_FAT	GO:0003723~RNA binding	203	41.9	4.4	0	0	433	1656	15478	0	0	3725 1476 10209 6204 6205 6206 6207 6208 6209 7490 10480 6210 1973 1974 1975 6613 3921 6217 6218 1982 6224 6223 7178 1984 6222 7341 11333 2023 7203 5216 140576 8761 7329 23521 1465 226 3735 51386 7316 6203 6202 6201 22913 51282 11224 10952 11222 10383 4076 302 4841 301 10376 10575 9584 65003 2665 81892 6191 5315 6193 6194 8721 5710 4736 11100 3276 4869 4673 5901 11315 7458 7263 51247 7536 8531 93…
		GOTERM_MF_FAT	GO:0044822~poly(A) RNA binding	175	36.2	5.2	0	0	433	1196	15478	0	0	3725 7536 8531 9349 689 1476 7538 6160 7295 10209 3146 29997 6161 3005 6204 3875 6205 6206 6207 6165 6208 6168 6209 3336 2288 9045 6210 1973 1974 51637 10921 1975 3921 6613 3151 677 6217 6155 4191 6218 6154 23451 6152 6159 5034 6158 8932 6157 6156 5037 1982 6224 6223 7178 1984 6222 7341 11333 10813 2023 7203 4691 7555 5216 26986 140576 6189 8761 7329 1915 3312 3028 3315 6188 6187 3320 4809 6173 1…
		Annotation Cluster 5	Enrichment Score:	17.674
		GOTERM_BP_FAT	GO:0010467~gene expression	244	50.4	1.7	0	0	456	5306	16650	0	0	3725 1410 7494 1191 10209 6204 6205 6206 6207 6208 6209 7490 3728 3727 10480 6210 1973 7351 1974 1975 8878 3921 6613 2018 3094 6217 6218 166 1982 10628 6224 6223 1984 6222 7341 2023 11331 5216 5757 8761 7329 2597 7335 8854 23521 3735 51386 7316 2302 6203 6202 6201 22913 718 51282 55536 11224 11222 10957 23558 7392 9491 26298 28972 440400 4076 4841 10961 5702 307 7979 9584 8631 65003 81892 6191 61…
		GOTERM_BP_FAT	GO:0032774~RNA biosynthetic process	179	37	1.7	0	0	456	3905	16650	0	0	3725 7494 7536 8531 9349 689 7538 6160 1191 7295 3146 6161 6204 6164 6205 6206 6165 6207 6208 6168 6209 7490 6167 3728 3727 6169 10409 9045 6210 1974 51637 10921 6418 8878 25824 3921 6613 3150 677 2018 3094 6217 6155 6218 6154 6152 6159 166 6158 8932 6157 6156 10628 6224 84337 6223 6222 7341 2023 11331 4691 7555 9643 5216 1611 5931 6181 5757 6189 7329 1915 3312 6188 8655 6187 25803 7335 4582 6173…
		Annotation Cluster 21	Enrichment Score:	3.76227
		GOTERM_BP_FAT	GO:0009892~negative regulation of metabolic process	109	22.5	1.6	0	0	456	2522	16650	0.0036	0	3725 7536 7494 1410 8531 805 1476 7538 1191 7295 3146 801 10406 6207 6208 7490 3727 10409 5018 2950 10921 1974 6418 8878 25824 677 9445 476 166 8932 5037 10628 6223 7341 2023 11331 1611 26986 9643 5931 9368 7329 3312 728113 3315 6188 6282 8655 2771 25803 2597 4582 51035 10410 23521 10519 7316 54541 3326 2302 10933 7430 3021 2280 718 3020 808 7531 10399 10653 9491 1153 3190 4076 5269 6647 4841 302…
		GOTERM_BP_FAT	GO:0010629~negative regulation of gene expression	64	13.2	1.6	0.0003	0.56	456	1485	16650	0.7755	0.0056	3725 7494 1410 8531 7538 7295 3146 10399 6207 6208 7490 3727 10409 10921 6418 1153 8878 25824 3190 4076 677 4841 10961 7314 166 8932 7311 10628 3184 7341 2023 3181 11331 3646 26986 1611 84232 9643 5931 10971 7329 3312 6188 5204 25803 2597 4582 4904 10410 23521 6231 7316 5901 6233 2302 11315 4282 10933 7430 3021 3020 468 51247 4666
		GOTERM_BP_FAT	GO:0045892~negative regulation of transcription, DNA-templated	42	8.7	1.4	0.0386	52.78	456	1130	16650	1	0.261	3725 7494 10971 8531 7538 7295 3146 7329 3312 6208 7490 3727 10409 5204 25803 6418 4582 8878 25824 4904 4841 7316 166 7314 8932 6233 7311 2302 10933 7430 3021 10628 3020 7341 4666 2023 3181 11331 9643 84232 1611 5931
		Annotation Cluster 33	Enrichment Score:	2.91414
		GOTERM_BP_FAT	GO:0010468~regulation of gene expression	151	31.2	1.3	0.0006	1.06	456	4345	16650	0.9421	0.0099	3725 1410 7536 7494 8531 689 7538 1191 7295 10209 3146 1396 6207 6208 7490 3728 3727 6169 10480 10409 1973 8668 1974 51637 10921 1975 27335 6418 8878 25824 6613 3150 677 2018 3094 23451 166 8932 1982 10628 84337 1984 7341 2023 11331 4691 7555 9643 5216 1611 26986 5931 7329 1915 3312 3315 6188 8655 25803 7335 2597 4582 1265 8854 10410 23521 10519 26135 51386 7316 8667 8666 8665 2302 8664 10933 620…
		Annotation Cluster 45	Enrichment Score:	2.41155
		GOTERM_BP_FAT	GO:0009893~positive regulation of metabolic process	115	23.8	1.4	0.0002	0.34	456	3052	16650	0.6014	0.0037	3725 7494 8531 805 7538 1191 7295 3146 801 7490 3336 3727 2950 51637 8878 25824 6613 3150 677 23451 1982 84337 6223 1984 7341 11331 7203 4691 7555 5216 1611 26986 23787 9643 51024 6288 7329 3312 3315 6188 6500 2771 25803 3320 7335 4582 1460 4946 93974 1265 8854 10519 7316 2778 3326 6176 2302 6203 7430 3021 2280 718 3020 26471 808 2053 1938 10399 9412 23558 27166 7392 9491 26298 387 1153 3190 6647…
		GOTERM_BP_FAT	GO:0010628~positive regulation of gene expression	64	13.2	1.4	0.0068	12.19	456	1692	16650	1	0.0767	3725 2053 7494 8531 3146 1938 9412 7490 23558 3727 7392 26298 51637 1153 8878 6613 3190 3150 3303 10961 5702 23451 7314 7311 1982 84337 8631 1984 3184 6191 4691 7555 26986 5216 9643 8721 3312 6188 25803 7335 4582 60 4904 9324 1265 8854 5300 4869 5093 5092 7316 5901 6233 2302 11315 6203 7430 3021 718 3020 468 4666 84836 51142
cell adhesion		Annotation Cluster 4	Enrichment Score:	40.545
		GOTERM_CC_FAT	GO:0005912~adherens junction	112	23.1	5.3	0	0	439	694	14527	0	0	9349 1192 6160 682 6204 6164 6205 3875 6207 6208 6168 6209 3728 6169 9045 27131 3927 8407 6217 6155 6218 6152 5034 6159 6156 1982 6223 6222 10094 7171 2023 26986 5216 10726 6181 6189 3312 2783 3315 6188 6187 1072 6282 11135 1265 9230 23521 1465 226 26135 128866 3326 5052 6176 6175 6203 7430 6202 6201 7531 1936 6122 6124 6125 1938 1937 5479 10399 5478 388 387 3190 8971 302 301 3303 308 9588 375 26…
		GOTERM_CC_FAT	GO:0005925~focal adhesion	77	15.9	6.5	0	0	439	391	14527	0	0	9349 6122 6160 6124 682 6125 6204 6205 5479 5478 6207 6208 6168 6209 3728 6169 388 3927 387 3190 301 3303 6217 6155 6218 308 5034 6156 375 6223 6222 2665 10094 7171 71 6191 10109 6193 5879 5216 26986 6181 10971 6146 6141 6143 6189 4736 3312 2783 6188 3315 1072 6187 9124 60 11135 1265 6136 6132 23521 1465 6133 4869 6130 5094 6235 6176 6175 6203 7430 6202 6201 567 7531 6129 6128
		Annotation Cluster 7	Enrichment Score:	17.238
		GOTERM_MF_FAT	GO:0045296~cadherin binding	51	10.5	5.9	0	0	433	307	15478	0	0	1936 1192 682 1938 1937 6164 3875 10399 3728 9045 27131 3927 3190 8971 8407 302 301 3303 6152 6159 1982 9588 2023 5315 3646 5216 10726 6147 3312 6282 6187 9124 6138 11135 1265 9230 226 6130 26135 1968 5093 6231 128866 3326 5052 5901 11315 7430 7458 7531 6128
		GOTERM_BP_FAT	GO:0098609~cell-cell adhesion	73	15.1	2.3	0	0	456	1164	16650	0	0	1936 7494 1192 682 1938 3146 1937 6164 3875 10399 3728 10398 27166 9045 10653 27131 3927 4860 3190 3921 8971 677 6647 8407 302 301 3303 6152 6159 972 9588 1982 10627 2023 71 5315 5879 3646 6194 5216 10726 6146 6147 3312 3315 6187 6282 9124 60 6138 11135 1265 9230 1465 226 6130 26135 1968 5093 128866 6231 2778 3326 5052 5901 2302 11315 7430 2280 7458 567 7531 6128
		GOTERM_BP_FAT	GO:0007155~cell adhesion	87	18	1.9	0	0	456	1699	16650	0.0001	0	1936 7494 1192 682 1938 3146 1937 6164 3875 10399 3728 10398 27166 9045 10653 388 27131 3927 4860 3190 3921 8971 506 677 6647 10232 8407 302 301 3303 9255 6152 6159 972 9588 1982 10627 8631 71 2023 5315 10109 3646 5879 6194 5216 10726 6146 6147 967 6288 3312 6281 3315 6187 6282 9124 4582 60 6138 11135 1265 9230 4059 1465 10519 226 6130 1968 26135 5093 128866 6231 2778 3326 5052 5901 2302 11315 74…
mitochondrion/oxidation-reduction		Annotation Cluster 11	Enrichment Score:	7.41099
		GOTERM_CC_FAT	GO:0031966~mitochondrial membrane	48	9.9	2.3	0	0	439	691	14527	0.0001	0	51024 51650 1351 9804 4697 1191 11222 100188893 91689 23770 51629 7417 6188 513 5018 7351 6390 10632 539 9167 517 93974 515 1528 514 56993 506 224 4716 1329 509 301 4191 1327 4725 498 522 4833 11315 1593 10476 65003 7263 4696 7812 1337 11331 23787
		GOTERM_CC_FAT	GO:0005739~mitochondrion	86	17.8	1.7	0	0	439	1700	14527	0.001	0	1410 1351 1192 1191 4697 7295 682 11222 6164 10399 6165 51629 6208 2288 3336 23710 27166 5018 6210 2109 2950 7351 6390 539 25824 1528 56993 506 6647 1329 509 301 3303 4191 1327 7314 400916 4833 1593 10628 10476 65003 81892 4696 1337 11331 5315 23787 51024 10971 51650 9804 100188893 91689 23770 7417 3028 6188 8655 513 2876 5518 10632 9167 517 3945 93974 515 514 9230 5300 224 4716 3735 4725 54541 5…
		Annotation Cluster 12	Enrichment Score:	7.06315
		GOTERM_BP_FAT	GO:0006091~generation of precursor metabolites and energy	37	7.6	3.6	0	0	456	379	16650	0	0	1351 805 4697 3146 801 27166 513 5018 2109 7167 2597 6390 9167 93974 506 4716 509 1329 226 4191 1327 7316 4725 2778 54541 7314 6233 7311 400916 11315 5836 808 4696 2023 1337 5315 10728
		GOTERM_BP_FAT	GO:0055114~oxidation-reduction process	49	10.1	1.8	0.0001	0.13	456	983	16650	0.2933	0.0016	1351 805 4697 7295 7001 3146 801 83442 3028 27166 5018 2109 7167 2876 2877 2597 6390 25824 9167 3945 1528 8854 6647 4716 224 1329 226 4191 5092 1327 7316 4725 2778 7314 5052 6233 7311 9588 11315 1593 2495 2665 5836 4696 808 1337 2023 5315 10728
		Annotation Cluster 13	Enrichment Score:	6.7678
		GOTERM_BP_FAT	GO:0006811~ion transport	56	11.6	1.4	0.0089	15.67	456	1458	16650	1	0.095	1351 9550 805 1192 682 4697 801 2288 7351 3927 539 4828 1528 506 509 1329 301 1327 476 7314 7311 375 10476 7178 7341 1337 2512 9948 10971 967 9368 91689 7417 366 513 2771 10632 9167 8992 517 515 514 9230 7316 498 6233 522 11315 4282 2280 2495 468 808 567 53826 7531
		GOTERM_BP_FAT	GO:0046034~ATP metabolic process	30	6.2	4.5	0	0	456	243	16650	0	0	1351 4697 3312 513 7167 2597 10632 539 9167 517 515 514 506 509 1329 4716 226 3303 1327 4725 54541 498 400916 11315 522 10476 4696 1337 2023 5315
		GOTERM_CC_FAT	GO:0098798~mitochondrial protein complex	27	5.6	5.3	0	0	439	168	14527	0	0	1351 9804 4697 100188893 91689 513 2109 6390 10632 539 517 93974 515 514 56993 506 509 1329 4716 1327 4725 498 11315 522 10476 4696 1337
		GOTERM_BP_FAT	GO:0015992~proton transport	24	5	5.7	0	0	456	153	16650	0	0	1351 506 9550 509 1329 9368 4697 1327 476 498 522 513 11315 7351 10476 10632 539 9167 8992 1337 517 515 1528 514
		KEGG_PATHWAY	hsa00190:Oxidative phosphorylation	23	4.8	4.2	0	0	284	133	6910	0	0	1351 506 9550 4716 509 1329 4697 1327 4725 498 513 522 10476 10632 6390 539 4696 9167 8992 1337 517 515 514
		Annotation Cluster 22	Enrichment Score:	3.66166
		GOTERM_BP_FAT	GO:0015980~energy derivation by oxidation of organic compounds	26	5.4	3.5	0	0	456	271	16650	0.0006	0	1351 805 4697 3146 801 27166 5018 2109 6390 9167 1329 4716 4191 7316 1327 2778 4725 7314 6233 7311 11315 5836 808 4696 1337 10728
		Annotation Cluster 60	Enrichment Score:	1.92476
		GOTERM_CC_FAT	GO:0098803~respiratory chain complex	10	2.1	4	0.0008	1.18	439	82	14527	0.4194	0.0082	11315 1351 4716 1329 4697 6390 4696 1327 1337 4725
		Annotation Cluster 63	Enrichment Score:	1.8538
		GOTERM_BP_FAT	GO:0006733~oxidoreduction coenzyme metabolic process	12	2.5	3.2	0.0015	2.87	456	139	16650	0.9996	0.0229	6888 7167 226 2597 4191 4860 7086 25824 2023 5315 54541 3945
		GOTERM_BP_FAT	GO:0016052~carbohydrate catabolic process	11	2.3	2.6	0.0094	16.49	456	153	16650	1	0.0983	805 7167 226 3146 2597 5836 801 808 2023 5315 54541
		GOTERM_BP_FAT	GO:0006732~coenzyme metabolic process	15	3.1	1.7	0.0508	62.99	456	315	16650	1	0.3102	226 4191 5092 54541 191 6888 7167 2597 4860 25824 7086 2023 5315 3945 93974
apoptosis		Annotation Cluster 14	Enrichment Score:	6.02052
		GOTERM_BP_FAT	GO:0012501~programmed cell death	87	18	1.7	0	0	456	1852	16650	0.0026	0	3725 1410 7494 8531 7538 1191 3146 3005 3875 1396 10399 3336 7490 27166 2950 7351 388 10921 6418 8878 25824 3190 677 6647 4841 3094 301 10961 3303 308 9255 307 7314 166 5034 972 7311 3856 4833 10628 7178 1984 5836 11331 5315 11337 5879 1611 23787 6194 51024 6285 10971 9368 7001 6189 23770 7417 3315 6188 1072 8655 25803 2876 3320 5518 2597 4582 93974 8854 5300 10519 4869 26135 7316 54541 3326 6233…
		Annotation Cluster 16	Enrichment Score:	5.58144
		GOTERM_BP_FAT	GO:0097190~apoptotic signaling pathway	40	8.3	2.5	0	0	456	583	16650	0.0013	0	3725 51024 7494 10971 8531 9368 1191 1396 3875 10399 7417 6188 3315 27166 8655 2950 2876 5518 4582 3190 93974 6647 4841 10519 3094 3303 10961 54541 5034 7314 972 3856 11315 4282 7178 468 26471 7531 11337 1611
		Annotation Cluster 89	Enrichment Score:	1.35621
		GOTERM_BP_FAT	GO:0008637~apoptotic mitochondrial changes	10	2.1	3.1	0.0054	9.75	456	119	16650	1	0.0644	3725 51024 10971 2876 1191 3303 7531 93974 27166 8655
ATPase/GTPase		Annotation Cluster 15	Enrichment Score:	5.96108
		GOTERM_MF_FAT	GO:0017111~nucleoside-triphosphatase activity	51	10.5	2.3	0	0	433	779	15478	0	0	9550 7846 1191 1938 10540 10383 388 1973 387 1974 1975 539 11158 506 509 301 3303 5702 476 10376 375 10476 5879 1915 3312 2783 8655 513 2791 2771 6993 3320 4637 10632 7277 83657 84790 8992 517 515 514 9230 5300 1968 2778 5901 498 522 2782 7458 203068
		GOTERM_MF_FAT	GO:0016887~ATPase activity	23	4.8	1.9	0.0061	9.01	433	439	15478	0.9952	0.0623	506 9550 509 301 1191 3303 5702 476 3312 498 522 513 1973 4637 10476 3320 1974 10632 539 8992 517 515 514
		Annotation Cluster 31	Enrichment Score:	3.01833
		GOTERM_MF_FAT	GO:0003924~GTPase activity	21	4.3	3.2	0	0.01	433	234	15478	0.0083	0.0003	9230 7846 1938 1968 1915 2778 5901 2783 10376 2791 10383 2771 2782 388 375 387 7277 203068 84790 11158 5879
		GOTERM_MF_FAT	GO:0005525~GTP binding	22	4.5	2	0.0027	4.11	433	384	15478	0.9069	0.0316	9230 7846 1938 1968 1915 2778 3326 5901 2288 10376 10383 2771 389 388 375 387 3320 7277 203068 84790 11158 5879
response to stress		Annotation Cluster 18	Enrichment Score:	4.96366
		GOTERM_BP_FAT	GO:0033554~cellular response to stress	78	16.1	1.6	0	0.05	456	1773	16650	0.1216	0.0007	3725 7494 1410 8531 7538 1191 7295 1938 3146 10952 1396 10399 2288 23710 2950 388 7351 8878 25824 6613 3190 6923 3150 5269 677 6647 4841 301 10961 3303 5702 7979 7314 5034 972 7311 7178 197370 3184 7341 26353 10728 1611 9643 5931 6285 7001 7329 3312 51550 3315 6188 6500 2876 3320 1069 7335 4582 93974 3276 51035 10519 4869 7316 54541 3326 5052 6233 4282 11315 10933 7430 2782 468 26471 7531 51142 5…
		Annotation Cluster 19	Enrichment Score:	4.84626
		GOTERM_BP_FAT	GO:0006979~response to oxidative stress	28	5.8	2.6	0	0.02	456	394	16650	0.059	0.0003	3725 1410 7494 7295 7001 1938 10399 6188 3315 9124 2950 6414 388 7351 2876 2877 25824 6647 4841 301 3303 5034 5052 11315 9588 10628 468 3184
		Annotation Cluster 27	Enrichment Score:	3.13559
		GOTERM_BP_FAT	GO:0010033~response to organic substance	108	22.3	1.4	0.0002	0.33	456	2822	16650	0.5817	0.0035	3725 7494 1410 9550 8531 805 7538 1191 682 3146 801 6161 1396 3875 3728 2288 7490 3336 3727 2950 7351 677 476 166 8932 3856 10628 7341 10094 11331 10728 5216 5931 6285 1915 3312 2783 3315 2791 2771 3320 2597 4582 1460 8854 9230 51035 10410 23521 10519 7316 2778 54541 3326 6175 7430 3021 2280 2782 3020 396 808 1933 6122 10952 1938 10399 10653 9491 387 6647 302 301 3303 5702 308 5692 7314 972 10376…
		Annotation Cluster 32	Enrichment Score:	2.92985
		GOTERM_MF_FAT	GO:0016209~antioxidant activity	11	2.3	4.9	0.0001	0.13	433	81	15478	0.0701	0.0017	9588 11315 6647 2950 2876 2952 7295 7001 2877 25824 5052
		GOTERM_BP_FAT	GO:0072593~reactive oxygen species metabolic process	16	3.3	2.6	0.0012	2.23	456	222	16650	0.9976	0.0187	2053 1410 6647 1191 7001 54541 5052 3326 11315 9588 2950 2876 3320 25824 93974 5879
		Annotation Cluster 49	Enrichment Score:	2.26963
		GOTERM_BP_FAT	GO:0009611~response to wounding	32	6.6	1.8	0.002	3.66	456	649	16650	1	0.0283	3725 7494 7538 1192 6288 3146 8761 728113 10398 3315 389 388 2876 387 60 1265 677 6647 302 301 1465 308 9255 2778 3021 10627 2782 3020 4666 71 5315 5879
		GOTERM_BP_FAT	GO:0050817~coagulation	20	4.1	2	0.0046	8.42	456	358	16650	1	0.0573	302 1192 6288 1465 8761 308 2778 307 728113 10398 3315 3021 2782 10627 388 387 3020 71 60 5879
		Annotation Cluster 52	Enrichment Score:	2.24241
		UP_KEYWORDS	Stress response	11	2.3	4.7	0.0001	0.16	482	100	20581	0.0397	0.0016	11315 7494 3320 3303 26353 1153 3312 3326 3336 3315 126393
		GOTERM_BP_FAT	GO:0006986~response to unfolded protein	10	2.1	2.1	0.0469	60	456	172	16650	1	0.2958	7494 3320 468 10952 3303 10399 3312 3326 3336 3315
		Annotation Cluster 57	Enrichment Score:	2.06985
		GOTERM_BP_FAT	GO:2001020~regulation of response to DNA damage stimulus	10	2.1	2.3	0.0297	43.73	456	158	16650	1	0.2208	4282 1191 3146 7335 197370 7178 4582 3190 972 6188
		Annotation Cluster 72	Enrichment Score:	1.75604
		GOTERM_BP_FAT	GO:0051090~regulation of sequence-specific DNA binding transcription factor activity	18	3.7	1.8	0.0277	41.44	456	373	16650	1	0.2115	3725 10519 1191 3303 4869 7316 307 7314 3728 6233 7311 2302 11315 7335 7341 11331 9324 1611
		GOTERM_BP_FAT	GO:0001666~response to hypoxia	16	3.3	2	0.0122	20.9	456	286	16650	1	0.1185	6285 677 1410 7316 54541 7314 191 5034 6233 7311 9124 2782 7351 4582 5315 6923
		GOTERM_BP_FAT	GO:0045930~negative regulation of mitotic cell cycle	11	2.3	1.8	0.0767	78.17	456	219	16650	1	0.405	3276 677 9368 4869 4582 7316 6152 7314 6233 6194 7311
RNA processing/transport		Annotation Cluster 24	Enrichment Score:	3.33843
		GOTERM_BP_FAT	GO:0008380~RNA splicing	29	6	2.6	0	0.01	456	400	16650	0.0277	0.0002	7536 6633 6634 59286 3312 6207 11100 7490 10921 51637 3178 5518 3190 2521 4904 4809 4841 3303 5093 6231 23451 5094 3187 22913 9584 3183 3184 3181 26986
		GOTERM_BP_FAT	GO:0006397~mRNA processing	25	5.2	1.9	0.0027	4.96	456	471	16650	1	0.0368	7536 6633 6634 59286 3312 11100 3178 10921 3190 2521 4904 4809 677 4841 3303 5093 23451 5094 3187 22913 9584 3183 3184 3181 26986
		GOTERM_CC_FAT	GO:0005681~spliceosomal complex	14	2.9	2.6	0.0031	4.5	439	179	14527	0.8777	0.0292	7536 6633 6634 23451 3312 3187 22913 3183 3178 3190 3181 4904 26986 4809
		Annotation Cluster 65	Enrichment Score:	1.83677
		GOTERM_BP_FAT	GO:0006403~RNA localization	14	2.9	2.4	0.0054	9.76	456	211	16650	1	0.0642	677 7538 9804 7979 5901 10575 51637 10921 3178 1984 7263 3921 3181 7203
		GOTERM_BP_FAT	GO:0051168~nuclear export	10	2.1	2	0.0679	73.84	456	185	16650	1	0.3762	11315 10921 3178 7295 1984 3921 3181 7979 6209 5901
immune response, proteolysis		Annotation Cluster 26	Enrichment Score:	3.16649
		GOTERM_BP_FAT	GO:0006955~immune response	59	12.2	1.4	0.0086	15.2	456	1551	16650	1	0.0928	3725 7494 805 1191 3146 801 1396 191 27166 9491 10383 2197 4860 301 3303 5702 5692 7314 972 7311 5689 6223 8631 10094 7341 71 11331 10109 5879 6194 6285 8519 6288 5710 6500 366 3320 2876 2597 7335 60 10410 6170 23521 5720 7316 5094 3326 5052 6233 2302 4282 7430 10552 718 2495 203068 808 567
		GOTERM_BP_FAT	GO:0030162~regulation of proteolysis	40	8.3	2.1	0	0.05	456	708	16650	0.1252	0.0007	51024 7494 1410 1476 1191 3146 5710 10406 10399 728113 3336 6188 27166 6500 10653 9491 2876 25824 6613 93974 5269 51035 3303 5720 5702 7316 5692 3326 7314 6233 7311 5037 11315 5689 718 7341 7531 11331 23787 1611
		GOTERM_BP_FAT	GO:0006511~ubiquitin-dependent protein catabolic process	24	5	1.5	0.0458	59.11	456	577	16650	1	0.2913	7494 51035 1191 10952 3303 5710 7329 5720 5702 10399 7316 5094 5692 7314 3326 6233 7311 6500 11315 9491 5689 7341 8878 6613
		GOTERM_BP_FAT	GO:0043488~regulation of mRNA stability	23	4.8	5.8	0	0	456	145	16650	0	0	677 8531 7538 3303 26135 5710 5720 7316 5702 5692 3312 7314 3315 6233 7311 9491 5689 3183 3184 6418 1153 4904 26986
		GOTERM_BP_FAT	GO:0007346~regulation of mitotic cell cycle	22	4.5	1.6	0.0291	43.03	456	491	16650	1	0.2185	3276 677 5300 301 9368 4869 128866 5710 7316 5702 5720 6152 5692 7314 6233 7311 6500 9491 5689 4582 11331 6194
		Annotation Cluster 66	Enrichment Score:	1.82452
		GOTERM_BP_FAT	GO:0001817~regulation of cytokine production	26	5.4	1.6	0.016	26.47	456	577	16650	1	0.145	7494 7538 1191 6288 3146 3315 2950 5300 6647 301 3303 7316 5094 307 7314 972 6233 7311 2302 4282 11315 7430 718 468 567 5879
		GOTERM_BP_FAT	GO:0001816~cytokine production	27	5.6	1.6	0.025	38.26	456	631	16650	1	0.196	7494 7538 1191 6288 3146 3315 2950 4860 5300 6647 301 3303 7316 5094 307 7314 972 6233 7311 2302 4282 11315 7430 718 468 567 5879
		Annotation Cluster 29	Enrichment Score:	3.03848
		GOTERM_BP_FAT	GO:0030168~platelet activation	13	2.7	2.9	0.0016	2.99	456	161	16650	0.9997	0.0236	1192 6288 1465 2778 10398 3315 2782 10627 388 387 71 60 5879
		Annotation Cluster 59	Enrichment Score:	1.93079
		GOTERM_BP_FAT	GO:0052547~regulation of peptidase activity	23	4.8	2.1	0.0014	2.55	456	396	16650	0.999	0.0208	51024 5269 1410 51035 1476 3146 10406 10399 5720 728113 3336 6188 5037 27166 11315 10653 9491 718 2876 25824 7531 23787 1611
cell cycle		Annotation Cluster 34	Enrichment Score:	2.85481
		GOTERM_BP_FAT	GO:0000278~mitotic cell cycle	45	9.3	1.7	0.0007	1.23	456	968	16650	0.9634	0.0113	805 7846 9368 801 5710 7329 6188 10540 8655 6500 8815 9491 10383 6993 3320 387 5518 1069 7277 4582 3276 677 5300 301 10519 4869 128866 7316 5720 5702 6152 5692 7314 5901 6233 7311 5689 1211 203068 808 11331 7531 900 6194 10726
		GOTERM_BP_FAT	GO:0051726~regulation of cell cycle	40	8.3	1.5	0.0112	19.34	456	976	16650	1	0.1114	3725 805 1192 9368 801 5710 10399 3312 3727 6500 9491 6210 388 387 5518 1069 4582 3276 677 5300 10983 301 4869 128866 7316 5720 5702 6152 5692 7314 6233 7311 4282 1982 5689 26471 808 11331 900 6194
		GOTERM_BP_FAT	GO:0007049~cell cycle	59	12.2	1.3	0.0337	48.01	456	1672	16650	1	0.2403	805 7846 801 3875 10399 10540 9491 10383 6210 389 388 387 677 301 5702 5692 6152 7314 7311 1982 5689 10628 11331 6194 10726 9368 5710 7329 51550 6188 8655 6500 8815 2771 6993 3320 5518 7277 1069 4582 3276 5300 10519 4869 128866 6232 5720 7316 5901 6233 4282 7430 1211 26471 203068 808 7531 900 89765
cytoskeleton		Annotation Cluster 37	Enrichment Score:	2.72365
		UP_KEYWORDS	Cytoskeleton	50	10.3	1.9	0	0.04	482	1138	20581	0.0098	0.0004	805 7846 51673 801 3728 2288 23710 10540 10383 3927 51637 387 4860 10376 10575 10094 7171 71 10109 11337 7170 5216 29070 10726 9948 3315 6188 8655 1072 2771 6993 9124 7277 2597 1069 83657 84790 9168 60 11135 10519 7114 4869 7430 6201 10552 1211 468 203068 808
		GOTERM_CC_FAT	GO:0005874~microtubule	21	4.3	1.7	0.0211	27.38	439	404	14527	1	0.1512	805 6288 7846 51673 801 2288 10376 23710 10540 8655 10575 10383 6993 7277 203068 83657 808 84790 7203 11337 10726
		Annotation Cluster 71	Enrichment Score:	1.75689
		GOTERM_BP_FAT	GO:0007010~cytoskeleton organization	51	10.5	1.6	0.0007	1.27	456	1144	16650	0.9666	0.0116	1410 7846 51673 3875 83442 3728 2288 10383 387 3880 6647 301 10376 3856 375 10094 7171 71 10109 5879 11337 5216 7170 9948 9368 6281 6188 8655 1072 6993 5518 7277 2597 1069 84790 9168 60 11135 1265 10519 7114 4869 226 128866 5901 2302 7430 10552 203068 396 89765
		GOTERM_BP_FAT	GO:0030036~actin cytoskeleton organization	28	5.8	1.8	0.0027	5	456	553	16650	1	0.037	9948 9368 83442 6281 8655 1072 387 3880 9168 11135 1265 301 7114 226 5901 3856 2302 7430 10552 375 10094 396 7171 71 10109 5879 7170 5216
		Annotation Cluster 73	Enrichment Score:	1.74215
		GOTERM_BP_FAT	GO:0007015~actin filament organization	18	3.7	2	0.0108	18.77	456	335	16650	1	0.1085	9948 7114 226 83442 6281 1072 7430 10552 375 387 10094 7171 9168 10109 5879 11135 7170 5216
signal transduction, phosphorylation		Annotation Cluster 38	Enrichment Score:	2.6497
		GOTERM_BP_FAT	GO:0051246~regulation of protein metabolic process	118	24.4	1.7	0	0	456	2512	16650	0	0	3725 1410 7494 8531 805 1476 7538 1191 7295 10209 3146 801 10406 6208 7490 3336 10480 6169 2950 8668 1973 1974 27335 1975 6418 8878 25824 6613 677 9445 5037 1982 1984 7341 11331 1611 26986 23787 51024 6288 9368 7329 728113 3315 6188 6500 2771 3320 2597 4582 1460 4946 93974 51035 23521 10519 51386 7316 54541 3326 8667 5052 8666 6176 8665 2302 8664 6203 7430 2280 718 26471 808 7531 1938 10399 5479 …
		GOTERM_BP_FAT	GO:0023014~signal transduction by protein phosphorylation	38	7.9	1.6	0.0059	10.61	456	877	16650	1	0.0688	3725 7494 1410 805 7538 6288 9368 3146 801 5710 6188 6500 2771 9491 2950 5518 29937 3276 677 5300 6647 10519 10961 5720 5702 7316 5692 5052 7314 972 6233 7311 5037 4282 7430 5689 808 11331
		GOTERM_BP_FAT	GO:0035556~intracellular signal transduction	88	18.2	1.2	0.0384	52.58	456	2657	16650	1	0.2607	3725 1936 1410 7494 8531 805 7538 1191 7295 3146 801 1396 10399 9491 389 2950 388 387 8878 3190 11158 677 6647 4841 5589 3094 10961 3303 5702 5692 7314 5034 972 7311 5037 5689 375 7178 197370 2665 11331 5879 6194 5931 51024 6285 10971 828 9368 6288 5710 7329 23770 7417 6188 3315 1072 6500 2771 2876 5518 7335 4582 1460 29937 11135 3276 9230 5300 10519 4869 7316 5720 2778 54541 5052 5901 6233 4282 …
		GOTERM_BP_FAT	GO:0016310~phosphorylation	75	15.5	1.2	0.0418	55.65	456	2229	16650	1	0.2731	3725 1351 7494 1410 7538 805 1191 7295 4697 3146 801 10399 9491 2950 7167 387 8878 677 6647 1329 509 302 10961 1327 5702 5692 7314 972 7311 400916 5037 4833 5689 4696 1337 2023 11331 5315 5879 9368 6288 5710 3315 6188 8655 6500 513 2771 3320 5518 2597 1460 9167 29937 3276 5300 4716 10519 226 4869 7316 5720 4725 54541 5052 3326 6176 6233 4282 11315 7430 2280 718 808 900
		GOTERM_BP_FAT	GO:1902531~regulation of intracellular signal transduction	59	12.2	1.3	0.0501	62.48	456	1714	16650	1	0.3078	3725 1936 7494 8531 805 7295 1191 3146 801 10399 2950 389 388 387 8878 3190 6647 4841 3094 10961 3303 5034 7314 972 7311 7178 2665 11331 5879 5931 51024 6285 6288 9368 7329 7417 3315 6188 2771 2876 5518 7335 4582 1460 29937 3276 5300 10519 7316 2778 54541 5052 6233 11315 4282 7430 2280 396 808
		Annotation Cluster 47	Enrichment Score:	2.33369
		GOTERM_BP_FAT	GO:0006793~phosphorus metabolic process	105	21.7	1.2	0.0112	19.39	456	3089	16650	1	0.1114	3725 7494 1410 805 7538 4697 7295 1191 3146 801 2950 7167 539 8878 25824 677 1329 3094 4191 1327 476 5037 4833 10476 5836 4696 2023 11331 6288 9368 3312 3315 6188 8655 6500 513 2771 6888 3320 2597 9167 1460 517 93974 3945 515 514 10519 226 3735 7316 2778 6817 54541 3326 5052 6176 498 522 7430 2280 718 808 7531 2053 1351 10399 9491 387 4860 506 6647 302 509 3303 10961 5702 5692 7314 972 7311 40091…
		Annotation Cluster 64	Enrichment Score:	1.85094
		GOTERM_BP_FAT	GO:0048585~negative regulation of response to stimulus	53	11	1.4	0.0095	16.68	456	1369	16650	1	0.0993	7494 8531 7538 805 7295 1191 801 10399 27166 9491 2950 7351 302 4841 301 3303 5702 5692 166 7314 972 7311 5689 6223 7178 11331 6288 9368 5710 7417 3315 6188 5204 2876 5518 4582 29937 51035 5300 10519 5720 7316 5094 54541 6233 2302 11315 4282 7430 2280 1211 468 808
		GOTERM_BP_FAT	GO:0009968~negative regulation of signal transduction	40	8.3	1.3	0.0503	62.6	456	1089	16650	1	0.3079	7494 8531 805 9368 1191 801 5710 10399 7417 3315 27166 9491 5204 2950 2876 5518 4582 5300 4841 10519 3303 5720 5702 7316 5692 54541 166 7314 972 6233 7311 11315 4282 7430 2280 5689 1211 7178 808 11331
chromatin		Annotation Cluster 39	Enrichment Score:	2.6461
		GOTERM_MF_FAT	GO:0031490~chromatin DNA binding	11	2.3	3.8	0.0006	0.93	433	103	15478	0.4115	0.0093	7494 3021 3183 3020 3005 60 8932 3151 23558 3150 9324
		Annotation Cluster 67	Enrichment Score:	1.79748
		GOTERM_BP_FAT	GO:0065004~protein-DNA complex assembly	15	3.1	2.3	0.0053	9.63	456	235	16650	1	0.0638	4869 3146 4673 3005 7316 5702 7314 6233 7311 3021 3020 1069 6418 8971 5931
		GOTERM_BP_FAT	GO:0031497~chromatin assembly	9	1.9	2	0.088	82.72	456	167	16650	1	0.4415	3021 3020 3146 4869 6418 4673 3005 8971 5931
development		Annotation Cluster 48	Enrichment Score:	2.31329
		GOTERM_BP_FAT	GO:0048732~gland development	22	4.5	1.9	0.0061	10.94	456	421	16650	1	0.0706	3725 8854 7494 6647 5589 301 9368 6143 6161 6217 1396 79144 7490 2288 6175 7392 6229 7430 7351 3184 11331 5315
		Annotation Cluster 91	Enrichment Score:	1.3105
		GOTERM_BP_FAT	GO:0061458~reproductive system development	19	3.9	1.6	0.0425	56.3	456	423	16650	1	0.276	7536 677 8531 6647 301 682 1396 3326 7490 2288 3856 10409 10653 3021 3880 3020 26471 7812 6194
		GOTERM_BP_FAT	GO:0003006~developmental process involved in reproduction	25	5.2	1.4	0.0709	75.38	456	636	16650	1	0.3851	7536 8531 682 1396 2288 7490 10409 10653 84418 3880 5518 677 6647 10519 301 3326 3856 3021 3020 26471 81892 7812 11331 89765 6194
response to hormones, growth factors, nutrients		Annotation Cluster 54	Enrichment Score:	2.19047
		GOTERM_BP_FAT	GO:0014070~response to organic cyclic compound	42	8.7	1.7	0.0011	2.03	456	906	16650	0.9958	0.0174	3725 6285 1410 805 7538 682 3146 1938 801 6161 2288 7490 3728 3727 366 2950 3320 8854 677 6647 301 4869 476 2778 54541 3326 5901 8932 6175 11315 7430 2280 10628 2782 5730 3184 396 808 3181 11331 10728 5931
		GOTERM_BP_FAT	GO:0048545~response to steroid hormone	20	4.1	1.9	0.0087	15.4	456	381	16650	1	0.0937	6285 677 7538 805 301 3146 6161 801 476 54541 2288 5901 11315 10628 2950 5730 808 11331 10728 5931
		Annotation Cluster 58	Enrichment Score:	2.00289
		GOTERM_BP_FAT	GO:0071495~cellular response to endogenous stimulus	48	9.9	1.5	0.0065	11.63	456	1185	16650	1	0.0738	3725 7494 9550 7538 1938 6161 23770 1915 2288 7490 2783 3728 3727 366 10653 2791 2950 7351 3178 387 8992 1460 677 5300 6647 6132 301 10519 3303 476 7316 2778 54541 3326 7314 5901 6175 6233 7311 11315 7430 3187 2280 2782 3184 10094 11331 10728
		GOTERM_BP_FAT	GO:0070848~response to growth factor	28	5.8	1.6	0.0154	25.67	456	634	16650	1	0.1423	3725 7494 7538 967 1938 23770 10399 1915 3315 10653 2950 3178 387 677 5300 6132 10519 3303 7316 54541 3326 7314 6233 7311 3187 2280 10094 5216
		Annotation Cluster 70	Enrichment Score:	1.77414
		GOTERM_BP_FAT	GO:0051384~response to glucocorticoid	12	2.5	3.1	0.0019	3.59	456	143	16650	0.9999	0.0279	6285 677 7538 2950 805 5730 301 3146 801 6161 808 54541
		Annotation Cluster 80	Enrichment Score:	1.53015
		GOTERM_BP_FAT	GO:0051591~response to cAMP	8	1.7	3	0.0179	29.08	456	98	16650	1	0.1559	366 3725 7430 677 682 7490 6175 3727
		Annotation Cluster 84	Enrichment Score:	1.48392
		GOTERM_BP_FAT	GO:0009991~response to extracellular stimulus	21	4.3	1.8	0.0165	27.13	456	435	16650	1	0.1471	3725 8854 7494 7538 6647 1938 1327 3312 191 166 8932 23710 7392 2771 2950 7351 6223 468 5315 29937 1611
		GOTERM_BP_FAT	GO:0031667~response to nutrient levels	19	3.9	1.7	0.0292	43.16	456	404	16650	1	0.2186	3725 8854 7494 7538 6647 1938 1327 3312 191 8932 23710 7392 2771 2950 7351 468 5315 1611 29937
cell organization		Annotation Cluster 68	Enrichment Score:	1.78003
		GOTERM_BP_FAT	GO:0033043~regulation of organelle organization	47	9.7	1.5	0.0061	11.07	456	1152	16650	1	0.0709	51024 9948 7494 10971 59286 83442 6281 2288 23558 6188 27166 8655 6993 3178 387 2876 6418 4582 8878 9168 93974 11135 5300 302 301 10519 3303 4869 7114 128866 6158 11315 10575 7430 3021 10552 375 3183 3020 10094 396 7531 11331 10109 7203 5879 5216
		GOTERM_BP_FAT	GO:0051128~regulation of cellular component organization	76	15.7	1.2	0.0672	73.45	456	2323	16650	1	0.3741	3725 1410 7494 1191 3146 59286 10399 83442 2288 7490 23558 27166 387 6418 8878 3190 4076 5589 302 301 3303 5702 6158 10575 1982 10627 375 3183 1984 7341 10094 2023 11331 7203 10109 5879 5216 5931 51024 6285 9948 10971 967 9368 3312 7417 6281 6188 1072 8655 6993 2876 3320 3178 5518 4582 9168 93974 11135 1265 5300 23521 10519 226 4869 7114 128866 11315 7430 3021 10552 718 3020 396 567 7531
		Annotation Cluster 69	Enrichment Score:	1.77945
		GOTERM_CC_FAT	GO:0031252~cell leading edge	20	4.1	1.9	0.0116	16.04	439	355	14527	0.9997	0.0906	6285 302 9368 10519 1915 2778 83442 6188 23710 1072 6282 7430 375 27131 387 3320 468 10094 10109 5879
others		Annotation Cluster 40	Enrichment Score:	2.57994
		GOTERM_BP_FAT	GO:0006112~energy reserve metabolic process	11	2.3	4.3	0.0002	0.47	456	94	16650	0.7116	0.0048	805 3146 5836 801 808 7316 2778 7314 10728 6233 7311
		GOTERM_BP_FAT	GO:0005977~glycogen metabolic process	10	2.1	4.6	0.0003	0.62	456	80	16650	0.8096	0.0062	805 3146 5836 801 808 7316 7314 10728 6233 7311
		Annotation Cluster 43	Enrichment Score:	2.43552
		GOTERM_MF_FAT	GO:0016853~isomerase activity	13	2.7	2.8	0.0023	3.54	433	165	15478	0.8699	0.0279	5300 10961 5479 23770 5478 5034 2288 1652 4282 2280 7167 5730 10728
		Annotation Cluster 82	Enrichment Score:	1.52032
		GOTERM_BP_FAT	GO:0006936~muscle contraction	17	3.5	1.9	0.0198	31.76	456	331	16650	1	0.1676	1410 6647 805 1938 226 801 476 10398 3728 2280 10627 3320 4637 7341 808 7171 7170
		GOTERM_BP_FAT	GO:0003012~muscle system process	19	3.9	1.7	0.0296	43.66	456	405	16650	1	0.221	1410 5300 6647 805 1938 226 801 476 3728 10398 126393 2280 10627 4637 3320 7341 808 7171 7170
		Annotation Cluster 90	Enrichment Score:	1.3374
		GOTERM_BP_FAT	GO:0006082~organic acid metabolic process	37	7.6	1.5	0.0159	26.33	456	907	16650	1	0.1446	2053 7494 682 55748 191 3028 2109 2950 7167 2876 2597 6390 4860 6611 3945 1528 8854 224 301 226 3735 4191 5092 9255 54541 5034 972 1593 4282 11315 718 5730 468 7263 2023 5315 10728
		GOTERM_BP_FAT	GO:0019752~carboxylic acid metabolic process	31	6.4	1.4	0.0678	73.78	456	826	16650	1	0.3765	2053 7494 682 2109 2950 7167 2876 2597 6390 6611 3945 1528 8854 224 301 226 3735 4191 5092 9255 54541 972 1593 4282 11315 718 5730 468 2023 5315 10728

## Sheet: TableS1.ToppClusterFA_mRNA
Supplemental Table S1: ToppCluster functional annotation for DET identified in EVs across the bovine estrous cycle.
Category	ID	Title (or Source)	P-values		Gene lists
			Stage 1 up_logP	Stage 1 down_logP	Stage 1 up	Stage 1 down
GO: Molecular Function	GO:0000988	transcription factor activity, protein binding		10		AEBP1 AJUBA ARID1A ARID5B ASXL1 BCL9L CCND1 CREBBP CTBP2 DDX1 HCFC1 HDAC7 IRF2BP1 JUN KAT2A KDM5B LPIN3 MED12 MED16 MNT MYBBP1A MYSM1 NFKB2 PHF2 PML PPRC1 PRMT5 PUS1 RERE SIN3A SIN3B SMARCA2 SMARCC2 SOX10 SPEN SRCAP SUFU SUPT7L TCF3 TRRAP WTIP WWC1 WWP2 ZMIZ2 ZNF274 ZNF865
	GO:0000989	transcription factor activity, transcription factor binding		10		AEBP1 AJUBA ARID1A ARID5B ASXL1 BCL9L CCND1 CREBBP CTBP2 DDX1 HCFC1 HDAC7 IRF2BP1 JUN KAT2A KDM5B LPIN3 MED12 MED16 MNT MYBBP1A MYSM1 NFKB2 PHF2 PML PPRC1 PRMT5 PUS1 RERE SIN3A SIN3B SMARCA2 SMARCC2 SOX10 SPEN SRCAP SUFU SUPT7L TCF3 TRRAP WTIP WWC1 WWP2 ZMIZ2 ZNF274 ZNF865
	GO:0004004	ATP-dependent RNA helicase activity		5.9633		DDX1 DDX24 DDX51 DHX16 DHX30 DHX37 DHX38 DHX8 IGHMBP2 SNRNP200 UPF1
	GO:0008186	RNA-dependent ATPase activity		5.9633		DDX1 DDX24 DDX51 DHX16 DHX30 DHX37 DHX38 DHX8 IGHMBP2 SNRNP200 UPF1
	GO:0005089	Rho guanyl-nucleotide exchange factor activity		5.9417		ALS2CL ARHGEF11 ARHGEF17 ARHGEF18 ARHGEF25 ARHGEF3 DOCK9 EPS8L1 ITSN2 KALRN MCF2L2 PLEKHG3
	GO:0032451	demethylase activity		5.5635		ARID5B JMJD1C KDM2A KDM3B KDM5B KDM5C KDM6B PHF2
	GO:0016887	ATPase activity		5.5515		ABCF3 ASCC3 ATP7A CHD2 CHD8 DDX1 DDX24 DDX51 DHX16 DHX30 DHX37 DHX38 DHX8 DYNC1H1 ERCC2 HSPA1A IGHMBP2 KIF20B KIFC3 LONRF3 MDN1 MLH1 MYH9 MYO18A MYO1C MYO1D RTEL1 SMARCA2 SNRNP200 UPF1
	GO:0008134	transcription factor binding		5.2482		ASXL1 ATOH8 CCND1 CREBBP CSDC2 CTBP2 DLL1 ELMSAN1 FLNA GATA6 HDAC7 HES1 HSPA1A IGHMBP2 IRF2BP1 JMJD1C JUN KAT2A KDM5C MED12 MED16 MYBBP1A MYC NFKB1 PPP1R13B PPRC1 PRICKLE1 SIN3A SOX10 SPEN SUFU TBX3 TCF3 UBN1 WWP2
	GO:0017111	nucleoside-triphosphatase activity		4.9568		ABCF3 ASCC3 ATP7A BMS1 CGN CHD2 CHD8 DCTN1 DDX1 DDX24 DDX51 DHX16 DHX30 DHX37 DHX38 DHX8 DYNC1H1 EEFSEC ERCC2 GTPBP4 HSPA1A IGHMBP2 KIF20B KIFC3 KLC1 LONRF3 MCM3 MCM5 MDN1 MLH1 MYH9 MYO18A MYO1C MYO1D MYO5C RAP1GAP RTEL1 SMARCA2 SNRNP200 SRCAP UAP1L1 UPF1
	GO:0042054	histone methyltransferase activity		4.6591		EHMT1 EHMT2 EZH1 KMT2A KMT2B KMT2C PRMT5 SETD1A SETD2
	GO:0018024	histone-lysine N-methyltransferase activity		4.629		EHMT1 EHMT2 EZH1 KMT2A KMT2B KMT2C SETD1A SETD2
	GO:0042623	ATPase activity, coupled		4.5905		ASCC3 ATP7A CHD2 CHD8 DDX1 DDX24 DDX51 DHX16 DHX30 DHX37 DHX38 DHX8 ERCC2 HSPA1A IGHMBP2 LONRF3 MYH9 MYO1C MYO1D RTEL1 SMARCA2 SNRNP200 UPF1
	GO:0032403	protein complex binding		4.5173		ABL1 AJUBA ARID1A CAMSAP3 CARMIL1 CCAR2 CCND1 CGN CLASP1 COL14A1 CORO2B CTR9 CX3CL1 CYFIP1 CYR61 DISC1 EPS8L1 FAM83H FBN1 FLNA FST FZR1 HES1 IRS2 KDR KIF20B KIFC3 LAMA5 LAMB2 LRP1 MAP1S MLH1 MYC MYH9 MYO18A MYO1D MYSM1 NISCH PDGFB PHIP PRMT5 PTCH1 SIN3A SMARCC2 SVIL SYNE2 TLN1 UHRF1 ULK1 VCAM1 WDR81
	GO:0016462	pyrophosphatase activity		4.4259		ABCF3 ASCC3 ATP7A BMS1 CGN CHD2 CHD8 DCTN1 DDX1 DDX24 DDX51 DHX16 DHX30 DHX37 DHX38 DHX8 DYNC1H1 EEFSEC ERCC2 GTPBP4 HSPA1A IGHMBP2 KIF20B KIFC3 KLC1 LONRF3 MCM3 MCM5 MDN1 MLH1 MYH9 MYO18A MYO1C MYO1D MYO5C RAP1GAP RTEL1 SMARCA2 SNRNP200 SRCAP UAP1L1 UPF1
	GO:0016818	hydrolase activity, acting on acid anhydrides, in phosphorus-containing anhydrides		4.4019		ABCF3 ASCC3 ATP7A BMS1 CGN CHD2 CHD8 DCTN1 DDX1 DDX24 DDX51 DHX16 DHX30 DHX37 DHX38 DHX8 DYNC1H1 EEFSEC ERCC2 GTPBP4 HSPA1A IGHMBP2 KIF20B KIFC3 KLC1 LONRF3 MCM3 MCM5 MDN1 MLH1 MYH9 MYO18A MYO1C MYO1D MYO5C RAP1GAP RTEL1 SMARCA2 SNRNP200 SRCAP UAP1L1 UPF1
	GO:0016817	hydrolase activity, acting on acid anhydrides		4.39		ABCF3 ASCC3 ATP7A BMS1 CGN CHD2 CHD8 DCTN1 DDX1 DDX24 DDX51 DHX16 DHX30 DHX37 DHX38 DHX8 DYNC1H1 EEFSEC ERCC2 GTPBP4 HSPA1A IGHMBP2 KIF20B KIFC3 KLC1 LONRF3 MCM3 MCM5 MDN1 MLH1 MYH9 MYO18A MYO1C MYO1D MYO5C RAP1GAP RTEL1 SMARCA2 SNRNP200 SRCAP UAP1L1 UPF1
	GO:0046923	ER retention sequence binding	4.3329		KDELR1 KDELR2 KDELR3
GO: Cellular Component	GO:0044451	nucleoplasm part		10		AKAP8L ATOH8 BRD1 CDK13 CHD8 CPSF1 CREBBP CTR9 DDX1 DKC1 ELMSAN1 ERCC2 EZH1 HCFC1 HDAC7 ICE1 JADE2 KANSL1 KANSL3 KAT2A KMT2A KMT2B KMT2C MED12 MED16 MYC PML POLR2A POLR3A PRMT5 PRPF8 RBM25 RERE SETD1A SIN3A SIN3B SON SUPT7L TRRAP UBN1 WDFY3 WDR33 ZNF217
	GO:0005730	nucleolus		10		ABL1 ABTB1 ACACA APEX2 BCL9L BMS1 CHD2 DCAF1 DDX24 DDX51 DHX37 DIEXF DKC1 EHMT2 ENC1 ETV4 FLNA GRWD1 GTF3C1 GTPBP4 ITPR3 KANSL3 KDM2A KIF20B LRP1 MAP1S MDN1 MED12 MIDN MYBBP1A MYC MYO1C NCL NOP2 NOP56 PARP10 PHF2 PML POLR1A POLR2A PUS1 PWP2 RBM19 RPL19 RPL7 RRP12 RRS1 SF3B3 SIN3A SMG6 TAF1C TAOK2 TCOF1 URB1 UTP20 WASHC2A WDR33 WDR46 ZNF274
	GO:0044427	chromosomal part		10		AKAP8L ARID1A ASXL1 BAZ1B BCL6 CCAR2 CLASP1 CREBBP CTR9 DCTN1 DNMT1 EHMT2 ENC1 FLNA HES1 ICE1 JUN KANSL1 KAT2A KDM2A MAU2 MCM3 MCM5 MLH1 MYBL2 MYC NCAPD2 NFRKB NUP107 NUP160 PBRM1 PDS5A PHF2 PML POGZ POLE POLR2A PUS1 SETD1A SIN3A SIN3B SMARCA2 SMARCC2 SMCHD1 SMG6 TCF3 TEP1 TNRC18 TRRAP UHRF1 UPF1 WDR81 ZMIZ2
	GO:0005694	chromosome		10		AKAP8L ARID1A ASXL1 BAZ1B BCL6 BOD1L1 CCAR2 CLASP1 CREBBP CTR9 DCTN1 DNMT1 EHMT1 EHMT2 ENC1 FLNA HES1 ICE1 JUN KANSL1 KAT2A KDM2A MAU2 MCM3 MCM5 MLH1 MYBL2 MYC NCAPD2 NFRKB NUP107 NUP160 PBRM1 PDS5A PHF2 PML POGZ POLE POLR2A PUS1 RBM19 RRS1 SETD1A SETD2 SIN3A SIN3B SMARCA2 SMARCC2 SMCHD1 SMG6 SUPT16H TCF3 TEP1 TNRC18 TRRAP UHRF1 UPF1 WDR81 ZBTB38 ZBTB4 ZMIZ2
	GO:0000785	chromatin		5.8979		AKAP8L ARID1A ASXL1 BAZ1B CCAR2 CREBBP CTR9 DNMT1 EHMT2 ENC1 HES1 ICE1 JUN KAT2A KDM2A MAU2 MYC NFRKB PDS5A POGZ POLR2A PUS1 SETD1A SIN3A SIN3B SMARCA2 SMARCC2 TCF3 TNRC18 TRRAP UHRF1 UPF1
	GO:1990234	transferase complex		5.7411		ANAPC1 BRD1 CCND1 CDK13 CHD8 CREBBP CTR9 CUL9 ENC1 ERCC2 EZH1 FBXO31 FNTB FZR1 HCFC1 HSPA1A JADE2 KANSL1 KANSL3 KAT2A KMT2A KMT2B KMT2C MAP3K5 MAT2A MCM3 MED12 PIK3C2B PIK3R4 POLE POLG POLR1A POLR2A POLR3A PRMT5 SETD1A SUPT7L TRRAP ULK1 WWP2 ZER1
	GO:1902494	catalytic complex		5.7172		ANAPC1 BRD1 CCND1 CDK13 CHD8 CREBBP CTR9 CUL9 DCTN1 DISC1 DYNC1H1 ELMSAN1 ENC1 ERCC2 EZH1 FBXO31 FNTB FZR1 HCFC1 HDAC7 HSPA1A JADE2 KANSL1 KANSL3 KAT2A KMT2A KMT2B KMT2C MAP3K5 MAT2A MCM3 MED12 NFRKB NOXA1 PIK3C2B PIK3R4 POLE POLG POLR1A POLR2A POLR3A PPP1R15B PRMT5 RERE SDHA SETD1A SIN3A SIN3B SUPT7L TRRAP ULK1 WWP2 ZER1 ZNF217
	GO:0005746	mitochondrial respiratory chain	5.3582		NDUFA12 NDUFB5 NDUFS5 NDUFV3 OXA1L PMPCB UQCRB UQCRFS1 UQCRH
	GO:0000228	nuclear chromosome		5.3175		ARID1A ASXL1 BAZ1B CCAR2 CREBBP EHMT2 ENC1 JUN KAT2A KDM2A MCM3 MCM5 MLH1 MYC NCAPD2 NFRKB PBRM1 PML POGZ POLE POLR2A PUS1 RRS1 SETD1A SIN3A SIN3B SMARCA2 SMARCC2 SMCHD1 TCF3 TRRAP UHRF1 UPF1 ZMIZ2
	GO:0030133	transport vesicle	5.2603		AP3S1 APBA1 B2M CLTA DBI ERP29 HLA-E KDELR1 KDELR2 KDELR3 LYZ RABAC1 SYPL1 SYT17 TMED3 TMED7 VAMP3 VTI1B YIPF3 YIPF5
	GO:0044454	nuclear chromosome part		5.1118		ARID1A ASXL1 BAZ1B CCAR2 CREBBP EHMT2 ENC1 JUN KAT2A KDM2A MCM3 MCM5 MLH1 MYC NCAPD2 NFRKB PML POGZ POLE POLR2A PUS1 SETD1A SIN3A SIN3B SMARCA2 SMARCC2 SMCHD1 TCF3 TRRAP UHRF1 UPF1 ZMIZ2
	GO:0098798	mitochondrial protein complex	5.094		APOOL ATP5L CHCHD3 ETFA MRPS36 NDUFA12 NDUFB5 NDUFS5 NDUFV3 PMPCB UQCRB UQCRFS1
	GO:0044455	mitochondrial membrane part	4.7269		APOOL ATP5L CHCHD3 COX6B2 NDUFA12 NDUFB5 NDUFS5 NDUFV3 OXA1L PMPCB UQCRB UQCRFS1 UQCRH
	GO:0098800	inner mitochondrial membrane protein complex	4.7268		APOOL ATP5L CHCHD3 NDUFA12 NDUFB5 NDUFS5 NDUFV3 PMPCB UQCRB UQCRFS1
	GO:0070469	respiratory chain	4.7035		NDUFA12 NDUFB5 NDUFS5 NDUFV3 OXA1L PMPCB UQCRB UQCRFS1 UQCRH
	GO:0019866	organelle inner membrane	4.5228		APOOL ATP5L CHCHD3 COX6B2 MRPL3 MRPL45 MRPL50 MRPL53 MRPS35 MRPS36 NDUFA12 NDUFB5 NDUFS5 NDUFV3 OXA1L P2RX2 P2RX3 PMPCB RHBDL2 SLC25A3 SLC25A5 UQCRB UQCRFS1 UQCRH
	GO:0000790	nuclear chromatin		4.4476		ARID1A ASXL1 CCAR2 CREBBP EHMT2 ENC1 JUN KAT2A KDM2A MYC NFRKB POGZ POLR2A PUS1 SETD1A SIN3A SIN3B SMARCA2 SMARCC2 TCF3 TRRAP UHRF1
	GO:0044432	endoplasmic reticulum part	4.4437		ADAMTSL1 B2M CRTAP DBI DHRS4 EMC3 ERN2 ERP29 ERP44 FKBP11 HLA-E HSD17B7 KDELR1 KDELR2 KDELR3 LYZ MBOAT2 MGST2 PLOD3 PLP2 PPIB PTDSS1 RCN1 SARAF SCD SDF2L1 SEC11A SEC61B SMIM14 SSR2 SSR4 TMED3 TMED7 TMEM106C TUSC3 UBAC2 VKORC1 VTI1B YIPF5
	GO:0005743	mitochondrial inner membrane	4.3151		APOOL ATP5L CHCHD3 COX6B2 MRPL3 MRPL45 MRPL50 MRPL53 MRPS35 MRPS36 NDUFA12 NDUFB5 NDUFS5 NDUFV3 OXA1L PMPCB RHBDL2 SLC25A3 SLC25A5 UQCRB UQCRFS1 UQCRH
	GO:0005740	mitochondrial envelope	4.314		APOOL ATP5L BAD CHCHD3 COA4 COX17 COX6B2 MRPL3 MRPL45 MRPL50 MRPL53 MRPS35 MRPS36 NDUFA12 NDUFB5 NDUFS5 NDUFV3 OXA1L PMPCB PRELID3B RHBDL2 SLC25A3 SLC25A5 SLC44A1 SPATA18 UQCRB UQCRFS1 UQCRH
Pathway	1270434	Chromatin modifying enzymes		10		ARID1A ARID4A ARID5B BRD1 CCND1 CREBBP EHMT1 EHMT2 HCFC1 JADE2 KANSL1 KANSL3 KAT2A KDM2A KDM3B KDM5B KDM5C KDM6B KMT2A KMT2B KMT2C NFKB1 NFKB2 PBRM1 PHF2 PRMT5 SETD1A SETD2 SMARCA2 SMARCC2 SUPT7L TRRAP
	1270433	Chromatin organization		10		ARID1A ARID4A ARID5B BRD1 CCND1 CREBBP EHMT1 EHMT2 HCFC1 JADE2 KANSL1 KANSL3 KAT2A KDM2A KDM3B KDM5B KDM5C KDM6B KMT2A KMT2B KMT2C NFKB1 NFKB2 PBRM1 PHF2 PRMT5 SETD1A SETD2 SMARCA2 SMARCC2 SUPT7L TRRAP
	1269530	Signaling by NOTCH		5.4982		CCND1 CREBBP DLL1 DTX4 E2F3 HDAC7 HES1 JAG1 JUN KAT2A MYC NOTCH3 TLE3 TNRC6C
	82942	Oxidative phosphorylation	4.9187		ATP5L COX17 COX6B2 NDUFA12 NDUFB5 NDUFS5 NDUFV3 PPA1 UQCRB UQCRFS1 UQCRH
	137987	Regulation of Telomerase		4.8616		ABL1 CCND1 DKC1 JUN MYC NCL NFKB1 SIN3A SIN3B SMG6
	169351	Validated targets of C-MYC transcriptional activation		4.8229		CAD CREBBP E2F3 EIF4G1 GPAM HUWE1 KAT2A MYC NCL SUPT7L TRRAP
GO: Biological Process	GO:0051276	chromosome organization		10		AKAP8L ARID1A ARID4A ARID5B ASCC3 ASXL1 BAZ1B BCL6 BRD1 CHD2 CHD8 CLASP1 CREBBP CTR9 DCAF1 DDX1 DKC1 DNMT1 EHMT1 EHMT2 ERCC2 EZH1 HCFC1 HDAC7 HSPA1A HUWE1 IGHMBP2 JADE2 JMJD1C KANSL1 KANSL3 KAT2A KDM2A KDM3B KDM5B KDM5C KDM6B KMT2A KMT2B KMT2C LIG1 MAP1S MAU2 MCM3 MCM5 MLH1 MYC MYSM1 NCAPD2 NUP107 NUP160 PARP10 PBRM1 PDS5A PHF2 PML POGZ POLE PPM1F PRMT5 RERE RRS1 RTEL1 SAFB SET SETD1A SETD2 SIN3A…
	GO:0006325	chromatin organization		10		AKAP8L ARID1A ARID4A ARID5B ASXL1 BAZ1B BCL6 BRD1 CHD2 CHD8 CREBBP CTR9 DCAF1 DNMT1 EHMT1 EHMT2 EZH1 HCFC1 HDAC7 HUWE1 JADE2 JMJD1C KANSL1 KANSL3 KAT2A KDM2A KDM3B KDM5B KDM5C KDM6B KMT2A KMT2B KMT2C MAP1S MYC MYSM1 PARP10 PBRM1 PHF2 PML PPM1F PRMT5 RERE SAFB SET SETD1A SETD2 SIN3A SIN3B SLK SMARCA2 SMARCC2 SOX15 SRCAP SUPT16H SUPT6H SUPT7L TCF3 TNRC18 TRRAP UBN1 UHRF1 VEGFA
	GO:0007507	heart development		10		ALPK3 ANKS6 ARID1A ASXL1 BAZ1B CAD COL14A1 CYR61 DLL1 ECE1 EPHB4 ERBB2 FBN1 FLNA GATA6 HES1 HSPG2 JAG1 JUN KAT2A KDM2A KDM6B KDR LRP1 MED12 MTHFD1 OBSL1 PBRM1 PDGFB PRICKLE1 PTCH1 SETD2 SIN3B SMAD6 SUFU TBX3 VCAM1 VEGFA
	GO:0006396	RNA processing		10		AARS2 AKAP8L BMS1 CCAR2 CDK13 CHERP CPSF1 CSDC2 CTR9 DDX1 DDX51 DHX16 DHX30 DHX37 DHX38 DHX8 DIEXF DKC1 ERCC2 GTPBP4 HSPA1A NCL NOP2 NOP56 PAN2 POLR2A PRMT5 PRPF8 PTCD1 PUS1 PWP2 RBM25 RBM26 RBM5 RPL19 RPL7 RRS1 SAFB SCAF1 SF3B3 SNRNP200 SON SPEN SUGP2 SUPT6H TARBP1 TNRC6C U2SURP UTP20 WDR33 WDR46 XAB2 XRN1 ZFC3H1
	GO:1903047	mitotic cell cycle process		10		ABL1 AJUBA AKAP8L ANAPC1 CCDC8 CCND1 CDK13 CLASP1 CREBBP CUL9 DCTN1 DYNC1H1 EML4 ERCC2 FBXO31 FLNA FZR1 GIGYF2 HAUS5 KIF20B LIG1 LMNB1 LZTS2 MAU2 MCM3 MCM5 MEPCE MYBL2 NCAPD2 NUP107 NUP160 NUP188 NUP214 OBSL1 PBRM1 PDGFB PDS5A PHIP PML POGZ POLE POM121C PRMT5 PSMB10 RRS1 RTEL1 SIN3A SPRY2 TCF3 TRRAP TTC28 WDR81 ZNF365
	GO:1902679	negative regulation of RNA biosynthetic process		10		AEBP1 AJUBA ARID1A ARID4A ARID5B ASXL1 ATOH8 BCL6 CCAR2 CCND1 CHD8 CREBBP CTBP2 CTR9 DCAF1 DNMT1 EHMT1 EHMT2 EZH1 FLNA FOXS1 FST FZD8 GAS6 GATA6 HCFC1 HDAC7 HES1 IGHMBP2 IRF2BP1 JUN KDM5B KDM5C MEPCE MNT MYBBP1A MYC NFKB1 NFKB2 NOTCH3 PARP10 PDGFB PHF2 PML PPM1F PRICKLE1 PRMT5 PTCH1 RERE SBNO2 SET SIN3A SIN3B SIX5 SMARCA2 SMARCC2 SOX10 SOX15 SPEN SUFU TBX3 TCF3 TNRC18 UHRF1 VEGFA WTIP WWC1 WWP2 Z…
	GO:0018205	peptidyl-lysine modification		10		ARID4A ATP7A BRD1 CREBBP CTR9 DNMT1 EHMT1 EHMT2 EZH1 HCFC1 HDAC7 HERC2 JADE2 KANSL1 KANSL3 KAT2A KLF15 KMT2A KMT2B KMT2C MUL1 NUP107 NUP160 NUP188 NUP214 PML POM121C SET SETD1A SETD2 SIN3A SRCAP SUPT6H SUPT7L TCF3 TGM2 TRRAP
	GO:0072359	circulatory system development		10		ALPK3 ANKS6 ARID1A ASXL1 ATP7A BAZ1B C3 CAD COL14A1 COL15A1 CX3CL1 CYR61 DLL1 ECE1 EPHA1 EPHB3 EPHB4 ERBB2 FBN1 FLNA FOXS1 FZD8 GATA6 GTF2I HDAC7 HES1 HSPG2 JAG1 JUN KAT2A KDM2A KDM6B KDR LAMA5 LRP1 MED12 MTHFD1 MYH9 NCL NOTCH3 NPR1 OBSL1 PBRM1 PDGFB PML PNPLA6 PRICKLE1 PTCH1 SETD2 SIN3B SLC4A7 SMAD6 SMARCA2 SUFU TBX3 VCAM1 VEGFA XDH
	GO:0016570	histone modification		10		AKAP8L ARID4A ARID5B ASXL1 BAZ1B BCL6 BRD1 CREBBP CTR9 DCAF1 DNMT1 EHMT1 EHMT2 EZH1 HCFC1 HDAC7 HUWE1 JADE2 JMJD1C KANSL1 KANSL3 KAT2A KDM2A KDM3B KDM5B KDM5C KDM6B KMT2A KMT2B KMT2C MYSM1 PHF2 PML PPM1F PRMT5 SET SETD1A SETD2 SIN3A SIN3B SLK SRCAP SUPT6H SUPT7L TCF3 TRRAP UHRF1 VEGFA
	GO:0000278	mitotic cell cycle		10		ABL1 AJUBA AKAP8L ANAPC1 CCDC8 CCND1 CDK13 CLASP1 CREBBP CUL9 DCTN1 DYNC1H1 EML4 ERCC2 FBXO31 FLNA FZR1 GAS1 GIGYF2 HAUS5 HES1 KIF20B LIG1 LMNB1 LZTS2 MAU2 MCM3 MCM5 MEPCE MYBL2 MYC NCAPD2 NUP107 NUP160 NUP188 NUP214 OBSL1 PBRM1 PDGFB PDS5A PHIP PML POGZ POLE POM121C PRMT5 PSMB10 PTCH1 RRS1 RTEL1 SIN3A SPRY2 TCF3 TRRAP TTC28 WDR81 ZNF365
	GO:0051253	negative regulation of RNA metabolic process		10		AEBP1 AJUBA ARID1A ARID4A ARID5B ASXL1 ATOH8 BCL6 CCAR2 CCND1 CHD8 CREBBP CTBP2 CTR9 DCAF1 DNMT1 EHMT1 EHMT2 EZH1 FLNA FOXS1 FST FZD8 GAS6 GATA6 HCFC1 HDAC7 HES1 IGHMBP2 IRF2BP1 JUN KDM5B KDM5C MEPCE MNT MYBBP1A MYC NFKB1 NFKB2 NOTCH3 PARP10 PDGFB PHF2 PML PPM1F PRICKLE1 PRMT5 PTCH1 RERE SBNO2 SET SIN3A SIN3B SIX5 SMARCA2 SMARCC2 SOX10 SOX15 SPEN SUFU TBX3 TCF3 TNRC18 UHRF1 VEGFA WTIP WWC1 WWP2 Z…
	GO:1902275	regulation of chromatin organization		10		AKAP8L BCL6 CTR9 DNMT1 EHMT2 KAT2A KDM2A KMT2A KMT2B MAP1S PARP10 PHF2 PML SET SIN3A SLK SUPT6H UHRF1 VEGFA
	GO:0008214	protein dealkylation		10		ARID5B JMJD1C KDM2A KDM3B KDM5B KDM5C KDM6B PHF2
	GO:0045944	positive regulation of transcription from RNA polymerase II promoter		10		AGRN AKAP8L ARID4A ASXL1 BCL9L CAMTA1 CHD8 CREBBP CTBP2 CTR9 CYR61 DLL1 ERCC2 ETV4 ETV5 EZH1 FZD8 GATA6 HCFC1 HES1 JAG1 JUN KAT2A KDM6B KLF15 KMT2A LPIN3 MED12 MYBL2 MYC MYSM1 NCL NFKB1 NFKB2 NOTCH3 PDGFB PHIP PML PPRC1 PUS1 RAI1 RERE SAFB SBNO2 SIN3A SIX5 SMAD6 SMARCA2 SOX10 SOX15 SUPT6H TCF3 UHRF1 VEGFA WWP2 ZBTB38 ZMIZ2 ZNF292
	GO:0016569	covalent chromatin modification		10		AKAP8L ARID4A ARID5B ASXL1 BAZ1B BCL6 BRD1 CREBBP CTR9 DCAF1 DNMT1 EHMT1 EHMT2 EZH1 HCFC1 HDAC7 HUWE1 JADE2 JMJD1C KANSL1 KANSL3 KAT2A KDM2A KDM3B KDM5B KDM5C KDM6B KMT2A KMT2B KMT2C MYSM1 PHF2 PML PPM1F PRMT5 SET SETD1A SETD2 SIN3A SIN3B SLK SRCAP SUPT6H SUPT7L TCF3 TRRAP UHRF1 VEGFA
	GO:0001944	vasculature development		10		ARID1A ATP7A C3 COL15A1 CX3CL1 CYR61 DLL1 EPHA1 EPHB3 EPHB4 ERBB2 FLNA FOXS1 FZD8 GATA6 GTF2I HDAC7 HES1 HSPG2 JAG1 JUN KDR LAMA5 LRP1 MYH9 NCL NOTCH3 NPR1 PBRM1 PDGFB PML PNPLA6 PRICKLE1 SETD2 SLC4A7 SMAD6 SMARCA2 SUFU TBX3 VEGFA XDH
	GO:0035239	tube morphogenesis		10		ARID1A ATOH8 CSF1 DLL1 EPHB3 ETV4 ETV5 GATA6 HES1 KAT2A KDM2A KDM5B KDR KIF20B LAMA5 MED12 MTHFD1 MYC PLXNB2 PML PRICKLE1 PTCH1 SEMA4C SETD2 SOX10 SPRY2 SUFU TBX3 TGM2 VEGFA WNK4
	GO:0006482	protein demethylation		10		ARID5B JMJD1C KDM2A KDM3B KDM5B KDM5C KDM6B PHF2
	GO:2000113	negative regulation of cellular macromolecule biosynthetic process		10		AEBP1 AJUBA ARID1A ARID4A ARID5B ASXL1 ATOH8 BCL6 CCAR2 CCND1 CHD8 CREBBP CTBP2 CTR9 DCAF1 DNMT1 EHMT1 EHMT2 EIF2AK1 ENC1 EZH1 FLNA FOXS1 FST FZD8 GAS6 GATA6 GIGYF2 GTPBP4 HCFC1 HDAC7 HES1 IGHMBP2 IRF2BP1 JUN KDM5B KDM5C MEPCE MNT MYBBP1A MYC NFKB1 NFKB2 NOTCH3 PAIP2B PARP10 PDGFB PDS5A PHF2 PML PPM1F PRICKLE1 PRMT5 PTCH1 PUM1 RERE SBNO2 SET SIN3A SIN3B SIX5 SMARCA2 SMARCC2 SOX10 SOX15 SPEN SUFU …
	GO:0016577	histone demethylation		10		ARID5B JMJD1C KDM2A KDM3B KDM5B KDM5C KDM6B PHF2
	GO:0072358	cardiovascular system development		10		ALPK3 ANKS6 ARID1A ASXL1 ATP7A BAZ1B C3 CAD COL14A1 COL15A1 CX3CL1 CYR61 DLL1 ECE1 EPHA1 EPHB3 EPHB4 ERBB2 FBN1 FLNA FOXS1 FZD8 GATA6 GTF2I HDAC7 HES1 HSPG2 JAG1 JUN KAT2A KDM2A KDM6B KDR LAMA5 LRP1 MED12 MTHFD1 MYH9 NCL NOTCH3 NPR1 OBSL1 PBRM1 PDGFB PML PNPLA6 PRICKLE1 PTCH1 SETD2 SIN3B SLC4A7 SMAD6 SMARCA2 SUFU TBX3 VCAM1 VEGFA XDH
	GO:0045892	negative regulation of transcription, DNA-templated		10		AEBP1 AJUBA ARID1A ARID4A ARID5B ASXL1 ATOH8 BCL6 CCAR2 CCND1 CHD8 CREBBP CTBP2 CTR9 DCAF1 DNMT1 EHMT1 EHMT2 EZH1 FLNA FOXS1 FST FZD8 GAS6 GATA6 HCFC1 HDAC7 HES1 IGHMBP2 IRF2BP1 JUN KDM5B KDM5C MEPCE MNT MYBBP1A MYC NFKB1 NFKB2 NOTCH3 PARP10 PDGFB PHF2 PML PPM1F PRICKLE1 PRMT5 PTCH1 RERE SBNO2 SET SIN3A SIN3B SIX5 SMARCA2 SMARCC2 SOX10 SOX15 SPEN SUFU TBX3 TCF3 TNRC18 UHRF1 VEGFA WWC1 WWP2 ZBTB38…
	GO:0002009	morphogenesis of an epithelium		10		ABL1 AJUBA ALDH1A3 ARID1A ATP7A CLASP1 CSF1 CYR61 DLL1 ETV4 ETV5 FLNA FRAS1 FST HES1 JAG1 KAT2A KDM2A KDM5B KDR KIF20B LAMA5 MED12 MTHFD1 MYC PDGFB PLXNB2 PML PRICKLE1 PSMB10 PTCH1 RIPK4 SEMA4C SETD2 SOX10 SPRY2 SUFU TBX3 TGM2 VEGFA WNK4
	GO:0033043	regulation of organelle organization		10		ABL1 AGRN AKAP8L BCL6 CAMSAP3 CARMIL1 CCDC8 CDC42EP1 CDK13 CLASP1 CTR9 CUL9 CYFIP1 DKC1 DNMT1 EHMT2 EML4 EPHA1 FLNA FZD10 FZR1 HES1 HSPA1A HUWE1 KAT2A KDM2A KDR KIF20B KMT2A KMT2B LRP1 MAP1S MTMR3 MUL1 MYC MYCBP2 MYH9 MYO1C OBSL1 PAN2 PARP10 PDGFB PHF2 PHIP PML POLR3A PPM1F PPP1R13B PRMT5 RTEL1 RUBCN SET SIN3A SLK SMG6 SSH3 SUPT6H TBC1D2B TBCD UHRF1 VEGFA WDR46
	GO:0022402	cell cycle process		10		ABL1 AJUBA AKAP8L ANAPC1 ARHGEF11 CCAR2 CCDC8 CCND1 CDK13 CLASP1 CREBBP CUL9 DCTN1 DYNC1H1 EHMT2 EML4 ERCC2 FBXO31 FLNA FZR1 GAS1 GAS6 GATA6 GIGYF2 HAUS5 KIF20B LIG1 LMNB1 LZTS2 MAU2 MCM3 MCM5 MEPCE MLH1 MYBBP1A MYBL2 MYC MYH9 NCAPD2 NUP107 NUP160 NUP188 NUP214 OBSL1 PBRM1 PDGFB PDS5A PHIP PIK3R4 PML POGZ POLE POM121C PRMT5 PSMB10 RRS1 RTEL1 SIN3A SON SOX15 SPRY2 SVIL TAOK2 TCF3 TRRAP TTC28 UPF1 …
	GO:0000122	negative regulation of transcription from RNA polymerase II promoter		10		AEBP1 AJUBA ARID1A ARID5B ASXL1 BCL6 CCND1 CHD8 CREBBP CTBP2 CTR9 DCAF1 DNMT1 EHMT1 EHMT2 EZH1 FST FZD8 GATA6 HCFC1 HDAC7 HES1 IGHMBP2 IRF2BP1 JUN KDM5C MEPCE MNT MYC NFKB1 NFKB2 NOTCH3 PRMT5 PTCH1 RERE SIN3A SIN3B SMARCA2 SMARCC2 SOX15 SPEN SUFU TBX3 TCF3 UHRF1 VEGFA WWC1 WWP2 ZBTB4 ZNF217
	GO:0006259	DNA metabolic process		10		ABL1 APEX2 ASCC3 BAZ1B BCL6 BOD1L1 DCAF1 DDX1 DKC1 DNMT1 EHMT1 EHMT2 ERCC2 FZR1 GTPBP4 HERC2 HSPA1A HUWE1 IGHMBP2 JUN KDM2A KMT2A LIG1 MCM3 MCM5 MLH1 MYBBP1A MYC MYO18A NFRKB NYNRIN PDGFB PDS5A PML POLE POLG POLR2A PRMT5 RTEL1 SET SETD2 SIN3A SMG1 SMG6 SUPT16H SUPT6H TCF3 TEP1 TRRAP UHRF1 UPF1 WDR33 XAB2 XRN1 ZBTB38
	GO:1903507	negative regulation of nucleic acid-templated transcription		10		AEBP1 AJUBA ARID1A ARID4A ARID5B ASXL1 ATOH8 BCL6 CCAR2 CCND1 CHD8 CREBBP CTBP2 CTR9 DCAF1 DNMT1 EHMT1 EHMT2 EZH1 FLNA FOXS1 FST FZD8 GAS6 GATA6 HCFC1 HDAC7 HES1 IGHMBP2 IRF2BP1 JUN KDM5B KDM5C MEPCE MNT MYBBP1A MYC NFKB1 NFKB2 NOTCH3 PARP10 PDGFB PHF2 PML PPM1F PRICKLE1 PRMT5 PTCH1 RERE SBNO2 SET SIN3A SIN3B SIX5 SMARCA2 SMARCC2 SOX10 SOX15 SPEN SUFU TBX3 TCF3 TNRC18 UHRF1 VEGFA WTIP WWC1 WWP2 Z…
	GO:0060429	epithelium development		10		ABL1 AJUBA ALDH1A3 ARID1A ARID4A ATOH8 ATP7A CCND1 CGN CLASP1 COL7A1 CSF1 CYR61 DLL1 ERCC2 ETV4 ETV5 FLNA FRAS1 FST FZR1 GAS1 GATA6 HES1 JAG1 JMJD1C JUN KAT2A KDM2A KDM5B KDM6B KDR KIF20B KLF15 LAMA5 LAMB2 MED12 MTHFD1 MYC MYSM1 PBRM1 PDGFB PLXNB2 PML PRICKLE1 PSMB10 PTCH1 REN RIPK4 SEMA4C SETD2 SLC4A7 SMAD6 SOX10 SPRY2 SUFU TBX3 TGM2 TJP1 TJP2 UBN1 VCAM1 VEGFA WNK4 XDH
	GO:0007010	cytoskeleton organization		10		ABL1 AGRN ARHGEF11 ARHGEF17 ARHGEF18 BCL6 CAMSAP3 CARMIL1 CCDC8 CDC42BPB CDC42EP1 CGN CLASP1 CORO2B CTTNBP2 CUL9 CYFIP1 DISC1 DNAAF5 DYNC1H1 EHD2 ELMO2 EML4 EPB41L1 EPHA1 FAM83H FLNA FRY FZD10 HAUS5 LAMA5 LRP1 LZTS2 MAP1S MAST4 MLH1 MYBL2 MYCBP2 MYH9 MYO18A MYO1C NCKAP5L NISCH OBSL1 PDGFB PHIP PPM1F SLK SON SPRY2 SSH3 STRIP1 SVIL SYNE2 TAOK2 TBCD TLN1 WDR81 WTIP ZMYM3
	GO:0016071	mRNA metabolic process		5.9575		AKAP8L CCAR2 CDK13 CPSF1 CSDC2 CTR9 DDX1 DHX16 DHX38 DHX8 DKC1 EDC4 EIF4G1 ERCC2 HSPA1A MLH1 PAN2 POLR2A PRMT5 PRPF8 RBM25 RBM26 RBM5 RPL19 RPL7 SAFB SCAF1 SF3B3 SMG1 SMG6 SNRNP200 SON SPEN SUGP2 SUPT6H TNRC6C UPF1 WDR33 XAB2 XRN1
	GO:0001568	blood vessel development		5.7626		ARID1A ATP7A C3 COL15A1 CX3CL1 CYR61 DLL1 EPHA1 EPHB3 EPHB4 ERBB2 FLNA FOXS1 FZD8 GATA6 GTF2I HDAC7 HES1 HSPG2 JAG1 JUN KDR LAMA5 LRP1 MYH9 NCL NOTCH3 NPR1 PBRM1 PDGFB PML PNPLA6 PRICKLE1 SETD2 SMAD6 SUFU TBX3 VEGFA XDH
	GO:0018193	peptidyl-amino acid modification		5.7353		ABL1 AGRN ARID4A ATP7A BAZ1B BRD1 CAD CREBBP CTR9 DCAF1 DNMT1 DPH1 EHMT1 EHMT2 EPHA1 EPHB3 EPHB4 ERBB2 EZH1 GAS6 HCFC1 HDAC7 HERC2 HES1 JADE2 KANSL1 KANSL3 KAT2A KDR KLF15 KMT2A KMT2B KMT2C MAST4 MUL1 MVP NUP107 NUP160 NUP188 NUP214 PDGFB PHIP PML POM121C PPM1F PRMT5 SET SETD1A SETD2 SIN3A SMG1 SPRY2 SRCAP SUPT6H SUPT7L TCF3 TGM2 TRRAP TYRO3 ULK1 VEGFA
	GO:0009790	embryo development		5.6677		ALDH1A3 ARID1A ATOH8 ATP7A CHD8 CLASP1 COL7A1 CREBBP CTR9 CYR61 DLL1 DNMT1 ECE1 EFNB1 EHMT1 ERCC2 FBN1 FRAS1 GAS1 GATA6 GTF2I HES1 HSPG2 KAT2A KCNQ4 KDM2A KDM6B KDR KIF20B KMT2A LAMA2 LAMA5 LRIG1 MED12 MTHFD1 MYC MYH9 PDGFB PLXNB2 POLE PRICKLE1 PTCH1 RBM19 SEMA4C SETD2 SIN3A SMAD6 SOX10 SPRY2 SUFU TBX3 TCF3 TJP1 TNRC6C VCAM1 VEGFA XAB2
	GO:0061061	muscle structure development		5.6661		ABL1 AEBP1 ALPK3 ARID1A ARID5B BCL9L BOC CHD2 COL14A1 DLL1 EHD2 GATA6 HDAC7 HES1 JAG1 KAT2A KDM6B LAMA2 LAMA5 MAP3K5 MYC MYH9 OBSL1 PBRM1 PDGFB PRICKLE1 RIPOR2 SEMA4C SIN3B SMAD6 SMARCA2 SOX15 SUPT6H SVIL TANC1 TBX3 TCF3 USP19 VEGFA
	GO:0040029	regulation of gene expression, epigenetic		5.6428		AJUBA ARID1A ARID4A BAZ1B DNMT1 KAT2A KMT2B MYBBP1A MYO1C NFKB1 PHF2 POLR1A PUM1 SETD1A SIN3A SMCHD1 TAF1C TNRC18 TNRC6C UHRF1 UPF1 WTIP
	GO:0048729	tissue morphogenesis		5.6219		ABL1 AJUBA ALDH1A3 ARID1A ATP7A CLASP1 CSF1 CYR61 DLL1 ETV4 ETV5 FLNA FRAS1 FST HES1 JAG1 KAT2A KDM2A KDM5B KDM6B KDR KIF20B LAMA5 MED12 MTHFD1 MYC PDGFB PLXNB2 PML PRICKLE1 PSMB10 PTCH1 RIPK4 SEMA4C SETD2 SLC4A7 SOX10 SPRY2 SUFU TBX3 TGM2 VEGFA WNK4
	GO:0040007	growth		5.5318		ABL1 AGRN ARHGEF11 ARID5B BCL6 C3 CCAR2 COL14A1 CSF1 CTR9 CYFIP1 CYR61 DCAF1 DISC1 DLL1 EHMT2 ERBB2 ERCC2 EXTL3 FOXS1 GAS1 GAS6 GATA6 GIGYF2 GPAM ITSN2 KAT2A KDM2A KDM5B KDR KMT2C LAMB2 MED12 MUL1 NPR1 PDGFB PHIP PML PPM1F PTCH1 RAI1 RASAL1 SAFB SEMA4C SLIT3 SMARCA2 SOX10 SOX15 SPRY2 TAOK2 TIMP3 TNS2 ULK1 VEGFA WWC1
	GO:0071426	ribonucleoprotein complex export from nucleus		5.4695		AKAP8L CPSF1 DHX38 NUP107 NUP160 NUP188 NUP214 POM121C RRS1 SETD2 SMG1 SMG6 SUPT6H UPF1
	GO:0035886	vascular smooth muscle cell differentiation		5.4422		GATA6 HES1 PBRM1 PDGFB SMAD6 SMARCA2 VEGFA
	GO:0048589	developmental growth		5.4163		ABL1 AGRN ARID5B C3 COL14A1 CSF1 CTR9 CYFIP1 DISC1 DLL1 EHMT2 ERCC2 FOXS1 GAS1 GATA6 GIGYF2 GPAM ITSN2 KAT2A KDM2A KDM5B KDR KMT2C LAMB2 MED12 MUL1 PTCH1 RAI1 RASAL1 SEMA4C SLIT3 SOX10 SOX15 SPRY2 TIMP3 TNS2 ULK1 VEGFA WWC1
	GO:0048646	anatomical structure formation involved in morphogenesis		5.4089		ALDH1A3 ARID1A ATOH8 ATP7A BCL6 C3 CLASP1 COL15A1 COL7A1 CTR9 CX3CL1 CYR61 DISC1 DLL1 DNAAF5 EHD2 EPHA1 EPHB3 EPHB4 ERBB2 ERCC2 FLNA FZD8 GATA6 GTF2I HDAC7 HES1 HSPG2 JAG1 JUN KAT2A KDM2A KDM6B KDR KIF20B LAMA5 MED12 MTHFD1 MYH9 NCL NFKB2 NOTCH3 NPR1 OBSL1 PLXNB2 PML PNPLA6 PRICKLE1 PTCH1 SBNO2 SEMA4C SETD2 SUFU TANC1 TBC1D2B TBX3 TGM2 TJP1 TNRC6C ULK1 UNC13D VEGFA
	GO:0071427	mRNA-containing ribonucleoprotein complex export from nucleus		5.3636		AKAP8L CPSF1 DHX38 NUP107 NUP160 NUP188 NUP214 POM121C SETD2 SMG1 SMG6 SUPT6H UPF1
	GO:0006406	mRNA export from nucleus		5.3636		AKAP8L CPSF1 DHX38 NUP107 NUP160 NUP188 NUP214 POM121C SETD2 SMG1 SMG6 SUPT6H UPF1
	GO:0071166	ribonucleoprotein complex localization		5.3419		AKAP8L CPSF1 DHX38 NUP107 NUP160 NUP188 NUP214 POM121C RRS1 SETD2 SMG1 SMG6 SUPT6H UPF1
	GO:0042692	muscle cell differentiation		5.2873		ABL1 ALPK3 ARID1A BOC COL14A1 DLL1 EHD2 GATA6 HES1 JAG1 KAT2A KDM6B MAP3K5 MYH9 OBSL1 PBRM1 PDGFB PRICKLE1 RIPOR2 SEMA4C SMAD6 SMARCA2 SOX15 SUPT6H TANC1 TBX3 TCF3 VEGFA
	GO:0033044	regulation of chromosome organization		5.264		AKAP8L BCL6 CTR9 DKC1 DNMT1 EHMT2 KAT2A KDM2A KMT2A KMT2B MAP1S MYC PARP10 PHF2 PML RTEL1 SET SIN3A SLK SMG6 SUPT6H UHRF1 VEGFA
	GO:0002520	immune system development		5.2537		ABL1 ARID4A ATP7A BCL6 C3 CARD11 CDK13 CHD2 CSF1 CTR9 DCAF1 DLL1 EIF2AK1 EPHB3 ERBB2 ERCC2 FST FZD8 GAS6 HDAC7 HES1 JAG1 JUN KDR KMT2A LIG1 LTF MLH1 MYC MYH9 NARFL NFKB1 NFKB2 PDGFB PHLPP1 PML PRRC2C RRS1 SBNO2 SIN3A SUPT6H TCAF2 TCF3 TJP2 TNRC6C TYRO3 VCAM1 VEGFA ZBTB46
	GO:0035295	tube development		5.2207		ARID1A ASXL1 ATOH8 ATP7A CHD8 CSF1 DLL1 EPHB3 ETV4 ETV5 GAS1 GATA6 HES1 JAG1 JMJD1C KAT2A KDM2A KDM5B KDR KIF20B LAMA5 MED12 MTHFD1 MYC PLXNB2 PML PRICKLE1 PTCH1 SEMA4C SETD2 SMAD6 SOX10 SPRY2 SUFU TBX3 TGM2 TNS3 VEGFA WNK4
	GO:0035051	cardiocyte differentiation		5.1626		ALPK3 ARID1A COL14A1 GATA6 HES1 JAG1 KAT2A KDM6B OBSL1 PBRM1 PDGFB PRICKLE1 SMAD6 TBX3 VEGFA
	GO:0031056	regulation of histone modification		5.1626		AKAP8L BCL6 CTR9 DNMT1 EHMT2 KAT2A KDM2A KMT2A KMT2B PML SET SIN3A SLK SUPT6H VEGFA
	GO:0060562	epithelial tube morphogenesis		5.1454		ARID1A CSF1 DLL1 ETV4 ETV5 HES1 KAT2A KDM2A KDM5B KDR KIF20B LAMA5 MED12 MTHFD1 MYC PLXNB2 PML PRICKLE1 PTCH1 SEMA4C SETD2 SPRY2 SUFU TBX3 VEGFA WNK4
	GO:0051248	negative regulation of protein metabolic process		5.1235		ABL1 AJUBA ANAPC1 ANKS1A C3 CAMSAP3 CCAR2 CCDC8 COL7A1 DNMT1 EIF2AK1 ENC1 EPHA1 FBXO31 FLNA FRY FZR1 GAS1 GAS6 GIGYF2 GTPBP4 HSPA1A JUN KLF15 MVP MYC MYCBP2 MYO1D NFKB1 PAIP2B PARP10 PCIF1 PHLPP1 PML PPM1F PPP1R15B PSMB10 PUM1 RBM26 SET SF3B3 SIN3A SMAD6 SPRY2 SPRY4 SUFU SUPT6H TIMP3 TNRC6C UBN1 UNK UPF1 USP19 VEGFA WDR81 WTIP XDH
	GO:0022603	regulation of anatomical structure morphogenesis		5.1061		ABL1 AGRN ARHGEF18 BCL6 BCL9L C3 CARMIL1 CDC42EP1 CLASP1 CSF1 CX3CL1 CYFIP1 DISC1 DLL1 EHD2 EPHA1 EPHB3 EPHB4 ERBB2 ETV4 ETV5 FBXO31 FLNA GATA6 GORASP1 GTF2I HDAC7 HES1 ITSN2 KALRN KDR MED12 MUL1 MYC MYH9 NPR1 OBSL1 PHIP PLXNB2 PML PRICKLE1 PSMB10 RASAL1 SEMA4C SLIT3 SSH3 STRIP1 TAOK2 TBC1D2B ULK1 UNC13D VEGFA WTIP XDH ZMYM3
	GO:0016477	cell migration		5.0968		AJUBA ANKS1A ARID5B ATOH8 CAPN7 CARMIL1 CDC42BPB CLASP1 CSF1 CX3CL1 CYR61 DISC1 EFNB1 ELMO2 EPHA1 EPHB3 EPHB4 FAM83H FBXO31 FLNA GAS6 GTPBP4 HDAC7 HES1 IRS2 JAG1 JUN KDR KIF20B LAMA2 LAMA5 LRP1 MYC MYH9 MYO18A MYO1C MYSM1 NISCH PDGFB PLXNB2 PML PPM1F PTPN23 PTPRU RERE SEMA4C SETD2 SLIT3 SLK SOX10 SYNE2 TAOK2 TCAF2 TNS3 TYRO3 ULK1 UNK USP24 VCAM1 VEGFA WWC1

## Sheet: TableS2.FA_all proteins
Supplemental Table S2: DAVID functional annotation clusters with a score ≥1.3 for all proteins identified in EVs across the bovine estrous cycle.
Group	Genes/group	Category	Term	Count	%	FE	P-Value	FDR	List Total	Pop Hits	Pop Total	Bonferroni	Benjamini	Genes
vesicle/exosome/secretion	271	Annotation Cluster 1	Enrichment Score:	114.5
		GOTERM_CC_FAT	GO:0070062~extracellular exosome	263	80.7	4.2	0	0	322	2811	14527	0	0	1410 1192 1191 5230 6204 1314 6207 337 335 6210 2950 7167 10487 6767 80736 3921 5226 203 5223 6217 7879 2 6224 6223 6222 2023 7203 5216 823 828 216 829 213 2316 928 2317 310 311 1072 8766 3948 726 4637 7334 2597 7184 3945 221 3837 5898 226 7317 51181 6203 6202 6201 718 908 4627 5917 5918 51673 10856 8842 4072 2678 2673 2244 4860 6396 81 11235 5708 302 301 5707 306 308 307 309 10575 9588 10576 558…
		Annotation Cluster 13	Enrichment Score:	8.4
		GOTERM_CC_FAT	GO:0012506~vesicle membrane	32	9.8	2.8	0	0	322	507	14527	0.0002	0	10971 22872 928 1314 6809 3312 310 8615 8766 6396 7018 4012 6717 7529 301 25932 5898 6813 306 6856 26509 307 6233 7879 55890 1213 160 7534 4646 7533 7532 7531
		Annotation Cluster 15	Enrichment Score:	7.9
		GOTERM_BP_FAT	GO:0006887~exocytosis	30	9.2	3.9	0	0	318	404	16650	0	0	9948 3996 1191 213 2316 7414 2266 928 6809 335 8766 10015 8773 8775 2244 7018 81 6812 6647 5908 301 5898 226 6813 306 7879 2243 2 375 7094
		GOTERM_BP_FAT	GO:0046903~secretion	50	15.3	2.4	0	0	318	1098	16650	0.0001	0	1191 1314 5478 335 8773 8775 2244 4860 7018 80736 81 6647 302 301 306 307 7879 2 375 9948 3996 2030 6288 9368 213 7414 2316 928 2266 6809 3312 362 5211 8766 10015 6812 6717 5861 5908 5898 226 6813 6175 2243 790 4282 491 7430 1636 7094
		Annotation Cluster 20	Enrichment Score:	6.7
		GOTERM_CC_FAT	GO:0031983~vesicle lumen	17	5.2	7.2	0	0	322	106	14527	0	0	10808 1191 6288 213 226 2266 2243 335 2 3320 2244 3040 7018 81 4057 3043 7184
		Annotation Cluster 47	Enrichment Score:	3.3
		GOTERM_BP_FAT	GO:0051648~vesicle localization	12	3.7	2.5	0.0096	16.75	318	254	16650	1	0.0783	6812 8773 5861 5908 8775 375 22872 6396 6809 81 8615 8766
		Annotation Cluster 56	Enrichment Score:	3
		GOTERM_CC_FAT	GO:0005764~lysosome	30	9.2	2.5	0	0.02	322	544	14527	0.0066	0.0001	987 823 64114 2767 6809 1915 3312 311 2783 8773 3320 79026 4012 5862 6647 302 301 6813 2776 7317 290 309 7879 9588 1213 1636 160 4646 5878 2512
		GOTERM_CC_FAT	GO:0005768~endosome	27	8.3	1.5	0.0359	41.72	322	811	14527	1	0.1656	3996 653145 64114 3312 337 8766 335 10016 7018 4012 5861 302 301 7317 476 5901 309 7879 6233 7430 375 10938 1213 1636 160 5878 5879
		Annotation Cluster 65	Enrichment Score:	2.6
		GOTERM_CC_FAT	GO:0031252~cell leading edge	18	5.5	2.3	0.0024	3.48	322	355	14527	0.7628	0.0162	302 9368 1915 6809 6188 1072 6282 7430 375 23191 3320 8826 10788 4627 7094 4646 5879 998
cell adhesion/junction	140	Annotation Cluster 2	Enrichment Score:	49.9
		GOTERM_CC_FAT	GO:0005912~adherens junction	106	32.5	6.9	0	0	322	694	14527	0	0	1192 6204 6207 10694 9045 10487 4311 6217 6152 6156 6223 471 6222 2023 5216 10726 6181 823 829 7414 2316 10672 2317 928 6189 3845 3312 2783 3315 6188 1072 6282 6187 10015 726 2273 23191 79026 7184 7529 5898 226 5052 6175 6203 7430 6202 6201 10938 4627 7534 7532 7531 998 1936 6122 5917 6124 1938 1937 10399 5478 8773 81 302 301 3303 308 3309 309 9588 375 8826 2665 4646 6191 5315 6193 5879 10971 614…
		Annotation Cluster 5	Enrichment Score:	24.7
		GOTERM_CC_FAT	GO:0005911~cell-cell junction	61	18.7	4.3	0	0	322	644	14527	0	0	1936 1192 5917 1938 1937 10399 10694 9045 4072 8773 81 302 301 25932 3303 476 6152 3309 9588 8826 471 4646 2023 5315 5216 10726 9948 6147 829 7414 2316 2317 6809 3312 8615 6187 6282 79026 6138 7529 5861 5908 226 6130 5093 6231 7317 8607 5052 5901 11315 7430 10938 4627 7534 7094 7533 64855 7531 6128 998
		GOTERM_BP_FAT	GO:0098609~cell-cell adhesion	71	21.8	3.2	0	0	318	1164	16650	0	0	1936 1192 5917 1938 1937 10399 10694 337 335 9045 4072 2244 4860 3921 10808 6647 302 301 3303 6152 3309 9588 471 8826 4646 2023 5315 3043 5879 5216 6194 10726 6146 6147 10049 829 2934 7414 2316 2317 2266 3312 3315 8615 6187 6282 79026 4907 60 6138 6812 7529 5861 226 6130 5093 6231 8607 5052 5901 2243 11315 7430 10938 4627 7534 7094 64855 7531 998 6128
		Annotation Cluster 64	Enrichment Score:	2.8
		GOTERM_BP_FAT	GO:0030155~regulation of cell adhesion	20	6.1	1.6	0.0393	53.17	318	643	16650	1	0.2327	10808 6647 301 6288 2934 2316 2266 6809 6281 2243 335 4072 8826 2244 4582 4860 396 81 5879 998
		GOTERM_BP_FAT	GO:0060284~regulation of cell development	23	7.1	1.4	0.091	83.61	318	851	16650	1	0.4141	9948 2316 2266 6281 2288 2243 1072 8766 335 152007 286204 375 8904 8826 6223 2244 396 7533 7532 81 4057 5879 998
		Annotation Cluster 70	Enrichment Score:	2.4
		GOTERM_BP_FAT	GO:0034330~cell junction organization	13	4	2.7	0.003	5.57	318	249	16650	1	0.029	9948 7414 2316 928 6281 389 8826 1636 7094 81 60 5879 998
protein secretion/folding		Annotation Cluster 3	Enrichment Score:	29.1
		GOTERM_BP_FAT	GO:0045047~protein targeting to ER	42	12.9	21.1	0	0	318	104	16650	0	0	6146 6181 6147 6122 6141 6124 6144 6204 6189 4736 6207 6188 6187 9045 6210 3921 6138 6136 6137 6134 6135 6132 6133 6130 6217 6231 6152 6230 6175 6233 6156 6203 6202 6201 6224 6223 6222 6191 6193 6129 6194 6128
		Annotation Cluster 8	Enrichment Score:	11.3
		GOTERM_BP_FAT	GO:0006457~protein folding	27	8.3	6.2	0	0	318	229	16650	0	0	1410 10130 10049 1191 10856 6950 5478 3312 10694 2783 2288 2771 3320 6767 7184 10808 22824 2923 3303 3309 10575 10576 908 10574 3310 7203 10726
		Annotation Cluster 19	Enrichment Score:	6.8
		GOTERM_BP_FAT	GO:0032880~regulation of protein localization	48	14.7	2.6	0	0	318	962	16650	0	0	3996 10971 10049 6288 9368 64114 2934 2316 2266 10399 6809 3843 3312 6950 5478 10694 5211 335 8766 3320 2244 2040 6717 10808 7529 301 2776 8607 307 5052 2243 11315 10575 4282 7430 10576 908 375 8826 1213 10574 7534 396 7533 7532 7531 7203 998
		Annotation Cluster 44	Enrichment Score:	3.4
		KEGG_PATHWAY	hsa04141:Protein processing in endoplasmic reticulum	15	4.6	2.8	0.0009	1.12	220	169	6910	0.1675	0.0227	1410 10808 10130 22824 823 2923 22872 3303 7415 3312 3309 3320 6396 3310 7184
		Annotation Cluster 80	Enrichment Score:	2.1
		GOTERM_BP_FAT	GO:0048193~Golgi vesicle transport	15	4.6	2.5	0.0033	6.14	318	319	16650	1	0.0315	3996 8773 5862 5861 1781 8775 375 22872 54832 160 6396 7415 1314 1778 8615
		Annotation Cluster 90	Enrichment Score:	1.8
		GOTERM_BP_FAT	GO:0034504~protein localization to nucleus	21	6.4	3	0	0.04	318	363	16650	0.1033	0.0004	6717 10049 6135 3837 2923 9368 2316 2776 6950 3843 5052 5901 10694 1072 11315 10575 10576 908 3320 10574 7203
		Annotation Cluster 108	Enrichment Score:	1.6
		GOTERM_BP_FAT	GO:0051046~regulation of secretion	23	7.1	1.8	0.0116	19.78	318	683	16650	1	0.0908	6812 3996 6717 5908 301 9368 5898 6288 6813 2266 5478 307 2243 7879 335 5211 4282 10015 7430 375 8775 2244 4646
wound healing/coagulation		Annotation Cluster 10	Enrichment Score:	9.9
		GOTERM_BP_FAT	GO:0050878~regulation of body fluid levels	38	11.7	4	0	0	318	503	16650	0	0	22953 653145 2030 1192 6288 829 2316 7414 10672 2767 2266 928 1314 1607 310 362 3315 8766 2244 60 196527 6812 302 954 2776 308 6175 2243 491 790 2 10938 4627 7094 7534 3043 5879 998
		GOTERM_BP_FAT	GO:0050817~coagulation	31	9.5	4.5	0	0	318	358	16650	0	0	22953 653145 1192 829 6288 2316 7414 10672 2767 2266 928 1607 3315 2244 60 196527 6812 302 954 2776 308 307 2243 2 10938 4627 7094 7534 3043 5879 998
		GOTERM_BP_FAT	GO:0042060~wound healing	37	11.3	3.6	0	0	318	542	16650	0	0	22953 653145 1192 6288 829 2934 7414 2316 10672 2767 2266 928 1607 3315 389 2244 60 196527 6812 11235 302 301 954 2776 308 26509 2243 2 10938 4627 7094 7534 135228 5315 3043 5879 998
		Annotation Cluster 12	Enrichment Score:	8.6
		GOTERM_BP_FAT	GO:0030168~platelet activation	21	6.4	6.8	0	0	318	161	16650	0	0	6812 1192 954 6288 7414 2316 928 10672 2767 2776 2266 1607 2243 3315 2244 4627 7094 7534 60 3043 5879
		Annotation Cluster 107	Enrichment Score:	1.6
		GOTERM_BP_FAT	GO:0008015~blood circulation	19	5.8	2	0.0085	14.9	318	506	16650	1	0.0706	22953 4012 2053 6717 6647 2316 2266 476 26509 2243 491 3320 2244 1636 6051 7531 3043 998 4311
		Annotation Cluster 121	Enrichment Score:	1.3
		GOTERM_BP_FAT	GO:0050880~regulation of blood vessel size	7	2.1	2.7	0.0445	57.8	318	135	16650	1	0.2549	2053 6647 2244 1636 2266 3043 2243
small molecule binding		Annotation Cluster 9	Enrichment Score:	10.6
		GOTERM_MF_FAT	GO:0017111~nucleoside-triphosphatase activity	47	14.4	3	0	0	310	779	15478	0	0	1767 1191 347733 1938 10856 10672 2767 3845 7415 1915 3312 2783 10694 8766 2771 6237 3320 1974 4637 1770 5862 5861 5908 301 954 5898 3303 2776 8607 476 3309 5700 1778 5901 7879 491 375 1781 4627 8632 4646 51143 3310 5878 5879 998 112714
		Annotation Cluster 11	Enrichment Score:	9.5
		GOTERM_MF_FAT	GO:0036094~small molecule binding	96	29.4	1.9	0	0	310	2571	15478	0	0	1767 5917 122481 5230 1938 10856 2288 337 10694 335 2193 389 1974 220988 4860 6767 26227 81 1770 203 10808 3303 476 3309 5700 3308 309 7879 5037 10575 10576 3187 1615 375 8632 5836 10574 4646 3310 5315 7203 4691 5878 5879 2058 5216 22953 6147 150696 347733 10672 2767 3845 7415 1915 1607 6950 3312 8766 5211 2771 6237 7334 3320 2597 4677 4907 60 7184 3945 8566 5862 22824 5861 5908 5898 954 226 7317…
small molecule binding		GOTERM_MF_FAT	GO:0005524~ATP binding	57	17.5	1.9	0	0	310	1495	15478	0.0023	0.0001	1767 122481 5917 5230 10856 2288 10694 2193 1974 1770 203 10808 3303 476 5700 3309 3308 5037 10575 10576 1615 8632 10574 5836 4646 5315 3310 7203 2058 22953 3845 7415 1607 6950 3312 5211 7334 3320 4677 60 7184 8566 22824 954 7317 8607 3376 1778 491 790 908 4522 10938 4627 51143 5859 10121
		Annotation Cluster 21	Enrichment Score:	6.3
		GOTERM_MF_FAT	GO:0003924~GTPase activity	22	6.7	4.7	0	0	310	234	15478	0	0	5862 5861 5908 5898 347733 1938 10672 2767 2776 3845 1915 5901 2783 7879 8766 6237 2771 375 5878 5879 998 112714
		GOTERM_BP_FAT	GO:0007264~small GTPase mediated signal transduction	24	7.4	2.4	0.0002	0.38	318	527	16650	0.6189	0.0028	10971 5862 11235 5861 5908 3837 5898 10672 3845 5901 7879 1072 8766 335 11315 6237 389 375 23191 2665 396 5878 5879 998
signal transduction		Annotation Cluster 17	Enrichment Score:	7
		GOTERM_BP_FAT	GO:0010608~posttranscriptional regulation of gene expression	38	11.7	4.2	0	0	318	472	16650	0	0	1938 5682 5711 10399 3312 5713 5684 6188 3315 5683 1974 2597 4904 48 7529 5708 3303 5707 8663 5693 8661 10492 5700 3376 5901 6233 8664 5687 5813 6203 5688 5689 1636 7534 6191 5859 6193 2058
		Annotation Cluster 28	Enrichment Score:	5.3
		GOTERM_BP_FAT	GO:0031399~regulation of protein modification process	62	19	2	0	0	318	1664	16650	0.0018	0	1191 10856 5682 10399 5684 5683 335 2950 2244 11235 10808 6647 5708 302 3303 5707 5693 5700 3309 5687 5688 5689 8826 9961 5879 150696 6288 9368 8518 3845 7415 2266 5711 5713 3315 6188 2771 6237 3320 7334 4582 4057 7184 7529 5908 2776 8661 5052 6233 2243 11315 4282 7430 718 152007 1636 7532 57447 7531 135228 55140 998
		GOTERM_BP_FAT	GO:0016310~phosphorylation	72	22.1	1.7	0	0.01	318	2229	16650	0.0311	0.0001	1410 122481 1191 5230 5682 10399 5684 5683 335 2950 7167 2244 203 11235 10808 6647 5223 5708 302 5707 5693 5700 3309 5037 5687 5688 5689 8826 9961 2023 5315 5879 150696 9368 8518 6288 3845 7415 2266 5711 1607 5713 3315 6188 5211 2771 6237 3320 2597 4057 8895 8566 7529 5908 226 2776 8661 5052 6233 2243 790 4282 11315 7430 718 152007 1636 7532 57447 135228 55140 998
		GOTERM_BP_FAT	GO:0006468~protein phosphorylation	59	18.1	1.7	0.0001	0.17	318	1852	16650	0.3516	0.0014	1410 1191 5682 10399 5684 5683 335 2950 2244 11235 10808 6647 5708 302 5707 5693 5700 3309 5037 5687 5688 5689 8826 9961 5879 150696 6288 9368 8518 3845 2266 5711 5713 3315 6188 2771 6237 3320 4057 8895 7529 5908 2776 8661 5052 6233 2243 11315 790 4282 7430 152007 718 1636 57447 7532 135228 55140 998
		Annotation Cluster 31	Enrichment Score:	5
		GOTERM_BP_FAT	GO:0035556~intracellular signal transduction	79	24.2	1.6	0	0.08	318	2657	16650	0.1742	0.0007	1936 1410 1191 5682 10399 5684 5683 335 389 2950 2244 6396 81 11235 10808 6647 5708 3303 5707 5693 5700 7879 5037 5687 5688 2 5689 375 8826 2665 4646 5878 5879 6194 22953 10971 828 9368 6288 2316 10672 3845 2266 5711 1607 5713 6188 3315 1072 8766 2771 6237 10016 23191 7334 8904 4582 4057 9521 6717 5862 7529 5861 3837 5908 5898 8661 5052 5901 6233 2243 4282 11315 7430 152007 396 57447 7531 998
		GOTERM_BP_FAT	GO:0010646~regulation of cell communication	85	26.1	1.5	0.0001	0.24	318	3020	16650	0.4564	0.0019	1936 1191 64114 5682 10399 5684 5683 335 389 2950 8775 2244 6396 81 10808 11235 6647 5708 302 301 3303 5707 5693 5700 3309 7879 5687 5688 2 5689 375 8826 2665 160 5879 22953 3996 10971 9368 6288 2934 2316 3845 2266 6809 5711 5713 6188 3315 8766 5211 2771 6237 10016 286204 7334 8904 4582 4057 2040 6812 9521 6717 7529 2923 5908 8661 26509 5052 6233 2243 491 4282 11315 7430 718 152007 396 7534 7533 …
proteolysis/cell cycle		Annotation Cluster 25	Enrichment Score:	6
		GOTERM_CC_FAT	GO:0000502~proteasome complex	14	4.3	9.6	0	0	322	66	14527	0	0	5687 5688 5689 5708 5707 5682 7415 5693 5711 5713 5700 5684 3315 5683
		GOTERM_BP_FAT	GO:0030162~regulation of proteolysis	31	9.5	2.3	0	0.07	318	708	16650	0.1617	0.0006	1410 653145 10049 1191 2934 5682 7415 5711 10399 5713 5684 6188 5683 10016 286204 5708 3303 5707 5693 5700 6233 5037 5687 11315 2 5688 5689 718 4627 135228 7531
		GOTERM_BP_FAT	GO:0000278~mitotic cell cycle	37	11.3	2	0.0001	0.18	318	968	16650	0.3645	0.0014	9368 5682 2316 5711 5713 5684 6188 5683 8766 10015 2273 3320 4582 8239 3837 5708 301 5707 5693 8607 6152 5700 5901 1778 6233 5687 5688 5689 1781 1213 51143 7532 10121 7531 6194 998 10726
		GOTERM_BP_FAT	GO:0010498~proteasomal protein catabolic process	20	6.1	2.6	0.0003	0.52	318	403	16650	0.7347	0.0037	5708 1191 3303 5707 5682 7415 10399 5711 5693 3309 5713 5700 5684 6233 5683 5687 11315 5688 5689 7184
		GOTERM_BP_FAT	GO:0007049~cell cycle	50	15.3	1.6	0.0015	2.83	318	1672	16650	0.9993	0.0161	3996 9368 5682 2316 10399 5711 5713 311 5684 6188 5683 8766 2771 10015 6210 389 2273 3320 4582 8239 6396 26227 203 3837 5708 5898 301 5707 5693 8607 6152 5700 5901 1778 6233 5687 4282 5688 7430 5689 1781 4627 1213 51143 7532 7531 10121 998 6194 10726
		GOTERM_BP_FAT	GO:0016567~protein ubiquitination	25	7.7	1.7	0.0124	21.1	318	770	16650	1	0.0962	4012 5708 1191 3303 5707 5682 7317 7415 5693 5711 3309 5700 5713 5684 6233 6188 5683 5687 11315 23352 5688 5689 7334 998 55832
		Annotation Cluster 120	Enrichment Score:	1.3
		GOTERM_BP_FAT	GO:0044839~cell cycle G2/M phase transition	9	2.8	2.4	0.0352	49.29	318	197	16650	1	0.2166	2273 1781 3320 7532 10121 7531 1778 6233 8766
		Annotation Cluster 54	Enrichment Score:	3.1
		GOTERM_BP_FAT	GO:0006508~proteolysis	56	17.2	1.7	0.0001	0.1	318	1693	16650	0.2281	0.0009	1410 1191 5682 10399 5684 5683 2678 2244 4311 23549 5708 3303 5707 5693 3309 5700 5037 5687 2 5688 5689 6051 3500 653145 10049 823 2934 7415 2266 5711 5713 6188 23352 10015 10016 286204 726 8904 7334 8239 4057 7184 4012 6717 2923 1362 7317 290 2243 6233 11315 718 4627 1636 7531 135228
		GOTERM_MF_FAT	GO:0004175~endopeptidase activity	21	6.4	2.1	0.0023	3.52	310	495	15478	0.8613	0.0257	3500 6717 823 5708 2923 5707 5682 5693 5684 5683 5687 5688 10016 5689 718 726 8904 1636 8239 4057 4311
		Annotation Cluster 69	Enrichment Score:	2.5
		GOTERM_CC_FAT	GO:0022624~proteasome accessory complex	5	1.5	9	0.0021	2.99	322	25	14527	0.7076	0.0144	5708 5707 5711 5700 5713
cytoskeleton organization		Annotation Cluster 27	Enrichment Score:	5.4
		GOTERM_BP_FAT	GO:0007010~cytoskeleton organization	45	13.8	2.1	0	0.01	318	1144	16650	0.0294	0.0001	9948 3996 1410 1767 10049 829 9368 347733 2934 51673 2316 3845 2317 6281 2288 6188 1072 335 8766 10015 23191 2597 10487 81 60 7184 11235 6647 3837 301 5898 226 5901 1778 7430 375 10788 4627 1213 7094 396 5879 5216 998 112714
		Annotation Cluster 30	Enrichment Score:	5
		GOTERM_CC_FAT	GO:0015630~microtubule cytoskeleton	51	15.6	2.1	0	0	322	1100	14527	0.0005	0	1410 1767 51673 5682 10694 2288 1770 10808 25932 3303 5693 10575 10576 8826 10574 8632 3310 7203 5879 10726 6288 9368 347733 6950 311 3315 6188 8766 10015 23352 2771 2597 8661 8607 51181 1778 5901 7430 6201 1781 908 4627 10788 1213 7094 51143 57447 7531 10121 998 112714
		Annotation Cluster 59	Enrichment Score:	2.9
		GOTERM_CC_FAT	GO:0030016~myofibril	15	4.6	3.2	0.0003	0.4	322	212	14527	0.1489	0.0022	6717 1410 10049 226 7414 2316 2317 3315 5687 6521 375 79026 2023 81 6138
		GOTERM_CC_FAT	GO:0043292~contractile fiber	15	4.6	3	0.0005	0.7	322	224	14527	0.2467	0.0036	6717 1410 10049 226 7414 2316 2317 3315 5687 6521 375 79026 2023 81 6138
		Annotation Cluster 88	Enrichment Score:	1.9
		GOTERM_BP_FAT	GO:0007015~actin filament organization	19	5.8	3	0.0001	0.15	318	335	16650	0.3177	0.0012	9948 11235 829 2934 226 2316 6281 1072 335 7430 375 23191 10788 10487 81 5879 7184 998 5216
		Annotation Cluster 67	Enrichment Score:	2.5
		GOTERM_BP_FAT	GO:0007018~microtubule-based movement	11	3.4	2.5	0.0117	19.92	318	226	16650	1	0.0913	1767 6647 5861 3837 1781 160 8632 51143 1770 1778 998
		Annotation Cluster 60	Enrichment Score:	2.8
		GOTERM_MF_FAT	GO:0051020~GTPase binding	20	6.1	3.2	0	0.03	310	316	15478	0.0173	0.0004	3996 6647 302 3837 2316 3843 3376 2783 7879 23191 10938 3320 8826 10788 2665 2023 5879 4904 2058 5216
		GOTERM_MF_FAT	GO:0048365~Rac GTPase binding	6	1.8	7.5	0.0011	1.75	310	40	15478	0.6218	0.0142	6647 23191 8826 10788 2316 7879
		GOTERM_MF_FAT	GO:0017048~Rho GTPase binding	7	2.1	4.4	0.0053	7.84	310	80	15478	0.9889	0.051	6647 23191 8826 10788 2316 5216 7879
		GOTERM_MF_FAT	GO:0017016~Ras GTPase binding	13	4	2.4	0.0081	11.87	310	269	15478	0.9991	0.0707	3996 6647 3837 302 2316 3843 7879 23191 10938 10788 8826 5879 5216
apoptosis		Annotation Cluster 29	Enrichment Score:	5.2
		GOTERM_BP_FAT	GO:0012501~programmed cell death	61	18.7	1.7	0	0.05	318	1852	16650	0.1123	0.0004	1410 1191 64114 10399 4072 2950 2244 81 11235 10808 6647 301 25932 3303 308 307 3309 309 5836 5315 5879 6194 10971 10049 9368 7001 213 2934 2316 3845 6189 7415 2266 6950 6188 3315 1072 10015 10016 3320 2597 4582 196527 4057 7184 6812 9521 7529 3837 2923 6233 2243 4282 11315 396 7534 7533 7532 64855 7531 998
		Annotation Cluster 73	Enrichment Score:	2.2
		GOTERM_BP_FAT	GO:0097193~intrinsic apoptotic signaling pathway	12	3.7	2.3	0.0184	29.62	318	279	16650	1	0.1316	11315 4282 10808 11235 6647 9368 1191 3303 4582 10399 6188 3315
		GOTERM_BP_FAT	GO:1902532~negative regulation of intracellular signal transduction	16	4.9	1.8	0.0278	41.4	318	454	16650	1	0.1818	6717 10808 9368 1191 3303 10399 8661 3315 4282 11315 7430 10016 2950 8904 4582 57447
protein stabilization/sperm-zona pellucida interaction		Annotation Cluster 33	Enrichment Score:	4.9
		GOTERM_BP_FAT	GO:0050821~protein stabilization	18	5.5	6.9	0	0	318	136	16650	0	0	6812 11235 1191 3303 2316 2776 6950 10694 335 11315 10575 10576 908 3320 2597 10574 7203 5216
		GOTERM_BP_FAT	GO:1904867~protein localization to Cajal body	7	2.1	40.7	0	0	318	9	16650	0	0	10575 10576 908 10574 6950 7203 10694
		GOTERM_CC_FAT	GO:0005832~chaperonin-containing T-complex	7	2.1	35.1	0	0	322	9	14527	0	0	10575 10576 908 10574 6950 7203 10694
		GOTERM_CC_FAT	GO:0002199~zona pellucida receptor complex	6	1.8	30.1	0	0	322	9	14527	0.0004	0	10575 10576 10574 6950 7203 10694
		GOTERM_BP_FAT	GO:0007339~binding of sperm to zona pellucida	7	2.1	10.2	0.0001	0.1	318	36	16650	0.2303	0.0009	10575 10576 5016 10574 6950 7203 10694
		GOTERM_BP_FAT	GO:0032206~positive regulation of telomere maintenance	7	2.1	7.6	0.0003	0.54	318	48	16650	0.7437	0.0038	10575 10576 908 10574 6950 7203 10694
		GOTERM_BP_FAT	GO:0009566~fertilization	10	3.1	3.2	0.0046	8.33	318	166	16650	1	0.0415	10575 11315 10576 5016 25932 10574 928 6950 7203 10694
carbohydrate derivative metabolism		Annotation Cluster 37	Enrichment Score:	3.8
		GOTERM_BP_FAT	GO:0019752~carboxylic acid metabolic process	35	10.7	2.2	0	0.04	318	826	16650	0.0919	0.0004	2053 5917 5230 337 5211 335 2193 3948 2950 2678 7167 2673 2597 4677 26227 3945 5226 48 9521 5223 301 65263 226 51181 3376 11315 4282 790 1615 718 4522 2023 5859 5315 2058
		Annotation Cluster 40	Enrichment Score:	3.8
		GOTERM_BP_FAT	GO:0006734~NADH metabolic process	9	2.8	12.7	0	0	318	37	16650	0.0018	0	5223 7167 5230 226 2597 7415 2023 5315 5211
		GOTERM_BP_FAT	GO:0009117~nucleotide metabolic process	29	8.9	2.3	0.0001	0.15	318	667	16650	0.3188	0.0012	122481 5230 7415 10399 3312 5211 3948 2771 7167 2597 10487 4860 7086 4907 3945 5226 203 5223 226 3303 51181 790 11315 491 4522 471 2023 5315 84836
		GOTERM_BP_FAT	GO:1901135~carbohydrate derivative metabolic process	37	11.3	1.6	0.0081	14.26	318	1247	16650	1	0.0678	5230 216 94025 7415 10399 8574 3312 5211 3948 2771 4585 5016 7167 2673 2597 10487 4582 4860 7086 4907 5226 203 5223 5861 3303 226 51181 491 11315 790 471 1213 160 5836 2023 5315 84836
		GOTERM_BP_FAT	GO:0005975~carbohydrate metabolic process	25	7.7	1.7	0.014	23.46	318	778	16650	1	0.1065	216 5230 94025 7415 8574 5211 3948 4585 5016 7167 2597 2673 4582 7086 3945 5226 5223 226 51181 6233 1213 5836 160 2023 5315
		Annotation Cluster 102	Enrichment Score:	1.6
		GOTERM_BP_FAT	GO:0046394~carboxylic acid biosynthetic process	12	3.7	2.4	0.0119	20.35	318	262	16650	1	0.093	11315 3948 790 4282 2678 301 4522 65263 26227 5315 337 335
protein biosynthesis		Annotation Cluster 42	Enrichment Score:	3.7
		UP_KEYWORDS	Protein biosynthesis	16	4.9	6.7	0	0	325	152	20581	0	0	1936 9521 5917 1938 1937 8663 1915 8661 3376 8664 2193 1615 1974 4677 5859 2058
		GOTERM_BP_FAT	GO:0043039~tRNA aminoacylation	8	2.5	7.9	0.0001	0.12	318	53	16650	0.2558	0.001	2193 9521 1615 5917 4677 5859 3376 2058
		KEGG_PATHWAY	hsa00970:Aminoacyl-tRNA biosynthesis	7	2.1	3.3	0.0177	20.09	220	66	6910	0.9737	0.2153	2193 1615 5917 4677 5859 3376 2058
		Annotation Cluster 75	Enrichment Score:	2.1
		GOTERM_BP_FAT	GO:0006414~translational elongation	9	2.8	3.5	0.0045	8.25	318	136	16650	1	0.0412	6203 1936 9521 6181 1938 1937 1915 3376 6193
cell motility		Annotation Cluster 43	Enrichment Score:	3.4
		GOTERM_BP_FAT	GO:0040011~locomotion	52	16	1.8	0.0001	0.1	318	1530	16650	0.2299	0.0009	1767 10399 5478 335 4072 2950 389 10487 81 11235 301 25932 306 6152 3309 6223 8826 8632 5879 5216 9948 9368 8518 6288 347733 2934 7414 2316 10672 3845 6809 3315 8766 3948 6237 10016 3320 8239 196527 8895 5861 5898 4282 491 7430 152007 4627 1636 396 7531 55140 998
		GOTERM_BP_FAT	GO:0048870~cell motility	47	14.4	1.9	0.0001	0.11	318	1330	16650	0.2343	0.0009	9948 1767 6288 8518 9368 347733 2934 2316 7414 10672 3845 10399 5478 3315 335 8766 3948 6237 4072 10016 2950 389 3320 10487 8239 81 196527 8895 11235 5861 301 25932 306 3309 4282 152007 6223 4627 8826 8632 1636 396 7531 5879 55140 998 5216
		GOTERM_BP_FAT	GO:0016477~cell migration	42	12.9	1.9	0.0001	0.28	318	1184	16650	0.5029	0.0021	9948 6288 8518 9368 347733 2934 2316 7414 3845 10399 5478 3315 335 8766 6237 10016 2950 389 3320 10487 8239 81 196527 8895 11235 5861 301 25932 306 3309 4282 152007 6223 4627 8826 1636 396 7531 5879 55140 5216 998
oxidative stress		Annotation Cluster 45	Enrichment Score:	3.4
		GOTERM_BP_FAT	GO:0006979~response to oxidative stress	20	6.1	2.7	0.0002	0.4	318	394	16650	0.6334	0.0029	221 1410 11235 10808 6647 301 7001 3303 1938 5693 10399 5052 337 6188 3315 11315 9588 2950 3040 3043
		Annotation Cluster 49	Enrichment Score:	3.1
		GOTERM_BP_FAT	GO:0000302~response to reactive oxygen species	16	4.9	4	0	0.02	318	210	16650	0.0577	0.0002	1410 11235 10808 6647 301 7001 1938 10399 5052 337 6188 11315 9588 2950 3040 3043
		GOTERM_BP_FAT	GO:0072593~reactive oxygen species metabolic process	14	4.3	3.3	0.0003	0.65	318	222	16650	0.8073	0.0044	2053 1410 6647 1191 7001 5052 337 11315 9588 2950 3320 3040 3043 5879
cell development		Annotation Cluster 52	Enrichment Score:	3.1
		GOTERM_BP_FAT	GO:0048468~cell development	51	15.6	1.4	0.0202	32.1	318	1968	16650	1	0.1418	1191 337 2288 335 10409 2950 2244 26227 81 6647 302 25932 6152 375 8826 6223 5879 6194 22953 9948 3996 9368 7414 2316 2266 928 2317 3845 6809 6281 1072 8766 286204 23191 8904 8239 4057 6812 5861 5908 2776 2243 491 7430 152007 10938 4627 396 7533 7532 998
		Annotation Cluster 77	Enrichment Score:	2.1
		GOTERM_BP_FAT	GO:0030855~epithelial cell differentiation	20	6.1	1.9	0.0118	20.16	318	563	16650	1	0.0922	6647 5861 5908 301 9368 5230 25932 2317 307 310 8842 10409 491 7430 8826 4582 135228 3921 5879 998
		Annotation Cluster 62	Enrichment Score:	2.8
		GOTERM_BP_FAT	GO:0007163~establishment or maintenance of cell polarity	12	3.7	3.7	0.0004	0.8	318	170	16650	0.8675	0.0053	9948 7430 3996 286204 5908 9368 25932 4627 2934 10487 10399 998
gene expression		Annotation Cluster 6	Enrichment Score:	21.1
		GOTERM_MF_FAT	GO:0044822~poly(A) RNA binding	102	31.3	4.3	0	0	310	1196	15478	0	0	6204 6207 2288 3008 9045 6210 1974 220988 3921 6217 6152 5037 6156 1615 6224 6223 6222 2023 4691 7203 5216 2316 7415 2317 6189 1915 3312 6950 3843 310 311 3315 6188 6187 7334 3320 79026 6812 3837 226 8663 7317 8661 10492 5052 1778 6175 8664 6203 5813 6202 7430 6201 908 4627 7534 7532 7531 6122 6124 1938 10399 5478 2193 81 302 5700 10575 3187 375 2665 6191 5315 6193 6194 6146 6147 6144 4736 8615 6…
		Annotation Cluster 61	Enrichment Score:	2.8
		GOTERM_BP_FAT	GO:0010467~gene expression	137	42	1.4	0	0.04	318	5306	16650	0.0934	0.0004	1410 1191 6204 6207 10409 3008 9045 6210 1974 220988 3921 4311 10808 6217 6152 6156 2 1615 6224 6223 6222 2023 4691 5216 6181 2316 3845 2266 6189 1915 3312 310 3315 6188 6187 7334 2597 4582 8239 79026 7529 8663 10492 8661 6175 8664 5813 6203 7430 6202 6201 718 4627 1636 7534 7533 998 1936 2053 6122 5917 6124 1938 1937 10856 5682 10399 5684 5683 2193 4072 2678 2673 2244 11235 5708 3303 5707 306 56…
		GOTERM_BP_FAT	GO:0032774~RNA biosynthetic process	87	26.7	1.2	0.0694	74.42	318	3905	16650	1	0.3469	1936 6122 1191 6124 10856 6204 6207 10409 3008 9045 4072 6210 1974 81 3921 10808 3303 6217 306 6152 307 3309 5700 6156 5687 6224 6223 6222 4646 2023 6191 4691 6193 5216 6194 6146 6181 10971 6147 10049 6141 8518 6144 2316 3845 6189 4736 1915 3312 6188 6187 286204 7334 8904 4582 8239 4057 6138 4904 55832 6136 6137 6134 7529 6135 6132 6133 6130 5093 6231 8607 6230 5901 6233 6175 5813 6203 11315 7430…
ion homeostasis		Annotation Cluster 74	Enrichment Score:	2.2
		GOTERM_BP_FAT	GO:0055072~iron ion homeostasis	6	1.8	4.4	0.012	20.44	318	72	16650	1	0.0932	6717 48 6647 7018 4057 2512
		Annotation Cluster 82	Enrichment Score:	2
		GOTERM_BP_FAT	GO:0042592~homeostatic process	56	17.2	1.8	0	0.05	318	1645	16650	0.11	0.0004	2053 10130 10399 10694 337 335 8842 6521 2950 7018 6647 301 25932 476 309 7879 9588 10575 10576 375 6223 10574 5836 7203 5879 2512 6194 22953 2030 6288 9368 213 7001 10672 3845 6950 310 362 3315 8766 4585 2273 196527 4057 60 7184 48 6717 2923 226 5052 491 4282 908 4522 10938
		GOTERM_BP_FAT	GO:0050801~ion homeostasis	22	6.7	1.6	0.0272	40.7	318	699	16650	1	0.1789	2053 22953 6717 48 6647 9368 6288 25932 10672 476 10399 310 309 7879 491 6521 2273 375 7018 4057 2512 7184
		Annotation Cluster 91	Enrichment Score:	1.8
		GOTERM_BP_FAT	GO:0010959~regulation of metal ion transport	15	4.6	2.4	0.0036	6.63	318	322	16650	1	0.034	22953 2040 6717 9368 2316 476 491 2771 2273 375 79026 7533 7531 81 196527
		GOTERM_BP_FAT	GO:0043269~regulation of ion transport	21	6.4	2	0.0048	8.77	318	554	16650	1	0.0435	22953 2040 9948 10971 6717 1192 9368 25932 2316 476 491 4282 11315 2771 2273 375 79026 7533 81 7531 196527
others		Annotation Cluster 14	Enrichment Score:	7.9
		UP_KEYWORDS	Annexin	9	2.8	40.7	0	0	325	14	20581	0	0	653145 302 301 306 308 307 310 311 309
		GOTERM_MF_FAT	GO:0048306~calcium-dependent protein binding	13	4	11.2	0	0	310	58	15478	0	0	10015 2 10016 302 301 22872 306 307 310 8895 311 309 6282
		GOTERM_MF_FAT	GO:0005543~phospholipid binding	19	5.8	2.7	0.0003	0.44	310	354	15478	0.2136	0.0042	653145 302 301 306 308 26509 307 3312 310 309 311 1072 335 5037 8904 8826 10788 8895 5216
		Annotation Cluster 116	Enrichment Score:	1.4
		GOTERM_CC_FAT	GO:0034364~high-density lipoprotein particle	4	1.2	6.9	0.0191	24.76	322	26	14527	1	0.0971	6288 1191 337 335
		Annotation Cluster 122	Enrichment Score:	1.3
		GOTERM_MF_FAT	GO:0005496~steroid binding	6	1.8	3.4	0.0327	40.27	310	89	15478	1	0.2275	150696 5836 476 337 309 335

## Sheet: TableS3.ToppClusterFA_prot
Supplemental Table S3: ToppCluster functional annotation categories for proteins showing distinct expression profiles in EVs across the estrous cycle
Category	ID	Title (or Source)	P-values					Protein lists
			DOWN_S1_Cluster_a_logP	UP_S1_Cluster_b_b'_logP	UP_S2_Cluster_c_logP	UP_S3_Cluster_d_logP	DOWN_S4_Cluster_e_logP	DOWN_S1_Cluster_a	UP_S1_Cluster_b_b'	UP_S2_Cluster_c	UP_S3_Cluster_d	DOWN_S4_Cluster_e
GO: Molecular Function	GO:0005516	calmodulin binding	5.8082					ATP2B2 IQGAP1 IQGAP2 MYH9 MYO6 UBR4
	GO:0003774	motor activity	3.9273					DNAH5 DYNC1H1 MYH9 MYO6
	GO:0008235	metalloexopeptidase activity	3.84					ACE ANPEP CPD
	GO:0003729	mRNA binding		10					EEF1A1 RPL30 RPS26 RPS5 RPS6 SYNCRIP
	GO:0003735	structural constituent of ribosome		5.887	5.9762				RPL30 RPLP0 RPLP2 RPS26 RPS5 RPS6	RPL14 RPS10 RPS16 RPS19 RPS3 RPS3A
	GO:0051082	unfolded protein binding		4.6098					CCT3 HSPA5 HSPA6 HSPA8
	GO:0016887	ATPase activity		4.0976					CLU ENTPD2 HSPA5 HSPA6 HSPA8 VCP
	GO:0070180	large ribosomal subunit rRNA binding		3.9238					RPLP0 RPLP2
	GO:0019843	rRNA binding		3.7327					RPLP0 RPLP2 RPS5
	GO:0048306	calcium-dependent protein binding		3.6763					ANXA6 PDCD6IP SEC31A
	GO:0017111	nucleoside-triphosphatase activity		3.6086					CLU EEF1A1 ENTPD2 HSPA5 HSPA6 HSPA8 VCP
	GO:0001094	TFIID-class transcription factor binding			4.2823					RUVBL1 RUVBL2
	GO:0001091	RNA polymerase II basal transcription factor binding			4.1578					RUVBL1 RUVBL2
	GO:0070061	fructose binding					4.5747					ALDOA PFKL
	GO:0008289	lipid binding					3.9121					APOA1 ARHGDIA CFL1 P2RX2 PSMA1 S100A10 STX3
	GO:0019003	GDP binding					3.8972					ARF1 RALA RRAS
GO: Biological Process	GO:0006897	endocytosis	5.4505					ANO6 CLTC ENPP3 GSN MYH9 MYO6 NCL PROM2 SAA1
	GO:1900756	protein processing in phagocytic vesicle	5.4389					GSN MYH9
	GO:1903923	positive regulation of protein processing in phagocytic vesicle	5.4389					GSN MYH9
	GO:1903921	regulation of protein processing in phagocytic vesicle	5.4389					GSN MYH9
	GO:0006614	SRP-dependent cotranslational protein targeting to membrane		10	10		4.7632		RPL30 RPLP0 RPLP2 RPS26 RPS5 RPS6	RPL14 RPS10 RPS16 RPS19 RPS3 RPS3A		RPL10 RPL13 RPL24 RPS13
	GO:0006613	cotranslational protein targeting to membrane		10	10		4.6399		RPL30 RPLP0 RPLP2 RPS26 RPS5 RPS6	RPL14 RPS10 RPS16 RPS19 RPS3 RPS3A		RPL10 RPL13 RPL24 RPS13
	GO:0045047	protein targeting to ER		10	10		4.6231		RPL30 RPLP0 RPLP2 RPS26 RPS5 RPS6	RPL14 RPS10 RPS16 RPS19 RPS3 RPS3A		RPL10 RPL13 RPL24 RPS13
	GO:0006412	translation		10	10				EEF1A1 EIF3D NARS RPL30 RPLP0 RPLP2 RPS26 RPS5 RPS6 SYNCRIP	DARS QARS RACK1 RPL14 RPS10 RPS16 RPS19 RPS3 RPS3A
	GO:0006518	peptide metabolic process		10	10				CLU EEF1A1 EIF3D NARS RPL30 RPLP0 RPLP2 RPS26 RPS5 RPS6 SYNCRIP	DARS DNPEP MME QARS RACK1 RPL14 RPS10 RPS16 RPS19 RPS3 RPS3A
	GO:0070972	protein localization to endoplasmic reticulum		10	10				HSPA5 RPL30 RPLP0 RPLP2 RPS26 RPS5 RPS6	RPL14 RPS10 RPS16 RPS19 RPS3 RPS3A
	GO:0000956	nuclear-transcribed mRNA catabolic process		10	10				RPL30 RPLP0 RPLP2 RPS26 RPS5 RPS6	RPL14 RPS10 RPS16 RPS19 RPS3 RPS3A
	GO:0043603	cellular amide metabolic process		10	10				CLU EEF1A1 EIF3D NARS RPL30 RPLP0 RPLP2 RPS26 RPS5 RPS6 SYNCRIP	DARS DNPEP MME QARS RACK1 RPL14 RPS10 RPS16 RPS19 RPS3 RPS3A
	GO:0006413	translational initiation		10	10				EIF3D RPL30 RPLP0 RPLP2 RPS26 RPS5 RPS6	RPL14 RPS10 RPS16 RPS19 RPS3 RPS3A
	GO:0072599	establishment of protein localization to endoplasmic reticulum		10	10				RPL30 RPLP0 RPLP2 RPS26 RPS5 RPS6	RPL14 RPS10 RPS16 RPS19 RPS3 RPS3A
	GO:0043043	peptide biosynthetic process		10	10				EEF1A1 EIF3D NARS RPL30 RPLP0 RPLP2 RPS26 RPS5 RPS6 SYNCRIP	DARS QARS RACK1 RPL14 RPS10 RPS16 RPS19 RPS3 RPS3A
	GO:0006612	protein targeting to membrane		10	10				RPL30 RPLP0 RPLP2 RPS26 RPS5 RPS6	RPL14 RPS10 RPS16 RPS19 RPS3 RPS3A
	GO:0000184	nuclear-transcribed mRNA catabolic process, nonsense-mediated decay		10	10				RPL30 RPLP0 RPLP2 RPS26 RPS5 RPS6	RPL14 RPS10 RPS16 RPS19 RPS3 RPS3A
	GO:0043604	amide biosynthetic process		10	5.6105				EEF1A1 EIF3D NARS RPL30 RPLP0 RPLP2 RPS26 RPS5 RPS6 SYNCRIP	DARS QARS RACK1 RPL14 RPS10 RPS16 RPS19 RPS3 RPS3A
	GO:0034655	nucleobase-containing compound catabolic process		10	5.4491				ENTPD2 RPL30 RPLP0 RPLP2 RPS26 RPS5 RPS6 VCP	RACK1 RPL14 RPS10 RPS16 RPS19 RPS3 RPS3A
	GO:0044270	cellular nitrogen compound catabolic process		10	5.1637				ENTPD2 RPL30 RPLP0 RPLP2 RPS26 RPS5 RPS6 VCP	RACK1 RPL14 RPS10 RPS16 RPS19 RPS3 RPS3A
	GO:0046700	heterocycle catabolic process		10	5.1514				ENTPD2 RPL30 RPLP0 RPLP2 RPS26 RPS5 RPS6 VCP	RACK1 RPL14 RPS10 RPS16 RPS19 RPS3 RPS3A
	GO:0019439	aromatic compound catabolic process		10	5.0909				ENTPD2 RPL30 RPLP0 RPLP2 RPS26 RPS5 RPS6 VCP	RACK1 RPL14 RPS10 RPS16 RPS19 RPS3 RPS3A
	GO:0044265	cellular macromolecule catabolic process		10	4.8161				CLU HSPA5 PDCD6IP PSMA2 RPL30 RPLP0 RPLP2 RPS26 RPS5 RPS6 VCP	PSMA7 PSMD5 RACK1 RPL14 RPS10 RPS16 RPS19 RPS3 RPS3A
	GO:0061024	membrane organization		10			5.1847		CLU HSPA8 IGLL1 PDCD6IP RPL30 RPLP0 RPLP2 RPS26 RPS5 RPS6 SEC13 SEC31A			ARF1 RAB1A RALA RPL10 RPL13 RPL24 RPS13 S100A10 SOD1 STX3
	GO:0006986	response to unfolded protein		10					GFPT1 HSPA5 HSPA6 HSPA8 SEC31A VCP
	GO:0009057	macromolecule catabolic process		10					CAPN1 CLU HSPA5 PDCD6IP PSMA2 RPL30 RPLP0 RPLP2 RPS26 RPS5 RPS6 VCP
	GO:0051260	protein homooligomerization		10					ANXA6 CLU EEF1A1 EHD1 ENTPD2 GFPT1 VCP
	GO:0035966	response to topologically incorrect protein		10					CLU GFPT1 HSPA5 HSPA6 HSPA8 SEC31A VCP
	GO:1901361	organic cyclic compound catabolic process		5.8678	4.8842				ENTPD2 RPL30 RPLP0 RPLP2 RPS26 RPS5 RPS6 VCP	RACK1 RPL14 RPS10 RPS16 RPS19 RPS3 RPS3A
	GO:0006402	mRNA catabolic process		5.8586	5.9478				RPL30 RPLP0 RPLP2 RPS26 RPS5 RPS6	RPL14 RPS10 RPS16 RPS19 RPS3 RPS3A
	GO:0033365	protein localization to organelle		5.8534	10				CCT3 EHD1 HSPA5 HSPA8 RPL30 RPLP0 RPLP2 RPS26 RPS5 RPS6	CCT8 PRDX1 RPL14 RPS10 RPS16 RPS19 RPS3 RPS3A RUVBL1 RUVBL2
	GO:0006401	RNA catabolic process		5.5442	5.6328				RPL30 RPLP0 RPLP2 RPS26 RPS5 RPS6	RPL14 RPS10 RPS16 RPS19 RPS3 RPS3A
	GO:0006364	rRNA processing		5.4157	5.504				RPL30 RPLP0 RPLP2 RPS26 RPS5 RPS6	RPL14 RPS10 RPS16 RPS19 RPS3 RPS3A
	GO:0016072	rRNA metabolic process		5.3493	5.4375				RPL30 RPLP0 RPLP2 RPS26 RPS5 RPS6	RPL14 RPS10 RPS16 RPS19 RPS3 RPS3A
	GO:0006886	intracellular protein transport		5.1356	5.2811				EHD1 HSPA8 RPL30 RPLP0 RPLP2 RPS26 RPS5 RPS6 SEC13 VCP	NAPA PRDX1 RACK1 RPL14 RPS10 RPS16 RPS19 RPS3 RPS3A RUVBL1
	GO:0022613	ribonucleoprotein complex biogenesis		5.0253					EIF3D RPL30 RPLP0 RPLP2 RPS26 RPS5 RPS6
	GO:0016071	mRNA metabolic process		5.0204					HSPA8 RPL30 RPLP0 RPLP2 RPS26 RPS5 RPS6 SYNCRIP
	GO:1901566	organonitrogen compound biosynthetic process		4.9354	5.9809				EEF1A1 EIF3D NARS RPL30 RPLP0 RPLP2 RPS26 RPS5 RPS6 SYNCRIP VCP	DARS LDHC PDXK PHGDH QARS RACK1 RPL14 RPS10 RPS16 RPS19 RPS3 RPS3A
	GO:0042254	ribosome biogenesis		4.8847	4.9718				RPL30 RPLP0 RPLP2 RPS26 RPS5 RPS6	RPL14 RPS10 RPS16 RPS19 RPS3 RPS3A
	GO:0051259	protein oligomerization		4.6286					ANXA6 CLU EEF1A1 EHD1 ENTPD2 GFPT1 VCP
	GO:0051130	positive regulation of cellular component organization		4.6268			10		CCT3 CLU EEF1A1 EHD1 GLIPR2 HSPA8 PDCD6IP PFN1 VCP WDR1			APOA1 ARF1 ARHGDIA CFL1 FGA FGB MIF PSMC1 RALA S100A10 STX3 UBE2N
	GO:0034660	ncRNA metabolic process		4.5074	5.6658				NARS RPL30 RPLP0 RPLP2 RPS26 RPS5 RPS6	DARS QARS RPL14 RPS10 RPS16 RPS19 RPS3 RPS3A
	GO:0090150	establishment of protein localization to membrane		4.4985	5.7458				RPL30 RPLP0 RPLP2 RPS26 RPS5 RPS6	RACK1 RPL14 RPS10 RPS16 RPS19 RPS3 RPS3A
	GO:0072594	establishment of protein localization to organelle			10					CCT8 PRDX1 RPL14 RPS10 RPS16 RPS19 RPS3 RPS3A RUVBL1 RUVBL2
	GO:0090672	telomerase RNA localization			5.6814					CCT8 RUVBL1 RUVBL2
	GO:0006605	protein targeting			4.8666					PRDX1 RPL14 RPS10 RPS16 RPS19 RPS3 RPS3A RUVBL1
	GO:0072657	protein localization to membrane			4.8567					RACK1 RPL14 RPS10 RPS16 RPS19 RPS3 RPS3A
	GO:0034470	ncRNA processing			4.4464					RPL14 RPS10 RPS16 RPS19 RPS3 RPS3A
	GO:0036481	intrinsic apoptotic signaling pathway in response to hydrogen peroxide				4.7853					HSPH1 PARK7
	GO:0034446	substrate adhesion-dependent cell spreading					10					APOA1 FGA FGB RAB1A S100A10
	GO:0007264	small GTPase mediated signal transduction					10					APOA1 ARF1 ARHGDIA CFL1 PDCD10 RAB1A RALA RHOC RRAS
	GO:0002576	platelet degranulation					10					ALDOA APOA1 FGA FGB SOD1
	GO:1900026	positive regulation of substrate adhesion-dependent cell spreading					10					APOA1 FGA FGB S100A10
	GO:0030029	actin filament-based process					10					ALDOA APOA1 ARF1 ARHGDIA CAP1 CAPZA1 CFL1 PDCD10 RALA S100A10
	GO:0022603	regulation of anatomical structure morphogenesis					10					ALDOA APOA1 ARHGDIA CFL1 FGA FGB PDCD10 PDCD6 PSMA1 PSMB1 PSMC1 RRAS S100A10
	GO:0006887	exocytosis					10					ALDOA APOA1 ARF1 FGA FGB RALA SOD1 STX3
	GO:0045055	regulated exocytosis					10					ALDOA APOA1 ARF1 FGA FGB SOD1 STX3
	GO:0030036	actin cytoskeleton organization					10					ALDOA APOA1 ARF1 ARHGDIA CAP1 CAPZA1 CFL1 PDCD10 RALA S100A10
	GO:1900024	regulation of substrate adhesion-dependent cell spreading					5.9724					APOA1 FGA FGB S100A10
	GO:0007015	actin filament organization					5.8983					ALDOA APOA1 ARF1 CAPZA1 CFL1 PDCD10 S100A10
	GO:0007010	cytoskeleton organization					5.8425					ALDOA APOA1 ARF1 ARHGDIA CAP1 CAPZA1 CFL1 PDCD10 RALA S100A10 SOD1
	GO:0000165	MAPK cascade					5.815					APOA1 FGA FGB MIF PDCD10 PSMA1 PSMB1 PSMC1 RRAS SOD1
	GO:0009967	positive regulation of signal transduction					5.6622					APOA1 FGA FGB MIF P2RX2 PDCD10 PSMA1 PSMB1 PSMC1 RHOC SOD1 UBE2N
	GO:0009611	response to wounding					5.6534					APOA1 CAPZA1 FGA FGB MIF P2RX2 PDCD10 PSMA1 RHOC SOD1
	GO:0046903	secretion					5.6145					ALDOA APOA1 ARF1 FGA FGB MIF PFKL RAB1A RALA SOD1 STX3
	GO:0034114	regulation of heterotypic cell-cell adhesion					5.4007					APOA1 FGA FGB
	GO:0016477	cell migration					5.3737					APOA1 ARHGDIA CAP1 CFL1 FGA MIF PDCD10 PDCD6 RAB1A RHOC RRAS
	GO:0000902	cell morphogenesis					5.2559					ALDOA APOA1 ARHGDIA CAP1 CFL1 FGA FGB RAB1A RPL24 S100A10 SOD1
	GO:0032956	regulation of actin cytoskeleton organization					5.0431					APOA1 ARF1 ARHGDIA CAPZA1 CFL1 S100A10
	GO:0051347	positive regulation of transferase activity					5.0156					APOA1 MIF PDCD10 PSMA1 PSMB1 PSMC1 SOD1 UBE2N
	GO:0048870	cell motility					4.9815					APOA1 ARHGDIA CAP1 CFL1 FGA MIF PDCD10 PDCD6 RAB1A RHOC RRAS
	GO:0032989	cellular component morphogenesis					4.9757					ALDOA APOA1 ARHGDIA CAP1 CFL1 FGA FGB RAB1A RPL24 S100A10 SOD1
	GO:0010770	positive regulation of cell morphogenesis involved in differentiation					4.9216					APOA1 ARHGDIA FGA FGB S100A10
	GO:0007265	Ras protein signal transduction					4.8021					APOA1 ARHGDIA CFL1 PDCD10 RALA RRAS
	GO:1902533	positive regulation of intracellular signal transduction					4.7557					APOA1 FGA FGB MIF P2RX2 PDCD10 RHOC SOD1 UBE2N
	GO:0032970	regulation of actin filament-based process					4.7366					APOA1 ARF1 ARHGDIA CAPZA1 CFL1 S100A10
	GO:0009306	protein secretion					4.6132					APOA1 ARF1 FGA FGB MIF PFKL RAB1A
	GO:0051443	positive regulation of ubiquitin-protein transferase activity					4.6064					PSMA1 PSMB1 PSMC1 UBE2N
GO: Cellular Component	GO:0071914	prominosome	5.4591					PROM1 PROM2
	GO:0005902	microvillus	4.632					IQGAP2 MYO6 PROM1 PROM2
	GO:0070161	anchoring junction	4.435	10	3.9449		3.8612	AHNAK CLTC CPNE3 GSN IQGAP1 MYH9 UBA1	ANXA6 CAPN1 HSPA5 HSPA8 PDCD6IP PFN1 RPL30 RPLP0 RPLP2 RPS5	MME RPS10 RPS16 RPS19 RPS3 RPS3A		ARF1 CAP1 CFL1 RALA RPS13 RRAS
	GO:0098858	actin-based cell projection	4.4148					DYNC1H1 IQGAP2 MYO6 PROM1 PROM2
	GO:0005925	focal adhesion	4.069	10	4.5395		4.4537	AHNAK CLTC CPNE3 GSN IQGAP1 MYH9	ANXA6 CAPN1 HSPA5 HSPA8 PDCD6IP PFN1 RPL30 RPLP0 RPLP2 RPS5	MME RPS10 RPS16 RPS19 RPS3 RPS3A		ARF1 CAP1 CFL1 RALA RPS13 RRAS
	GO:0005924	cell-substrate adherens junction	4.0388	10	4.5088		4.423	AHNAK CLTC CPNE3 GSN IQGAP1 MYH9	ANXA6 CAPN1 HSPA5 HSPA8 PDCD6IP PFN1 RPL30 RPLP0 RPLP2 RPS5	MME RPS10 RPS16 RPS19 RPS3 RPS3A		ARF1 CAP1 CFL1 RALA RPS13 RRAS
	GO:0030055	cell-substrate junction	4.009	10	4.4784		4.3927	AHNAK CLTC CPNE3 GSN IQGAP1 MYH9	ANXA6 CAPN1 HSPA5 HSPA8 PDCD6IP PFN1 RPL30 RPLP0 RPLP2 RPS5	MME RPS10 RPS16 RPS19 RPS3 RPS3A		ARF1 CAP1 CFL1 RALA RPS13 RRAS
	GO:0005903	brush border	4.0012					ACE MYH9 MYO6 PROM1
	GO:0044433	cytoplasmic vesicle part	3.8687					A2M CLTC COPA GPRC5C MYO6 SAA1 USO1
	GO:0030662	coated vesicle membrane	3.8401					CLTC COPA MYO6 USO1
	GO:0098852	lytic vacuole membrane	3.7879					AHNAK ANPEP CLTC MYO6 UBA1
	GO:0005765	lysosomal membrane	3.7879					AHNAK ANPEP CLTC MYO6 UBA1
	GO:0009986	cell surface	3.7429					ACE ANO6 ANPEP IQGAP2 MYH9 NCL PROM1 PROM2
	GO:0044463	cell projection part	3.6902					ACE CAD CLTC DNAH5 IQGAP1 MYO6 PROM1 PROM2 USP9X
	GO:0044445	cytosolic part		10	10		5.7272		CCT3 RPL30 RPLP0 RPLP2 RPS26 RPS5 RPS6	CCT8 RPL14 RPS10 RPS16 RPS19 RPS3 RPS3A		PFKL PSMC1 RPL10 RPL13 RPL24 RPS13
	GO:0022626	cytosolic ribosome		10	10		4.3992		RPL30 RPLP0 RPLP2 RPS26 RPS5 RPS6	RPL14 RPS10 RPS16 RPS19 RPS3 RPS3A		RPL10 RPL13 RPL24 RPS13
	GO:0044391	ribosomal subunit		10	10		3.7496		RPL30 RPLP0 RPLP2 RPS26 RPS5 RPS6	RACK1 RPL14 RPS10 RPS16 RPS19 RPS3 RPS3A		RPL10 RPL13 RPL24 RPS13
	GO:1990904	ribonucleoprotein complex		10	5.8582				EIF3D HSPA8 PSMA2 RPL30 RPLP0 RPLP2 RPS26 RPS5 RPS6 SYNCRIP	RACK1 RPL14 RPS10 RPS16 RPS19 RPS3 RPS3A RUVBL1 RUVBL2
	GO:0030529	intracellular ribonucleoprotein complex		10	5.8582				EIF3D HSPA8 PSMA2 RPL30 RPLP0 RPLP2 RPS26 RPS5 RPS6 SYNCRIP	RACK1 RPL14 RPS10 RPS16 RPS19 RPS3 RPS3A RUVBL1 RUVBL2
	GO:0005912	adherens junction		10	4.0368		3.9527		ANXA6 CAPN1 HSPA5 HSPA8 PDCD6IP PFN1 RPL30 RPLP0 RPLP2 RPS5	MME RPS10 RPS16 RPS19 RPS3 RPS3A		ARF1 CAP1 CFL1 RALA RPS13 RRAS
	GO:0030054	cell junction		5.8113					ANXA6 CAPN1 HSPA5 HSPA8 PDCD6IP PFN1 RPL30 RPLP0 RPLP2 RPS5 WDR1
	GO:0005840	ribosome		5.7272	10				RPL30 RPLP0 RPLP2 RPS26 RPS5 RPS6	RACK1 RPL14 RPS10 RPS16 RPS19 RPS3 RPS3A
	GO:0022627	cytosolic small ribosomal subunit		4.3071	10				RPS26 RPS5 RPS6	RPS10 RPS16 RPS19 RPS3 RPS3A
	GO:0048471	perinuclear region of cytoplasm		3.882					ANXA6 CLU EHD1 HSPA8 RPS6 SEC31A VCP
	GO:0070971	endoplasmic reticulum exit site		3.8554					PDCD6IP SEC31A
	GO:0022625	cytosolic large ribosomal subunit		3.7597			3.7597		RPL30 RPLP0 RPLP2			RPL10 RPL13 RPL24
	GO:0015935	small ribosomal subunit		3.667	10				RPS26 RPS5 RPS6	RACK1 RPS10 RPS16 RPS19 RPS3 RPS3A
	GO:0097255	R2TP complex			4.622					RUVBL1 RUVBL2
	GO:0000812	Swr1 complex			4.0674					RUVBL1 RUVBL2
	GO:0031011	Ino80 complex			3.6668					RUVBL1 RUVBL2
	GO:0033202	DNA helicase complex			3.6051					RUVBL1 RUVBL2
	GO:0031983	vesicle lumen				3.7259	4.5645				HSP90B1 HSPH1 SAA1	ALDOA APOA1 FGA FGB
	GO:0034774	secretory granule lumen					4.9759					ALDOA APOA1 FGA FGB
	GO:0031410	cytoplasmic vesicle					4.4501					ALDOA APOA1 ARF1 FGA FGB PDCD6 RAB1A RALA SOD1 STX3
	GO:0030141	secretory granule					4.4108					ALDOA APOA1 FGA FGB SOD1 STX3
	GO:0005938	cell cortex					4.1914					CAP1 CAPZA1 CFL1 FGA FGB
	GO:0005577	fibrinogen complex					4.0386					FGA FGB
	GO:0031093	platelet alpha granule lumen					4.0155					ALDOA FGA FGB
	GO:0099503	secretory vesicle					3.7155					ALDOA APOA1 FGA FGB SOD1 STX3
Pathway	1457780	Neutrophil degranulation	10					ANO6 ANPEP CPNE3 DYNC1H1 GSN IQGAP1 IQGAP2 MVP PYGL UBR4
	1269203	Innate Immune System	4.5982				4.7765	ANO6 ANPEP CPNE3 DYNC1H1 GSN IQGAP1 IQGAP2 MVP MYH9 PYGL SAA1 UBR4				ALDOA CAP1 CAPZA1 CFL1 FGA FGB MIF PFKL PSMA1 PSMB1 PSMC1 UBE2N
	1268691	Peptide chain elongation		10	10		4.2214		EEF1A1 RPL30 RPLP0 RPLP2 RPS26 RPS5 RPS6	RPL14 RPS10 RPS16 RPS19 RPS3 RPS3A		RPL10 RPL13 RPL24 RPS13
	1269120	Viral mRNA Translation		10	10		4.2214		RPL30 RPLP0 RPLP2 RPS26 RPS5 RPS6	RPL14 RPS10 RPS16 RPS19 RPS3 RPS3A		RPL10 RPL13 RPL24 RPS13
	1339156	Selenocysteine synthesis		10	10		4.1674		RPL30 RPLP0 RPLP2 RPS26 RPS5 RPS6	RPL14 RPS10 RPS16 RPS19 RPS3 RPS3A		RPL10 RPL13 RPL24 RPS13
	1268692	Eukaryotic Translation Termination		10	10		4.1498		RPL30 RPLP0 RPLP2 RPS26 RPS5 RPS6	RPL14 RPS10 RPS16 RPS19 RPS3 RPS3A		RPL10 RPL13 RPL24 RPS13
	1268690	Eukaryotic Translation Elongation		10	10		4.1324		EEF1A1 RPL30 RPLP0 RPLP2 RPS26 RPS5 RPS6	RPL14 RPS10 RPS16 RPS19 RPS3 RPS3A		RPL10 RPL13 RPL24 RPS13
	1269718	Nonsense Mediated Decay (NMD) independent of the Exon Junction Complex (EJC)		10	10		4.0982		RPL30 RPLP0 RPLP2 RPS26 RPS5 RPS6	RPL14 RPS10 RPS16 RPS19 RPS3 RPS3A		RPL10 RPL13 RPL24 RPS13
	1268681	Formation of a pool of free 40S subunits		10	10				EIF3D RPL30 RPLP0 RPLP2 RPS26 RPS5 RPS6	RPL14 RPS10 RPS16 RPS19 RPS3 RPS3A
	1268689	SRP-dependent cotranslational protein targeting to membrane		10	10				RPL30 RPLP0 RPLP2 RPS26 RPS5 RPS6	RPL14 RPS10 RPS16 RPS19 RPS3 RPS3A
	1339149	Selenoamino acid metabolism		10	10				RPL30 RPLP0 RPLP2 RPS26 RPS5 RPS6	DARS QARS RPL14 RPS10 RPS16 RPS19 RPS3 RPS3A
	83036	Ribosome		10	10				RPL30 RPLP0 RPLP2 RPS26 RPS5 RPS6	RPL14 RPS10 RPS16 RPS19 RPS3 RPS3A
	1268686	GTP hydrolysis and joining of the 60S ribosomal subunit		10	10				EIF3D RPL30 RPLP0 RPLP2 RPS26 RPS5 RPS6	RPL14 RPS10 RPS16 RPS19 RPS3 RPS3A
	1268679	Eukaryotic Translation Initiation		10	10				EIF3D RPL30 RPLP0 RPLP2 RPS26 RPS5 RPS6	RPL14 RPS10 RPS16 RPS19 RPS3 RPS3A
	1268678	Translation		10	5.9345				EEF1A1 EIF3D RPL30 RPLP0 RPLP2 RPS26 RPS5 RPS6	RPL14 RPS10 RPS16 RPS19 RPS3 RPS3A
	167325	Protein processing in endoplasmic reticulum		10					CAPN1 HSPA5 HSPA6 HSPA8 SEC13 SEC31A VCP
	1270421	Cellular response to heat stress		5.842					EEF1A1 HSPA5 HSPA6 HSPA8 VCP
	1383086	Major pathway of rRNA processing in the nucleolus and cytosol		5.6004	5.6999				RPL30 RPLP0 RPLP2 RPS26 RPS5 RPS6	RPL14 RPS10 RPS16 RPS19 RPS3 RPS3A
	1470929	Protein methylation		5.0161					EEF1A1 HSPA8 VCP
	1268685	Ribosomal scanning and start codon recognition		4.9536	10				EIF3D RPS26 RPS5 RPS6	RPS10 RPS16 RPS19 RPS3 RPS3A
	1268684	Translation initiation complex formation		4.9262	10				EIF3D RPS26 RPS5 RPS6	RPS10 RPS16 RPS19 RPS3 RPS3A
	1268683	Activation of the mRNA upon binding of the cap-binding complex and eIFs, and subsequent binding to 43S		4.8993	10				EIF3D RPS26 RPS5 RPS6	RPS10 RPS16 RPS19 RPS3 RPS3A
	1270158	Metabolism of amino acids and derivatives		4.8974	10		4.7885		PSMA2 RPL30 RPLP0 RPLP2 RPS26 RPS5 RPS6	DARS PHGDH PSMA7 PSMD5 QARS RPL14 RPS10 RPS16 RPS19 RPS3 RPS3A		PSMA1 PSMB1 PSMC1 RPL10 RPL13 RPL24 RPS13
	1269194	Antigen Presentation: Folding, assembly and peptide loading of class I MHC		4.6446					HSPA5 SEC13 SEC31A
	1427861	UCH proteinases			4.1095					HIST1H2AB PSMA7 PSMD5 RUVBL1
	1269858	Telomere Extension By Telomerase			4.0247					RUVBL1 RUVBL2
	1269897	Binding and Uptake of Ligands by Scavenger Receptors				4.3482					HSP90B1 HSPH1 SAA1
	1269340	Hemostasis					10					ALDOA APOA1 CAP1 CAPZA1 CFL1 FGA FGB MIF P2RX2 S100A10 SOD1
	1269367	Platelet degranulation					10					ALDOA APOA1 CAP1 CFL1 FGA FGB SOD1
	1269350	Platelet activation, signaling and aggregation					5.539					ALDOA APOA1 CAP1 CFL1 FGA FGB SOD1
	1269465	Signalling to RAS					4.6143					FGA FGB PSMA1 PSMB1 PSMC1 RALA
	PW:0000025	glycolysis/gluconeogenesis					4.3994					ALDOA LDHB PFKL
	1269301	FCERI mediated NF-kB activation					4.335					PSMA1 PSMB1 PSMC1 UBE2N

## Sheet: TableS4.Proteins_Netw_DOWN_S1_a
Supplemental Table S4: List DEP downregulated in oviductal EVs in stage 1 (post-ovulatory) during the estrous cycle used for network analysis with ToppCluster
Original row	#	Identified Proteins	Species	Accession No	Accession No	Gene ID Mixed	Bta Gene ID	Bta Symbol	Bta alias	Bta description	Hsa Gene ID	Hsa Symbol	S1_R1	S1_R2	S1_R3	S2_R1	S2_R2	S2_R3	S3_R1	S3_R2	S3_R3	S4_R1	S4_R2	S4_R3
12	33	Cluster of alpha-2-macroglobulin precursor [Bos taurus] (gi|157954061)	Bos taurus	gi|157954061 [4]	157954061	513856	513856	A2M	-	alpha-2-macroglobulin	2	A2M	-0.502466	-0.111732	-0.252843	-0.487837	-0.53248	-0.563724	-1.04833	0.565566	0.382855	0.746451	0.94081	0.863726
9	27	Cluster of angiotensin I converting enzyme (peptidyl-dipeptidase A) 3 precursor [Bos taurus] (gi|331284213)	Bos taurus	gi|331284213 [4]	331284213	509484	509484	ACE	-	angiotensin I converting enzyme	1636	ACE	-3.36601	-2.69866	-2.8515	0.863524	0.859473	0.838085	-0.372997	1.08393	0.848206	1.651	1.51434	1.63062
121	240	Cluster of cytoplasmic aconitate hydratase [Bos taurus] (gi|115497728)	Bos taurus	gi|115497728 [7]	115497728	512995	512995	ACO1	-	aconitase 1	48	ACO1	0.161247	-1.36547	-1.36547	0.528899	-0.400386	-1.36547	-0.306741	1.36142	0.209113	1.19155	0.660725	0.690591
126	249	Cluster of TPA: AHNAK nucleoprotein [Bos taurus] (gi|296471700)	Bos taurus	gi|296471700	296471700	531336	531336	AHNAK	-	AHNAK nucleoprotein	79026	AHNAK	-1.66842	-1.66842	-1.66842	0.540561	-0.130184	0.292198	-0.0057177	1.65242	1.6395	1.11018	-0.0601357	-0.0335525
124	246	PREDICTED: anoctamin-6 isoform X1 [Bos taurus]	Bos taurus	gi|528904447 (+2)	528904447	521784	521784	ANO6	TMEM16F	anoctamin 6	196527	ANO6	-2.09391	-2.09391	-2.09391	0.115072	0.171733	0.185974	0.812669	0.85924	0.478079	0.876737	1.10701	1.67522
17	50	Cluster of PREDICTED: aminopeptidase N isoform X1 [Bos taurus] (gi|528998964)	Bos taurus	gi|528998964 [2]	528998964	404191	404191	ANPEP	APN|CD13|P150	alanyl aminopeptidase, membrane	290	ANPEP	-0.288575	-0.668072	-1.23535	-0.894184	-0.666799	-0.809913	-0.568945	1.22514	0.422408	1.04988	1.37635	1.05806
16	44	Cluster of TPA: ATPase, Ca++ transporting, plasma membrane 2 [Bos taurus] (gi|296474698)	Bos taurus	gi|296474698 [57]	296474698	613800	613800	ATP2B2	-	ATPase plasma membrane Ca2+ transporting 2	491	ATP2B2	-1.72428	-1.10597	-1.78973	0.174925	0.437014	0.177237	-0.246539	0.67062	0.256333	1.36029	0.832809	0.957281
96	199	Cluster of TPA: carbamoyl-phosphate synthetase 2, aspartate transcarbamylase, and dihydroorotase [Bos taurus] (gi|296482376)	Bos taurus	gi|296482376 [2]	296482376	504261	504261	CAD	-	carbamoyl-phosphate synthetase 2, aspartate transcarbamylase, and dihydroorotase	790	CAD	-2.16221	-2.16221	-2.16221	1.03202	1.09625	0.791741	0.252545	0.986461	-0.173874	0.977895	1.03872	0.484894
1	11	Cluster of clathrin heavy chain 1 [Bos taurus] (gi|27806689)	Bos taurus	gi|27806689 [20]	27806689	281080	281080	CLTC	-	clathrin heavy chain	1213	CLTC	-0.738071	-0.730287	-0.847382	0.0747821	0.18429	0.356986	-0.355284	0.513466	0.152668	0.461538	0.473342	0.453953
59	134	coatomer subunit alpha [Bos taurus]	Bos taurus	gi|157785569 (+18)	157785569	100126041	100126041	COPA	-	coatomer protein complex subunit alpha	1314	COPA	-2.34093	-2.34093	-2.34093	1.91593	1.29436	1.07064	0.0738324	1.13377	-0.76634	1.43528	1.15016	-0.284862
128	252	PREDICTED: LOW QUALITY PROTEIN: carboxypeptidase D isoform X1 [Bos taurus]	Bos taurus	gi|358417265	358417265	532189	532189	CPD	-	carboxypeptidase D	1362	CPD	-1.60372	-1.60372	-1.60372	1.08228	0.661924	1.35023	-1.60372	0.524636	0.384616	1.53638	0.422475	0.45234
22	58	Cluster of copine-3 [Bos taurus] (gi|154707906)	Bos taurus	gi|154707906 [3]	154707906	615304	615304	CPNE3	-	copine 3	8895	CPNE3	-1.02009	-0.93158	-0.65037	0.457711	0.313198	0.146279	0.603078	0.350514	0.245841	0.398966	0.341646	-0.255197
107	217	Cluster of TPA: dynein, axonemal, heavy chain 5-like [Bos taurus] (gi|296475696)	Bos taurus	gi|296475696 [4]	296475696	100298754	100298754	DNAH5	-	dynein, axonemal, heavy chain 5	1767	DNAH5	-0.958361	-0.958361	-0.958361	-0.958361	0.579879	1.32153	-0.958361	1.5001	-0.958361	0.604309	1.06784	0.676511
8	26	Cluster of cytoplasmic dynein 1 heavy chain 1 [Bos taurus] (gi|329663701)	Bos taurus	gi|329663701 [2]	329663701	537748	537748	DYNC1H1	-	dynein cytoplasmic 1 heavy chain 1	1778	DYNC1H1	-2.25176	-0.922934	-1.30468	0.2741	0.476274	0.478264	-0.655825	1.09686	0.735066	0.730795	0.83844	0.505408
2	13	Cluster of ectonucleotide pyrophosphatase/phosphodiesterase family member 3 [Bos taurus] (gi|115495517)	Bos taurus	gi|115495517 [12]	115495517	529405	529405	ENPP3	-	ectonucleotide pyrophosphatase/phosphodiesterase 3	5169	ENPP3	-1.20422	-0.805074	-0.732216	-0.145927	-0.255959	-0.00329	-0.498361	0.706997	0.655487	0.617981	0.720202	0.944377
47	114	Cluster of bifunctional glutamate/proline--tRNA ligase [Bos taurus] (gi|343183370)	Bos taurus	gi|343183370	343183370	538357	538357	EPRS	-	glutamyl-prolyl-tRNA synthetase	2058	EPRS	-1.18332	-0.363855	-1.08508	0.561744	0.32592	0.502907	-0.593903	0.16177	0.874922	0.273436	0.244299	0.281156
37	95	Cluster of TPA: G protein-coupled receptor, family C, group 5, member C [Bos taurus] (gi|296476039)	Bos taurus	gi|296476039 [2]	296476039	535664	535664	GPRC5C	-	G protein-coupled receptor class C group 5 member C	55890	GPRC5C	-1.02783	-0.64523	-0.562215	0.13874	-0.0133004	0.0820768	0.0416236	0.0032479	-0.0421672	0.896787	0.311802	0.816467
165	323	Cluster of gelsolin isoform a precursor [Bos taurus] (gi|164452943)	Bos taurus	gi|164452943 [24]	164452943	535077	535077	GSN	-	gelsolin	2934	GSN	-0.466082	-0.466082	-0.466082	-0.466082	0.499004	-0.466082	-0.466082	-0.466082	0.52615	0.517216	0.551412	1.16879
14	40	Cluster of Ras GTPase-activating-like protein IQGAP1, partial [Bos mutus] (gi|440913177)	Bos mutus	gi|440913177 [3]	440913177	102281381	104968536	IQGAP1	-	IQ motif containing GTPase activating protein 1	8826	IQGAP1	-2.30717	-1.73291	-1.82178	0.287137	-0.112595	0.07081	-0.045112	1.35877	1.13504	1.21123	0.893883	1.06271
81	172	TPA: IQ motif containing GTPase activating protein 2 [Bos taurus]	Bos taurus	gi|296483794 (+1)	296483794	782315	782315	IQGAP2	-	IQ motif containing GTPase activating protein 2	10788	IQGAP2	-2.21931	-2.21931	-2.21931	0.466698	0.193716	0.903827	-0.132118	1.25539	1.3514	1.20961	0.981618	0.427797
3	15	Cluster of PREDICTED: major vault protein [Bison bison bison] (gi|742107245)	Bison bison bison	gi|742107245 [4]	742107245	104986646	516456	MVP	-	major vault protein	9961	MVP	-0.148038	-0.0503362	-0.0815429	-0.474682	-0.596116	-0.595665	-0.717656	0.448681	0.313866	0.547861	0.583632	0.769997
4	19	Cluster of myosin-9 [Bos taurus] (gi|300795444)	Bos taurus	gi|300795444 [32]	300795444	404108	404108	MYH9	-	myosin heavy chain 9	4627	MYH9	-1.60746	-1.13362	-1.75641	0.506219	0.729436	0.858313	0.0596975	1.12232	0.715332	0.195826	0.190305	0.120053
68	148	unconventional myosin-VI [Bos taurus]	Bos taurus	gi|329663281 (+5)	329663281	535127	535127	MYO6	-	myosin VI	4646	MYO6	-2.40927	-2.40927	-2.40927	0.466749	0.337712	1.00229	0.0054908	0.543886	-0.0997708	1.88079	1.62345	1.4672
158	306	nucleolin [Bos taurus]	Bos taurus	gi|331284195 (+5)	331284195	497013	497013	NCL	-	nucleolin	4691	NCL	-0.435585	-0.435585	-0.435585	-0.435585	-0.435585	-0.435585	-0.435585	-0.435585	-0.435585	1.12708	1.1727	1.62048
109	221	PREDICTED: fibrocystin-L isoform X3 [Bos taurus]	Bos taurus	gi|297482444	297482444	100336824	100336824	PKHD1L1	-	PKHD1 like 1	93035	PKHD1L1	-0.561524	-0.561524	-0.561524	-0.561524	-0.561524	-0.561524	-0.561524	1.13807	-0.561524	1.41337	1.46467	0.476069
148	283	protein phosphatase 1 regulatory subunit 16A [Bos taurus]	Bos taurus	gi|300794988 (+3)	300794988	508701	508701	PPP1R16A	-	protein phosphatase 1 regulatory subunit 16A	84988	PPP1R16A	-1.31339	-1.31339	-0.298325	-1.31339	0.633898	0.647229	-1.31339	1.14507	-0.321162	0.661502	1.71712	1.06825
15	41	Cluster of TPA: prominin 1 [Bos taurus] (gi|296486286)	Bos taurus	gi|296486286 [2]	296486286	618054	618054	PROM1	-	prominin 1	8842	PROM1	-0.491017	-0.395382	-0.763574	-0.772357	-0.56132	-0.736366	-0.62699	0.673324	0.758507	0.874637	0.845266	1.19527
82	173	Cluster of TPA: prominin 2-like [Bos taurus] (gi|296482850)	Bos taurus	gi|296482850 [2]	296482850	520936	520936	PROM2	-	prominin 2	150696	PROM2	-1.65854	-2.6151	-1.01003	-0.720723	-1.65001	-2.6151	0.810848	1.54365	0.955611	2.52216	2.22587	2.21135
30	82	Cluster of glycogen phosphorylase, liver form [Bos taurus] (gi|115498012)	Bos taurus	gi|115498012 [4]	115498012	505472	505472	PYGL	-	glycogen phosphorylase L	5836	PYGL	-1.33474	-2.84135	-3.84653	0.540899	0.33449	0.35149	0.964784	1.07119	1.30825	1.33023	1.14138	0.979914
134	263	serum amyloid A 3 precursor [Bos taurus]	Bos taurus	gi|38566696 (+1)	38566696	281474	281474	SAA3	-	serum amyloid A 3	6288	SAA1	-0.872223	-1.43112	-0.833172	0.065907	0.690727	0.533761	0.833989	-1.43112	0.371241	0.715603	0.40242	0.953982
163	316	secretory carrier-associated membrane protein 4 [Bos taurus]	Bos taurus	gi|66792922 (+2)	66792922	538819	538819	SCAMP4	-	secretory carrier membrane protein 4	113178	SCAMP4	-0.955558	-0.955558	-0.955558	0.535936	-0.955558	-0.955558	-0.955558	0.744038	0.619028	1.33955	1.39429	1.10051
19	54	choline transporter-like protein 4 [Bos taurus]	Bos taurus	gi|134085627	134085627	520625	520625	SLC44A4	CTL4	solute carrier family 44 member 4	80736	SLC44A4	-1.75419	-1.22206	-1.28148	-0.0046722	0.0947943	-0.0078216	-0.0821558	0.493399	0.435603	1.05681	1.07819	1.19359
87	181	ubiquitin-like modifier-activating enzyme 1 [Bos taurus]	Bos taurus	gi|156523068	156523068	282869	282869	UBA1	UBE1|UBE1X	ubiquitin like modifier activating enzyme 1	7317	UBA1	-0.659912	-0.575712	-1.04597	0.0628306	-0.86567	-0.850821	0.415082	1.01627	0.178742	1.21968	0.728305	0.377173
147	282	E3 ubiquitin-protein ligase UBR4 [Bos taurus]	Bos taurus	gi|329665044 (+2)	329665044	514561	514561	UBR4	-	ubiquitin protein ligase E3 component n-recognin 4	23352	UBR4	-1.82248	-1.82248	-1.82248	1.5079	0.924496	-0.848615	-1.82248	0.904414	0.487013	1.46925	1.01477	1.83069
120	239	RecName: Full=General vesicular transport factor p115; AltName: Full=Protein USO1 homolog; AltName: Full=Transcytosis-associated protein; Short=TAP; AltName: Full=Vesicle-docking protein		gi|1171950 (+4)	1171950	317724	317724	USO1	VDP	USO1 vesicle transport factor	8615	USO1	-0.886267	-0.886267	-0.886267	-0.886267	-0.886267	-0.886267	-0.886267	1.57219	0.105964	1.89234	1.46358	1.1698
137	268	ubiquitin specific peptidase 9, X-linked, isoform CRA_a [Homo sapiens]	Homo sapiens	gi|119579810 (+40)	119579810	8239	507307	USP9X	-	ubiquitin specific peptidase 9, X-linked	8239	USP9X	-1.32516	-1.32516	-1.32516	1.14197	0.213084	-0.351287	-1.32516	0.803203	0.663184	1.23186	1.28889	0.309716

## Sheet: TableS5.Proteins_Netw_UP_S1_bb´
Supplemental Table S5: List DEP upregulated in oviductal EVs in stage 1 (post-ovulatory) during the estrous cycle used for network analysis with ToppCluster
Original row	#	Identified Proteins	Species	Accession No	Accession No	Gene ID Mixed	Bta Gene ID	Bta Symbol	Bta alias	Bta description	Hsa Gene ID	Hsa Symbol	S1_R1	S1_R2	S1_R3	S2_R1	S2_R2	S2_R3	S3_R1	S3_R2	S3_R3	S4_R1	S4_R2	S4_R3
95	198	aflatoxin B1 aldehyde reductase member 2 [Bos taurus]	Bos taurus	gi|156120547	156120547	511996	511996	AKR7A2	-	aldo-keto reductase family 7 member A2	8574	AKR7A2	0.177254	0.433306	-0.1358	0.929526	1.09523	0.208116	0.355375	-2.74584	0.410251	0.0327696	-0.395992	-0.364195
97	200	Cluster of annexin A6 [Bos taurus] (gi|157151716)	Bos taurus	gi|157151716 [3]	157151716	327685	327685	ANXA6	-	annexin A6	309	ANXA6	2.32192	2.034	2.43088	-0.366805	-0.332176	-1.29726	-1.29726	-1.29726	-0.30503	-0.313964	-0.279768	-1.29726
93	189	micromolar calcium activated neutral protease 1 [Bos taurus]	Bos taurus	gi|18652676 (+4)	18652676	281661	281661	CAPN1	CANP 1|CANP1	calpain 1	823	CAPN1	1.09938	1.29721	0.966915	-0.310814	0.0064947	0.0213436	-1.46107	-0.39144	0.274221	-0.544903	-0.493602	-0.463736
94	190	Cluster of T-complex protein 1 subunit gamma [Bos taurus] (gi|164448698)	Bos taurus	gi|164448698 [4]	164448698	504735	504735	CCT3	-	chaperonin containing TCP1 subunit 3	7203	CCT3	0.829068	0.813499	1.13165	0.147306	0.498746	-0.1343	-0.481806	-0.438103	-0.324572	-0.921667	-0.870366	-0.249457
13	35	Cluster of clusterin preproprotein [Bos taurus] (gi|27806907)	Bos taurus	gi|27806907	27806907	280750	280750	CLU	gpIII	clusterin	1191	CLU	0.353176	0.435946	0.213002	0.269699	0.182185	0.166001	-0.602182	-0.549683	-0.604519	0.0780264	-0.0106032	0.0689513
138	269	Elongation factor 1-alpha 1 [Heterocephalus glaber]	Heterocephalus glaber	gi|351712463	351712463	100300305	282220	EEF1A1	EF-1-alpha-1|EF-Tu|eEF1A-1	eukaryotic translation elongation factor 1 alpha 1	1915	EEF1A1	0.830423	0.697229	0.527311	-0.696296	0.841944	0.277572	-0.696296	1.0033	-0.696296	-0.696296	-0.696296	-0.696296
69	154	Cluster of EH domain-containing protein 1 [Camelus ferus] (gi|530667452)	Camelus ferus	gi|530667452	530667452	102521550	511908	EHD1	-	EH-domain containing 1	10938	EHD1	1.45915	1.04899	1.06703	-2.54544	0.84987	-0.265552	-1.48671	1.31145	1.24742	-0.982769	-0.195593	-1.50785
160	311	eukaryotic translation initiation factor 3 subunit D [Bos taurus]	Bos taurus	gi|77735919 (+44)	77735919	515226	515226	EIF3D	EIF3S7	eukaryotic translation initiation factor 3 subunit D	8664	EIF3D	2.03607	1.11614	1.12934	-0.475728	-0.475728	-0.475728	-0.475728	-0.475728	-0.475728	-0.475728	-0.475728	-0.475728
55	127	ectonucleoside triphosphate diphosphohydrolase 2 [Bos taurus]	Bos taurus	gi|157785575 (+1)	157785575	100126045	100126045	ENTPD2	-	ectonucleoside triphosphate diphosphohydrolase 2	954	ENTPD2	0.341931	0.792703	0.718615	-0.0304986	0.29996	0.0545577	-0.0212599	-0.0585751	-0.144524	-0.788396	-0.60037	-0.564141
61	140	glutamine--fructose-6-phosphate aminotransferase [isomerizing] 1 [Bos taurus]	Bos taurus	gi|158262747 (+17)	158262747	281779	281779	GFPT1	-	glutamine--fructose-6-phosphate transaminase 1	2673	GFPT1	2.42611	3.22568	2.53994	-2.24388	1.15143	1.16768	-2.24388	1.91486	-2.24388	-2.24388	-2.24388	-1.20629
159	307	golgi-associated plant pathogenesis-related protein 1 [Bos taurus]	Bos taurus	gi|115497826 (+30)	115497826	538565	538565	GLIPR2	C8H9ORF19	GLI pathogenesis related 2	152007	GLIPR2	0.931577	1.01337	0.765772	-1.58022	-0.0419799	-0.030206	-0.521488	1.74063	0.408119	-1.58022	-0.562726	-0.542627
21	56	78 kDa glucose-regulated protein precursor [Bos taurus]	Bos taurus	gi|115495027 (+7)	115495027	415113	415113	HSPA5	grp78	heat shock protein family A (Hsp70) member 5	3309	HSPA5	1.11815	1.55632	1.47219	0.493461	0.487584	0.153943	-1.27213	-0.796268	-1.59792	-0.266205	-0.773546	-0.575569
146	281	PREDICTED: LOW QUALITY PROTEIN: heat shock 70 kDa protein 6 [Papio anubis]	Papio anubis	gi|402856908	402856908	101009582	539835	HSPA6	-	heat shock protein family A (Hsp70) member 6	3310	HSPA6	0.56364	0.609969	0.831103	0.24978	0.34892	-0.415962	-0.339323	-0.302434	0.0136816	-1.80011	0.131632	0.109102
10	31	Cluster of heat shock cognate 71 kDa protein [Capra hircus] (gi|395629264)	Capra hircus	gi|395629264 [3]	395629264	102182240	281831	HSPA8	HSPA10|Hsc70	heat shock protein family A (Hsp70) member 8	3312	HSPA8	1.1101	1.22725	1.00181	-0.119392	-0.129777	-0.661811	-0.306391	-0.404935	-1.2171	0.0014928	-0.0962242	-0.40503
52	123	Cluster of immunoglobulin lambda light chain constant region 3 allotypic variant IGLC3b, partial [Bos taurus] (gi|343197018)	Bos taurus	gi|343197018 [2]	343197018	789205	789205	IGLL1	-	immunoglobulin lambda-like polypeptide 1	3543	IGLL1	0.921686	0.95978	0.656472	-0.818009	-0.755683	-0.157351	0.113021	-3.69402	0.378767	0.73338	0.426244	1.23572
77	168	asparagine--tRNA ligase, cytoplasmic [Bos taurus]	Bos taurus	gi|114052923 (+5)	114052923	616033	616033	NARS	-	asparaginyl-tRNA synthetase	4677	NARS	2.0009	1.3908	1.99419	0.276093	-0.0800382	-0.0682643	-0.559546	-1.61828	-0.0436924	-0.0556086	-1.61828	-1.61828
149	288	PREDICTED: programmed cell death 6-interacting protein isoform X2 [Bos taurus]	Bos taurus	gi|119914274 (+1)	119914274	533406	533406	PDCD6IP	-	programmed cell death 6 interacting protein	10015	PDCD6IP	1.65073	1.40672	1.42153	0.329408	-0.601049	-0.601049	-0.601049	-0.601049	-0.601049	-0.601049	-0.601049	-0.601049
136	265	profilin-1 [Bos taurus]	Bos taurus	gi|62751593 (+2)	62751593	513895	513895	PFN1	-	profilin 1	5216	PFN1	1.16539	0.983812	0.676179	0.145092	0.191838	-1.3464	-0.28767	-1.3464	0.228184	-0.363104	0.261887	-0.308809
108	218	Chain B, Crystal Structure Of The Mammalian 20s Proteasome At 2.75 A Resolution		gi|21465643 (+10)	21465643	5683	539141	PSMA2	-	proteasome subunit alpha 2	5683	PSMA2	0.270552	0.888864	0.90694	-0.354075	0.574111	0.715476	0.280015	-2.8212	0.486726	-0.526092	-0.471352	0.0500342
66	145	ribosomal protein L30, isoform CRA_a, partial [Homo sapiens]	Homo sapiens	gi|119612175 (+19)	119612175	6156	513031	RPL30	-	ribosomal protein L30	6156	RPL30	0.541606	0.818632	0.155546	0.276677	1.44484	0.350697	-1.13171	2.13932	-0.61586	-1.20715	-0.582157	-2.19045
25	64	Cluster of 60S acidic ribosomal protein P0 [Bos taurus] (gi|60592767)	Bos taurus	gi|60592767 [38]	60592767	286868	286868	RPLP0	ARBP	ribosomal protein lateral stalk subunit P0	6175	RPLP0	0.866307	0.989517	0.78199	0.61314	0.486607	0.234273	0.116519	-3.71516	-0.357409	0.0235718	-0.309324	0.269967
129	253	60S acidic ribosomal protein P2 [Bos taurus]	Bos taurus	gi|27807523 (+13)	27807523	286853	286853	RPLP2	-	ribosomal protein lateral stalk subunit P2	6181	RPLP2	0.928229	1.15432	0.882128	-0.420155	0.432453	-0.0346391	0.36699	-1.22767	0.479494	-1.33123	-1.29703	0.067117
53	125	Cluster of 40S ribosomal protein S26 [Pteropus alecto] (gi|431914006)	Pteropus alecto	gi|431914006	431914006	102895135	509426	RPS26	-	ribosomal protein S26	6231	RPS26	0.265957	0.570411	0.100152	0.221283	0.0198068	1.16572	-0.583133	-1.15899	-1.25361	-0.270944	0.104006	0.819336
98	202	Cluster of 40S ribosomal protein S5 [Homo sapiens] (gi|13904870)	Homo sapiens	gi|13904870 [5]	13904870	6193	506229	RPS5	-	ribosomal protein S5	6193	RPS5	0.839043	0.814294	0.706579	-0.0941276	0.327134	-0.238992	0.321078	-2.78014	0.665142	-0.485029	-0.166085	0.0910976
102	207	Cluster of 40S ribosomal protein S6 [Bos taurus] (gi|62752040)	Bos taurus	gi|62752040 [22]	62752040	787914	787914	RPS6	-	ribosomal protein S6	6194	RPS6	1.16143	0.437151	1.03942	0.323753	1.17636	0.970524	0.0920879	-1.57062	-1.57062	-1.57062	-0.553125	0.0642531
88	183	Cluster of protein SEC13 homolog [Bos taurus] (gi|115497454)	Bos taurus	gi|115497454 [5]	115497454	512530	512530	SEC13	-	SEC13 homolog, nuclear pore and COPII coat complex component	6396	SEC13	2.71259	2.43861	2.51641	0.0526886	-0.618057	0.605967	0.944916	-0.0279374	-2.1563	-2.1563	-2.1563	-2.1563
90	185	protein transport protein Sec31A [Bos taurus]	Bos taurus	gi|330470897 (+5)	330470897	531964	531964	SEC31A	-	SEC31 homolog A, COPII coat complex component	22872	SEC31A	0.0325808	1.51494	1.1159	0.714846	0.0441011	0.466484	-1.49414	-0.407287	0.4942	-0.510841	-0.476645	-1.49414
111	224	Synaptotagmin binding, cytoplasmic RNA interacting protein [Mus musculus]	Mus musculus	gi|127799069 (+48)	127799069	56403	511763	SYNCRIP	-	synaptotagmin binding cytoplasmic RNA interacting protein	10492	SYNCRIP	0.81686	0.734188	0.751414	-0.0659052	0.251404	0.0049967	-0.187699	-0.575295	-1.28266	0.0202153	-0.248693	-0.218827
39	101	uroplakin-3b-like protein precursor [Bos taurus]	Bos taurus	gi|269784822 (+4)	269784822	617471	617471	UPK3BL	UPLP	uroplakin 3B-like	100134938	UPK3BL1	0.916668	0.770258	1.08478	-0.0236777	-0.063752	0.0593678	-0.426347	-0.745889	-0.128336	-0.407306	-0.207959	-0.827809
23	60	Cluster of Valosin-containing protein [Homo sapiens] (gi|111305821)	Homo sapiens	gi|111305821 [12]	111305821	7415	507345	VCP	p97	valosin containing protein	7415	VCP	0.694374	0.96634	0.938227	0.471518	0.278608	0.498056	-0.0561302	-0.0562257	-0.902267	-0.614493	-0.771134	-1.44687
145	279	PREDICTED: WD repeat-containing protein 1 [Orcinus orca]	Orcinus orca	gi|466008300	466008300	101277097	533223	WDR1	-	WD repeat domain 1	9948	WDR1	1.02016	0.838575	1.1184	-0.561182	0.0466008	-1.49164	0.595552	-1.49164	0.4967	0.803466	0.11665	-1.49164

## Sheet: TableS6.Proteins_Netw_UP__S2_c
Supplemental Table S6: List DEP upregulated in oviductal EVs in stage 2 (early luteal-phase) during the estrous cycle used for network analysis with ToppCluster
Original row	#	Identified Proteins	Species	Accession No	Accession No	Gene ID Mixed	Bta Gene ID	Bta Symbol	Bta alias	Bta description	Hsa Gene ID	Hsa Symbol	S1_R1	S1_R2	S1_R3	S2_R1	S2_R2	S2_R3	S3_R1	S3_R2	S3_R3	S4_R1	S4_R2	S4_R3
170	333	adenylate kinase 7 [Bos taurus]	Bos taurus	gi|254675170 (+1)	254675170	511269	511269	AK7	-	adenylate kinase 7	122481	AK7	-0.333883	-0.333883	-0.333883	1.15761	0.631203	1.21613	-0.333883	-0.333883	-0.333883	-0.333883	-0.333883	-0.333883
75	162	Cluster of retinal dehydrogenase 1 [Bos taurus] (gi|27806321)	Bos taurus	gi|27806321 [11]	27806321	281615	281615	ALDH1A1	ALDH1	aldehyde dehydrogenase 1 family member A1	216	ALDH1A1	0.0194779	0.516759	0.340814	1.07705	0.902991	0.782226	0.189198	-0.792723	-0.917733	-0.197213	-0.466121	-1.45473
58	133	Cluster of PREDICTED: T-complex protein 1 subunit theta isoform X1 [Bos taurus] (gi|528935832)	Bos taurus	gi|528935832 [8]	528935832	281047	281047	CCT8	-	chaperonin containing TCP1 subunit 8	10694	CCT8	0.299535	0.46346	0.549413	0.0149211	-0.0048608	0.333157	0.0759065	0.220024	-0.368011	0.029835	-0.321771	-1.29161
57	130	Cluster of aspartate--tRNA ligase, cytoplasmic [Bos taurus] (gi|78045531)	Bos taurus	gi|78045531	78045531	510162	510162	DARS	AspRS	aspartyl-tRNA synthetase	1615	DARS	0.768025	0.272865	0.0969192	1.77101	0.659096	0.538331	-0.649022	-0.607854	-0.426717	0.403894	-1.12793	-1.69862
162	315	Cluster of aspartyl aminopeptidase [Bos taurus] (gi|114051926)	Bos taurus	gi|114051926 [22]	114051926	506882	506882	DNPEP	-	aspartyl aminopeptidase	23549	DNPEP	1.03204	-0.494683	-0.494683	1.39969	0.470403	1.05533	-0.494683	-0.494683	-0.494683	-0.494683	-0.494683	-0.494683
40	103	cytoplasmic dynein intermediate chain 2C [Rattus norvegicus]	Rattus norvegicus	gi|1151095 (+73)	1151095	116659	526329	DYNC1I2	-	dynein cytoplasmic 1 intermediate chain 2	1781	DYNC1I2	0.164817	0.102322	-0.331649	0.924682	0.6085	0.0417167	0.410251	-0.199835	0.131831	-0.552181	-0.668656	-0.631799
144	277	TPA: peptidyl-prolyl cis-trans isomerase FKBP4 [Bos taurus]	Bos taurus	gi|296487046 (+4)	296487046	508535	508535	FKBP4	FKBP-4|FKBP-52	FK506 binding protein 4	2288	FKBP4	1.06162	0.401713	-1.19016	0.704213	0.348082	1.08973	-0.131426	-0.103306	-1.19016	0.372512	-0.172664	-1.19016
117	234	Cluster of PREDICTED: L-lactate dehydrogenase C chain isoform X1 [Condylura cristata] (gi|507948971)	Condylura cristata	gi|507948971 [6]	507948971	101620000	537256	LDHC	-	lactate dehydrogenase C	3948	LDHC	-1.20213	0.805643	-0.187057	0.692245	0.745165	1.07776	1.47939	-1.20213	0.372459	-1.20213	-1.20213	-0.177098
74	160	Cluster of PREDICTED: uncharacterized protein LOC100053897 [Equus caballus] (gi|545198638)	Equus caballus	gi|545198638 [6]	545198638	100053897	104975684	LOC104975684	-	histone H2A type 1	8335	HIST1H2AB	-0.167514	-0.0857181	0.517343	0.0066965	0.259031	0.443825	0.746632	0.469363	-0.369814	-0.122293	-0.653113	-1.04444
63	142	ribosomal protein S19, isoform CRA_b [Homo sapiens]	Homo sapiens	gi|119577478 (+16)	119577478	6223	524507	LOC524507	-	40S ribosomal protein S19 pseudogene	6223	RPS19	0.933756	0.539385	0.404778	0.538511	0.315394	0.619686	0.114707	0.161278	-0.219884	-1.80858	-0.442029	-1.157
65	144	Cluster of neprilysin [Bos taurus] (gi|300797944)	Bos taurus	gi|300797944 [7]	300797944	536741	536741	MME	-	membrane metalloendopeptidase	4311	MME	-0.555324	-0.736907	-1.46205	1.60298	1.03612	0.883534	0.847443	0.253724	-2.07489	0.0729865	-0.0366087	0.168989
157	303	Cluster of alpha-soluble NSF attachment protein [Bos taurus] (gi|300795066)	Bos taurus	gi|300795066 [18]	300795066	518407	518407	NAPA	-	NSF attachment protein alpha	8775	NAPA	-0.167192	0.468124	-1.12375	1.56226	0.414493	0.836876	1.55777	-0.0368952	-1.12375	-0.140449	-1.12375	-1.12375
89	184	pyridoxal kinase [Bos taurus]	Bos taurus	gi|115497140 (+1)	115497140	514168	514168	PDXK	-	pyridoxal kinase	8566	PDXK	0.133131	-0.0671649	0.240405	0.707328	0.495481	0.0282353	0.31819	0.36734	-0.259935	-0.689292	-0.409053	-0.864666
112	228	6-phosphogluconate dehydrogenase, decarboxylating [Bos taurus]	Bos taurus	gi|219522066 (+3)	219522066	514939	514939	PGD	-	phosphogluconate dehydrogenase	5226	PGD	0.0747677	0.416581	1.01964	-0.28264	-0.638772	0.364131	1.09568	0.281449	0.617009	-0.202116	-0.568723	-2.17701
153	294	D-3-phosphoglycerate dehydrogenase [Bos taurus]	Bos taurus	gi|78042498	78042498	505103	505103	PHGDH	-	phosphoglycerate dehydrogenase	26227	PHGDH	0.295721	0.360872	-0.21593	1.96323	1.03465	-0.257131	-0.172267	0.89736	-1.231	-1.231	-0.213505	-1.231
28	78	peroxiredoxin-1 [Bos taurus]	Bos taurus	gi|27806081 (+2)	27806081	281997	281997	PRDX1	PRX1	peroxiredoxin 1	5052	PRDX1	0.235258	0.390874	0.731899	0.466071	0.121066	0.744895	0.365459	-0.239357	0.366005	-0.912296	-0.712949	-1.55693
72	157	PREDICTED: LOW QUALITY PROTEIN: proteasome subunit alpha type-7 [Cavia porcellus]	Cavia porcellus	gi|348554111	348554111	100713525	505050	PSMA7	-	proteasome subunit alpha 7	5688	PSMA7	0.151086	0.126337	0.367124	0.485545	0.635153	0.38959	-0.195397	0.145557	-0.160168	-0.911075	-0.630835	-0.402917
105	212	26S proteasome non-ATPase regulatory subunit 5 [Bos taurus]	Bos taurus	gi|115496734 (+11)	115496734	515021	515021	PSMD5	-	proteasome 26S subunit, non-ATPase 5	5711	PSMD5	-0.240835	0.358374	0.376096	0.702478	0.662404	1.1473	-0.0663038	-0.0197331	-0.178866	-0.194278	-1.95539	-0.591243
154	297	glutamine--tRNA ligase [Bos taurus]	Bos taurus	gi|77735887 (+5)	77735887	514586	514586	QARS	glnRS	glutaminyl-tRNA synthetase	5859	QARS	-0.618957	-0.618957	-0.618957	1.59003	1.64669	1.34167	-0.618957	-0.618957	0.373275	-0.618957	-0.618957	-0.618957
60	136	PREDICTED: guanine nucleotide-binding protein subunit beta-2-like 1 isoform X1 [Trichechus manatus latirostris]	Trichechus manatus latirostris	gi|471411352 (+7)	471411352	101354790	327682	RACK1	GNB2L1	receptor for activated C kinase 1	10399	RACK1	0.489837	-0.103041	-0.410674	1.52038	1.20203	0.84129	0.473328	-0.304896	0.553119	-1.44996	-1.41576	-1.39566
50	117	Cluster of TPA: 60S ribosomal protein L14 [Bos taurus] (gi|296475065)	Bos taurus	gi|296475065 [2]	296475065	539373	539373	RPL14	-	ribosomal protein L14	9045	RPL14	0.0606644	0.230367	0.473534	0.273861	0.255412	0.158288	0.500509	-0.312648	0.474472	-0.328604	-0.533998	-1.25186
168	327	PREDICTED: 40S ribosomal protein S10-like isoform 1 [Macaca mulatta]	Macaca mulatta	gi|109096350 (+24)	109096350	705621	540965	RPS10	-	ribosomal protein S10	6204	RPS10	-0.70162	0.303564	1.32096	1.19275	1.24567	0.848394	-0.70162	-0.70162	-0.70162	-0.70162	-0.70162	-0.70162
46	113	Rps16 protein [Rattus norvegicus]	Rattus norvegicus	gi|166796835 (+20)	166796835	140655	506297	RPS16	-	ribosomal protein S16	6217	RPS16	0.151285	0.306901	0.132949	0.382099	0.451249	0.519092	0.0691947	-0.129264	0.282033	-0.733785	-0.796922	-0.634831
31	83	Cluster of Unknown (protein for IMAGE:3544292), partial [Homo sapiens] (gi|13097759)	Homo sapiens	gi|13097759 [6]	13097759	6188	326588	RPS3	-	ribosomal protein S3	6188	RPS3	0.232532	0.327386	0.176309	0.424596	0.49413	0.511469	0.42846	-0.107689	-0.545068	-0.883238	-0.597701	-0.461187
35	92	Cluster of hypothetical protein PANDA_001716, partial [Ailuropoda melanoleuca] (gi|281350953)	Ailuropoda melanoleuca	gi|281350953 [18]	281350953	100484671	282053	RPS3A	RPS3AE	ribosomal protein S3A	6189	RPS3A	0.649737	0.302282	0.320489	0.872704	0.227063	0.342955	1.11911	-1.05627	0.0559785	-1.21962	-1.16488	-0.449551
18	51	Cluster of ruvB-like 1 [Bos taurus] (gi|155371883)	Bos taurus	gi|155371883	155371883	511475	511475	RUVBL1	-	RuvB like AAA ATPase 1	8607	RUVBL1	-0.274722	-0.217255	-0.764103	0.651394	0.702924	0.954011	-0.115244	-0.1026	-0.322652	0.0538873	-0.154965	-0.410675
26	67	PREDICTED: ruvB-like 2 [Oryctolagus cuniculus]	Oryctolagus cuniculus	gi|291414995 (+3)	291414995	100355427	511048	RUVBL2	-	RuvB like AAA ATPase 2	10856	RUVBL2	-0.184333	-0.410616	0.0866771	0.538798	0.585208	0.828579	-0.116326	0.0654609	-0.113824	-0.216174	-0.550701	-0.512749
103	208	selenium-binding protein 1 [Bos taurus]	Bos taurus	gi|114051361	114051361	510154	510154	SELENBP1	-	selenium binding protein 1	8991	SELENBP1	-0.585093	-0.536463	0.0634197	1.33437	1.20533	0.418975	-0.482916	-0.454796	0.0329381	-0.55835	0.0666409	-0.504055
104	210	syntaxin-binding protein 2 [Bos taurus]	Bos taurus	gi|114051133 (+3)	114051133	515618	515618	STXBP2	-	syntaxin binding protein 2	6813	STXBP2	0.45515	0.533585	-0.78156	1.07939	0.95035	0.744514	0.884887	-0.709778	-1.79663	0.178267	-0.779135	-0.759036
99	203	PREDICTED: transmembrane channel-like protein 4 isoform X1 [Bos taurus]	Bos taurus	gi|528993622	528993622	512610	512610	TMC4	-	transmembrane channel like 4	147798	TMC4	0.0657573	0.461644	0.741468	0.0258011	0.878409	1.08538	0.218621	-0.168974	-0.293984	-0.885272	-0.260282	-1.86857

## Sheet: TableS7.Proteins_Netw_UP__S3_d
Supplemental Table S7: List DEP upregulated in oviductal EVs in stage 3 (late luteal-phase) during the estrous cycle used for network analysis with ToppCluster
Original row	#	Identified Proteins	Species	Accession No	Accession No	Gene ID Mixed	Bta Gene ID	Bta Symbol	Bta alias	Bta description	Hsa Gene ID	Hsa Symbol	S1_R1	S1_R2	S1_R3	S2_R1	S2_R2	S2_R3	S3_R1	S3_R2	S3_R3	S4_R1	S4_R2	S4_R3
38	98	Cluster of Aldehyde dehydrogenase family 16 member A1 [Tupaia chinensis] (gi|444705748)	Tupaia chinensis	gi|444705748 [6]	444705748	102489425	506329	ALDH16A1	-	aldehyde dehydrogenase 16 family member A1	126133	ALDH16A1	0.135778	-0.36238	-0.12284	0.0878966	-0.0176306	-0.41483	0.46997	1.109	1.19921	-1.3933	-0.606126	-0.0847403
85	178	Cluster of PREDICTED: alkaline phosphatase, tissue-nonspecific isozyme isoform X1 [Myotis brandtii] (gi|554529875)	Myotis brandtii	gi|554529875	554529875	102259066	280994	ALPL	TNS-AP	alkaline phosphatase, liver/bone/kidney	249	ALPL	-0.601355	-2.12807	-2.12807	-0.636581	-1.16299	-0.167452	2.06798	0.598822	0.665946	1.74751	1.22523	0.519033
67	147	Cluster of bifunctional purine biosynthesis protein PURH [Bos taurus] (gi|115497442)	Bos taurus	gi|115497442 [7]	115497442	506343	506343	ATIC	-	5-aminoimidazole-4-carboxamide ribonucleotide formyltransferase/IMP cyclohydrolase	471	ATIC	-0.477903	-0.98193	0.845517	-0.780714	-0.463406	0.133437	0.924865	1.41854	1.38777	-0.432682	-0.639853	-0.933637
70	155	Cluster of Cullin-associated NEDD8-dissociated protein 1 [Bos mutus] (gi|440912370)	Bos mutus	gi|440912370 [14]	440912370	102271757	538086	CAND1	-	cullin associated and neddylation dissociated 1	55832	CAND1	-1.07391	-1.00876	-0.578052	-0.706261	-2.60063	-1.05062	0.672063	1.46434	1.7065	0.953588	0.752677	1.46907
167	326	L-xylulose reductase [Bos taurus]	Bos taurus	gi|115497352 (+1)	115497352	526937	526937	DCXR	-	dicarbonyl/L-xylulose reductase	51181	DCXR	-0.73526	-0.73526	0.27981	-0.73526	-0.73526	-0.73526	1.35193	1.3931	0.256972	0.82741	-0.73526	0.302333
79	170	Cluster of Eukaryotic translation initiation factor 4A, isoform 2 [Homo sapiens] (gi|16198386)	Homo sapiens	gi|16198386 [21]	16198386	1974	286819	EIF4A2	-	eukaryotic translation initiation factor 4A2	1974	EIF4A2	-0.685759	-0.343946	0.259116	-0.728553	-0.190559	-0.396396	0.626961	0.383307	0.507738	1.03101	0.092974	-0.555895
24	61	Cluster of bifunctional epoxide hydrolase 2 [Bos taurus] (gi|115495833)	Bos taurus	gi|115495833 [3]	115495833	511716	511716	EPHX2	-	epoxide hydrolase 2	2053	EPHX2	-0.555853	-0.391929	-0.0647698	-0.124001	-0.107212	0.242178	0.675846	0.692545	0.714229	-0.504049	-0.439089	-0.137895
123	245	four and a half LIM domains protein 1 isoform 2 [Bos taurus]	Bos taurus	gi|164448594	164448594	509056	509056	FHL1	-	four and a half LIM domains 1	2273	FHL1	-0.516991	-0.516991	-0.516991	0.413467	0.448096	1.03302	0.541742	1.18261	-0.516991	-0.516991	-0.516991	-0.516991
51	120	Cluster of guanine nucleotide-binding protein subunit alpha-11 [Bos taurus] (gi|27805795)	Bos taurus	gi|27805795 [3]	27805795	281788	281788	GNA11	-	G protein subunit alpha 11	2767	GNA11	-0.909262	-0.426811	-0.528771	0.002799	-0.0565717	0.481122	0.663598	0.605151	0.13269	0.0523048	0.0934155	-0.109664
32	84	heat shock protein gp96 precursor [Homo sapiens]	Homo sapiens	gi|15010550	15010550	7184	282646	HSP90B1	TRA1	heat shock protein 90 beta family member 1	7184	HSP90B1	-0.101505	-0.765531	-0.941476	-0.206577	-0.379299	-0.122811	0.0868502	0.743674	0.458589	0.441535	0.684691	0.101859
151	290	heat shock protein 105 kDa [Bos taurus]	Bos taurus	gi|115496946 (+1)	115496946	507165	507165	HSPH1	-	heat shock protein family H (Hsp110) member 1	10808	HSPH1	0.0013848	-1.02951	-1.52534	-0.728123	-0.298888	-0.551467	0.641123	1.04852	0.794456	1.08381	0.267937	0.296089
113	229	Cluster of importin subunit beta-1 [Cricetulus griseus] (gi|537140561)	Cricetulus griseus	gi|537140561	537140561	3837	507804	KPNB1	-	karyopherin subunit beta 1	3837	KPNB1	-1.63421	-1.63421	-1.63421	-0.703751	-1.63421	-1.63421	2.38041	2.33047	1.9365	1.5059	-0.0259197	0.747435
139	270	lethal(2) giant larvae protein homolog 1 [Bos taurus]	Bos taurus	gi|122692395 (+2)	122692395	781865	781865	LLGL1	LLGL|LLGLH|bgl-1	LLGL1, scribble cell polarity complex component	3996	LLGL1	-1.20032	-0.195132	-1.20032	-1.20032	-1.20032	0.349697	1.21444	1.52658	0.374269	1.09479	1.63694	-1.20032
45	111	Lipopolysaccharide-responsive and beige-like anchor protein, partial [Bos mutus]	Bos mutus	gi|440900441	440900441	102268169	524279	LRBA	-	LPS responsive beige-like anchor protein	987	LRBA	-1.11599	-0.668901	-1.82546	0.0186646	-1.10107	0.625092	0.166577	1.6386	1.09109	0.120506	0.829237	0.221657
135	264	TPA: mammary serum amyloid A3.2-like [Bos taurus]	Bos taurus	gi|296471871 (+2)	296471871	618238	618238	M-SAA3.2	-	mammary serum amyloid A3.2	6288	SAA1	-0.902044	-1.45543	-0.863304	0.0305083	0.653191	0.0889033	1.09488	1.86541	0.334671	-0.158712	-0.861688	0.17362
114	231	Cluster of protein deglycase DJ-1 [Bos taurus] (gi|62751849)	Bos taurus	gi|62751849 [3]	62751849	511268	511268	PARK7	DJ-1|DJ1	Parkinsonism associated deglycase	11315	PARK7	-0.850386	-0.850386	-0.850386	0.0800713	0.1147	-0.850386	2.42231	1.87651	1.45911	-0.850386	-0.850386	-0.850386
101	205	peptidyl-prolyl cis-trans isomerase A [Sus scrofa]	Sus scrofa	gi|47523764 (+1)	47523764	397637	281418	PPIA	-	peptidylprolyl isomerase A	5478	PPIA	0.110124	-0.393904	-0.796606	0.284334	-0.136026	0.13947	1.16283	0.919172	1.0436	-1.41837	-1.38418	0.469559
49	116	Cluster of Ras-related C3 botulinum toxin substrate 1 [Tupaia chinensis] (gi|444729524)	Tupaia chinensis	gi|444729524	444729524	102479102	281440	RAC1	-	ras-related C3 botulinum toxin substrate 1 (rho family, small GTP binding protein Rac1)	5879	RAC1	-0.222213	-0.130306	0.303619	-0.180169	-0.305088	-0.288469	0.586959	0.816168	0.397722	-0.377398	-0.207121	-0.393704
122	243	similar to ribosomal protein L21 [Bos taurus]	Bos taurus	gi|28189707 (+29)	28189707	326584	326584	RPL21	RPL21P16	ribosomal protein L21	6144	RPL21	-0.616863	-0.551712	-1.12851	1.1868	-0.605343	0.136304	0.763	1.17726	0.842791	-0.580913	-0.535294	-0.08752
86	179	Cluster of PREDICTED: SEC14-like protein 3 isoform X1 [Chinchilla lanigera] (gi|533165190)	Chinchilla lanigera	gi|533165190 [2]	533165190	102021729	521133	SEC14L3	-	SEC14-like 3 (S. cerevisiae)	266629	SEC14L3	-1.19003	-1.19003	-1.19003	-1.19003	0.348205	-1.19003	2.82459	2.55035	1.79634	-0.206737	-0.172541	-1.19003

## Sheet: TableS8.Prot_Netw_DOWN__S4_e
Supplemental Table S8: List DEP downregulated in oviductal EVs in stage 4 (pre-ovulatory) during the estrous cycle used for network analysis with ToppCluster
Original row	#	Identified Proteins	Species	Accession No	Accession No	Gene ID Mixed	Bta Gene ID	Bta Symbol	Bta alias	Bta description	Hsa Gene ID	Hsa Symbol	S1_R1	S1_R2	S1_R3	S2_R1	S2_R2	S2_R3	S3_R1	S3_R2	S3_R3	S4_R1	S4_R2	S4_R3
156	300	fructose-bisphosphate aldolase A [Bos taurus]	Bos taurus	gi|156120479 (+6)	156120479	509566	509566	ALDOA	-	aldolase, fructose-bisphosphate A	226	ALDOA	-0.166473	0.884742	1.22296	-1.12303	-1.12303	-1.12303	1.29173	1.33543	1.18647	-0.139729	-1.12303	-1.12303
84	177	apolipoprotein A-I preproprotein [Bos taurus]	Bos taurus	gi|75832056 (+1)	75832056	281631	281631	APOA1	-	apolipoprotein A1	335	APOA1	1.31232	1.62107	1.36684	0.428438	-0.499948	-0.292973	1.03195	-0.52003	0.645464	-2.26363	-1.63864	-1.19086
119	236	Chain A, Human Adp-Ribosylation Factor 1 Complexed With Gdp, Full Length Non-Myristoylated	Homo sapiens	gi|1065361 (+56)	1065361	375	338058	ARF1	-	ADP ribosylation factor 1	375	ARF1	-0.153631	-0.0884797	0.34223	0.528635	1.06663	0.599537	1.42086	0.0192455	1.30602	-1.68035	-1.68035	-1.68035
152	292	rho GDP-dissociation inhibitor 1 [Bos taurus]	Bos taurus	gi|28603774 (+9)	28603774	338054	338054	ARHGDIA	-	Rho GDP dissociation inhibitor alpha	396	ARHGDIA	1.12036	0.616337	0.213635	-0.460975	0.146807	-0.417564	1.02333	1.33546	0.596907	-1.39143	-1.39143	-1.39143
62	141	Cluster of PREDICTED: adenylyl cyclase-associated protein 1 isoform X2 [Bos taurus] (gi|528944634)	Bos taurus	gi|528944634 [2]	528944634	504519	504519	CAP1	-	cyclase associated actin cytoskeleton regulatory protein 1	10487	CAP1	1.74754	-0.159348	0.273364	0.123076	0.767356	-0.792318	0.81156	1.10395	1.31985	-2.75294	-0.726742	-1.71535
110	223	Cluster of F-actin-capping protein subunit alpha-1 [Bos taurus] (gi|134085807)	Bos taurus	gi|134085807	134085807	534656	534656	CAPZA1	-	capping actin protein of muscle Z-line alpha subunit 1	829	CAPZA1	0.473837	0.659776	0.540067	0.425158	-0.388003	0.31445	0.915353	0.727511	0.371112	-1.54812	-1.00693	-1.48421
155	298	hypothetical protein PANDA_004783, partial [Ailuropoda melanoleuca]	Ailuropoda melanoleuca	gi|281350621 (+9)	281350621	100464729	534553	CFL1	-	cofilin 1	1072	CFL1	0.656217	1.87328	1.23757	-1.59556	0.35173	-1.59556	0.491629	1.13133	1.19846	-1.59556	-1.59556	-0.55797
48	115	Cluster of Chain A, The Crystal Structure Of Modified Bovine Fibrinogen (At ~4 Angstrom Resolution) (gi|6980814)	Bos taurus	gi|6980814	6980814	522039	522039	FGA	-	fibrinogen alpha chain	2243	FGA	0.583011	0.463928	0.0865448	0.0669822	-0.34881	-0.915332	0.312262	0.831336	0.9649	-0.221326	-0.698794	-1.1247
78	169	fibrinogen beta chain precursor [Bos taurus]	Bos taurus	gi|218931172 (+1)	218931172	510522	510522	FGB	-	fibrinogen beta chain	2244	FGB	0.240994	0.331879	-0.029201	-0.502168	0.363607	0.273614	0.900693	0.586492	0.414671	-0.821166	-1.02834	-0.731077
56	128	Lactate dehydrogenase B [Bos taurus]	Bos taurus	gi|154425698 (+3)	154425698	281275	281275	LDHB	-	lactate dehydrogenase B	3945	LDHB	0.138967	0.365056	0.831106	-0.636665	0.0034813	-0.341524	0.322155	0.753098	0.582264	-0.54677	-0.753942	-0.717225
83	174	Cluster of macrophage migration inhibitory factor [Bos taurus] (gi|75812914)	Bos taurus	gi|75812914 [3]	75812914	280858	280858	MIF	-	macrophage migration inhibitory factor (glycosylation-inhibiting factor)	4282	MIF	0.691368	1.0317	0.889718	-0.350048	-0.287722	-0.4638	1.20543	1.02072	0.566791	-1.25117	-2.20857	-0.844421
29	81	P2X purinoceptor 2 [Bos taurus]	Bos taurus	gi|300798255 (+2)	300798255	527499	527499	P2RX2	-	purinergic receptor P2X 2	22953	P2RX2	1.09466	0.832721	0.653833	0.0444422	-0.207961	-0.810984	1.04203	0.222542	0.476351	-0.49423	-1.26185	-1.59155
127	250	unnamed protein product [Mus musculus]	Mus musculus	gi|12838255 (+25)	12838255	56426	506411	PDCD10	-	programmed cell death 10	11235	PDCD10	0.803965	0.402128	0.417906	1.52671	-0.389846	-0.378072	0.75343	0.79881	0.865934	-0.944788	-1.92809	-1.92809
36	94	Cluster of hCG1985580, isoform CRA_b [Homo sapiens] (gi|119571371)	Homo sapiens	gi|119571371 [33]	119571371	10016	100125927	PDCD6	-	programmed cell death 6	10016	PDCD6	0.726446	0.183839	0.119871	0.567674	0.25891	0.413208	0.57358	0.412325	0.689581	-1.43889	-1.38186	-1.12468
71	156	ATP-dependent 6-phosphofructokinase, liver type [Bos taurus]	Bos taurus	gi|122692503	122692503	508683	508683	PFKL	ATP-PFK|PFK-L	phosphofructokinase, liver type	5211	PFKL	0.631317	0.636431	0.977223	0.662349	0.647761	1.21996	0.734915	0.367113	0.312778	-1.07817	-3.37327	-1.7384
41	104	Cluster of PREDICTED: proteasome subunit alpha type-1-like [Canis lupus familiaris] (gi|359320829)	Canis lupus familiaris	gi|359320829 [6]	359320829	100856128	515503	PSMA1	-	proteasome subunit alpha 1	5682	PSMA1	1.85884	0.894025	1.02773	0.175612	-0.753112	-1.72654	0.572291	1.54638	0.870302	-1.71711	-1.68291	-1.06553
150	289	proteasome subunit beta type-1 precursor [Bos taurus]	Bos taurus	gi|84370111 (+36)	84370111	514237	514237	PSMB1	-	proteasome subunit beta 1	5689	PSMB1	1.14327	0.645114	0.66156	-0.456985	-0.983393	0.331409	0.733038	1.52622	1.20761	-1.94848	-1.94848	-0.910886
100	204	PREDICTED: proteasome subunit beta type-6 [Ovis aries]	Ovis aries	gi|426237420 (+4)	426237420	101110950	510069	PSMB6	-	proteasome subunit beta 6	9694	EMC2	1.16389	0.762054	1.62849	0.326212	-0.603074	-1.56816	0.846598	1.15874	0.0064262	-0.584862	-1.56816	-1.56816
125	247	26S protease regulatory subunit 4 [Bos taurus]	Bos taurus	gi|62460402 (+31)	62460402	506238	506238	PSMC1	-	proteasome 26S subunit, ATPase 1	5700	PSMC1	0.122673	0.668424	-0.454427	0.24345	0.30685	0.153535	0.472276	1.16426	0.185955	-0.505314	-1.19213	-1.16555
73	158	Cluster of Ac2-048 [Rattus norvegicus] (gi|32527715)	Rattus norvegicus	gi|32527715 [15]	32527715	81754	539339	RAB1A	-	RAB1A, member RAS oncogene family	5861	RAB1A	0.462358	0.714828	0.334384	0.170392	0.0999987	0.255434	0.958716	0.0952017	0.223412	-1.01185	-1.80466	-0.498213
43	109	Cluster of PREDICTED: ras-related protein Ral-A [Sus scrofa] (gi|335305651)	Sus scrofa	gi|335305651 [39]	335305651	100622254	538477	RALA	-	RAS like proto-oncogene A	5898	RALA	0.0580684	-0.0565351	0.5839	0.100113	-0.508139	0.353588	1.09932	0.198078	0.4666	-0.987989	-0.929341	-0.377664
54	126	Cluster of PREDICTED: rho-related GTP-binding protein RhoC [Sorex araneus] (gi|505845681)	Sorex araneus	gi|505845681 [3]	505845681	101541374	513152	RHOC	-	ras homolog family member C	389	RHOC	0.15738	0.113839	-0.102156	0.230633	-0.0369149	-0.0977519	0.938216	0.335484	0.290744	-0.663717	-0.600992	-0.564763
142	275	60S ribosomal protein L10 [Bos taurus]	Bos taurus	gi|27807465 (+5)	27807465	286790	286790	RPL10	AUTSX5|DXS648|DXS648E|L10|NOV|QM	ribosomal protein L10	6134	RPL10	0.496926	0.892812	0.585179	0.0540919	0.100838	-0.463534	1.66381	2.41948	-1.4374	-1.4374	-1.4374	-1.4374
33	86	Cluster of 60S ribosomal protein L13 [Bos taurus] (gi|62751646)	Bos taurus	gi|62751646 [3]	62751646	508221	508221	RPL13	-	ribosomal protein L13	6137	RPL13	0.51616	0.772212	0.4262	-0.512561	-0.868692	0.355331	0.865763	1.55774	-0.832346	-0.111827	-0.798644	-1.36934
118	235	ribosomal protein L24, isoform CRA_c [Homo sapiens]	Homo sapiens	gi|119600188 (+25)	119600188	6152	282048	RPL24	-	ribosomal protein L24	6152	RPL24	0.440537	0.518971	0.798795	-0.319749	0.136049	0.7299	1.6147	1.33743	0.177096	-1.81124	-1.81124	-1.81124
80	171	ribosomal protein S13 [Ailuropoda melanoleuca]	Ailuropoda melanoleuca	gi|315142906 (+7)	315142906	100481367	535668	RPS13	-	ribosomal protein S13	6207	RPS13	0.0801272	0.0319474	0.0496695	1.31851	0.634542	0.97256	1.33452	0.765656	0.855869	-2.31602	-3.29931	-0.428081
140	272	Cluster of ras-related protein R-Ras [Bos taurus] (gi|84579874)	Bos taurus	gi|84579874	84579874	616503	616503	RRAS	-	related RAS viral (r-ras) oncogene homolog	6237	RRAS	1.43428	1.32744	1.34432	-0.558354	-0.523725	-0.514943	0.925946	0.210785	0.820685	-1.48881	-1.48881	-1.48881
91	187	Cluster of S100 calcium binding protein A10 (annexin II ligand, calpactin I, light polypeptide (p11)), isoform CRA_b, partial [Homo sapiens] (gi|119573783)	Homo sapiens	gi|119573783 [24]	119573783	6281	282466	S100A10	p11	S100 calcium binding protein A10	6281	S100A10	-0.29085	0.344467	-0.232335	0.24409	-1.2474	-0.273536	3.25474	0.880955	1.06209	-1.2474	-1.2474	-1.2474
92	187.1	S100 calcium binding protein A10 (annexin II ligand, calpactin I, light polypeptide (p11)), isoform CRA_b, partial [Homo sapiens]	Homo sapiens	gi|119573783 (+23)	119573783	6281	282466	S100A10	p11	S100 calcium binding protein A10	6281	S100A10	-0.258053	0.294531	-0.199539	0.197144	-1.21461	-0.301054	3.22887	0.850516	1.04602	-1.21461	-1.21461	-1.21461
64	143	Cluster of similar to superoxide dismutase [Bos taurus] (gi|28189795)	Bos taurus	gi|28189795 [13]	28189795	281495	281495	SOD1	SOD1L1	superoxide dismutase 1	6647	SOD1	0.0496705	0.717018	0.371007	0.0049965	-1.49704	-0.501503	0.21939	1.39476	0.98315	-0.899457	-0.435928	-0.406063
106	216	syntaxin-3 [Bos taurus]	Bos taurus	gi|156120591 (+3)	156120591	513275	513275	STX3	-	syntaxin 3	6809	STX3	0.0042023	0.0826368	0.362461	-0.038592	0.499402	-0.286955	0.659005	0.705576	0.546443	-0.684908	-0.639289	-1.20998
130	254	ubiquitin-conjugating enzyme E2N-like [Bos taurus]	Bos taurus	gi|146231742 (+44)	146231742	541130	541130	UBE2N	-	ubiquitin conjugating enzyme E2N	7334	UBE2N	1.12918	0.200037	-0.805147	-0.805147	0.159939	0.168721	0.85756	1.32321	0.187085	-0.805147	-0.805147	-0.805147

[truncated: 2 more sheets: TableS9.miRNA_targetGen_Pathway, TableS10.miRNA_mirPath_heatmap]
